# Supplementary material for: Can the income level of rural residents be improved by the Chinese “Broadband Village?”: Evidence from a regression discontinuity design of the six pilot provinces
Source: PLoS One. 2021 Apr 20;16(4):e0248079. doi: 10.1371/journal.pone.0248079 (PMC8057606; doi:10.1371/journal.pone.0248079)
Supplement: S1 Data — (XLS) [file pone.0248079.s001.xls]

## Sheet: 2014 
Code	City	Income level	Gender	Age	Education level	State of health	Marital status	Non-agricultural labor	B&V
340121	An Hui Sheng Zhang Feng Xian	7.80439	0.426618	70.5437	6.1276	3.46525	0.861937	0.723257	1
340122	An Hui Sheng Fei Dong Xian	1.06738	0.529002	73.9022	6.30412	3.93997	0.843065	0.827017	0
340123	An Hui Sheng Fei Xi Xian	4.41487	0.476363	72.712	5.17899	4.49672	0.87199	0.852631	1
340221	An Hui Sheng Wu Hu Xian	2.57674	0.471035	75.9526	7.63231	3.99042	0.877203	0.825043	1
340222	An Hui Sheng Fan Chang Xian	1.37906	0.47582	72.2474	6.66466	3.19938	0.85894	0.770236	0
340223	An Hui Sheng Nan Ling Xian	4.65696	0.497714	70.2312	5.01456	4.45552	0.801566	0.766751	1
340321	An Hui Sheng Huai Yuan Xian	4.87614	0.4154	72.9208	5.25269	2.67705	0.770235	0.712783	0
340322	An Hui Sheng Wu He Xian	8.49268	0.535978	71.1895	6.28617	4.62545	0.794388	0.682409	1
340323	An Hui Sheng Gu Zhen Xian	9.77241	0.582128	72.586	6.60744	2.69335	0.871966	0.856928	1
340421	An Hui Sheng Feng Tai Xian	3.94113	0.433619	70.1441	6.88476	4.99322	0.867547	0.793372	1
340521	An Hui Sheng Dang Tu Xian	4.97385	0.568584	73.16	5.31001	3.35456	0.860668	0.663596	0
340621	An Hui Sheng Sui Xi Xian	9.3207	0.417554	70.2415	7.82	3.67208	0.847459	0.7057	0
340721	An Hui Sheng Tong Ling Xian	9.51176	0.442579	69.0129	6.76171	2.46199	0.771297	0.81659	1
340822	An Hui Sheng Huai Ning Xian	9.80053	0.551164	73.4423	7.53645	2.52177	0.898981	0.755787	1
340823	An Hui Sheng Cong Yang Xian	3.4297	0.475893	69.5449	7.86972	3.58327	0.86278	0.802268	1
340824	An Hui Sheng Qian Shan Xian	5.05908	0.445882	70.2024	5.02499	2.58696	0.897559	0.681596	0
340825	An Hui Sheng Tai Hu Xian	7.35965	0.51655	69.9224	5.21131	3.77956	0.814615	0.724197	0
340826	An Hui Sheng Xiu Song Xian	5.42149	0.423103	75.9155	6.84191	4.78658	0.899524	0.69385	0
340827	An Hui Sheng Wang Jiang Xian	7.0097	0.46639	71.7879	5.44111	3.92413	0.735652	0.764811	1
340828	An Hui Sheng Yue Xi Xian	6.68006	0.591748	70.6907	6.49318	4.79812	0.857353	0.785228	1
341021	An Hui Sheng Xi Xian	4.84222	0.517942	74.1977	7.31983	3.52971	0.79407	0.714932	1
341022	An Hui Sheng Xiu Ning Xian	1.64811	0.528935	75.6989	7.79629	4.13398	0.802188	0.750469	1
341023	An Hui Sheng Yi Xian	8.16158	0.538054	73.1271	5.283	4.84472	0.851836	0.787403	0
341024	An Hui Sheng Qi Men Xian	4.65203	0.451888	69.0571	6.21778	2.88031	0.794498	0.843587	0
341122	An Hui Sheng Lai An Xian	8.36917	0.584362	74.5866	6.29936	4.55348	0.850975	0.691339	0
341124	An Hui Sheng Quan Jiao Xian	3.06439	0.572332	72.1454	7.68477	3.84292	0.85034	0.757452	0
341125	An Hui Sheng Ding Yuan Xian	2.45381	0.53032	74.7118	5.27549	4.60183	0.77936	0.666114	0
341126	An Hui Sheng Feng Yang Xian	8.06272	0.55656	76.2336	6.8508	3.28407	0.810434	0.843741	1
341221	An Hui Sheng Lin Quan Xian	8.04764	0.479476	71.157	6.81683	3.33937	0.764272	0.696132	0
341222	An Hui Sheng Tai He Xian	1.48169	0.499081	74.4628	7.13865	4.43007	0.757198	0.684712	1
341225	An Hui Sheng Fu Nan Xian	9.29693	0.595379	72.6881	6.12741	3.19919	0.728278	0.746985	1
341226	An Hui Sheng Ying Shang Xian	7.39125	0.580541	76.4724	5.95666	2.83471	0.72588	0.850308	0
341321	An Hui Sheng Dang Shan Xian	5.05734	0.484866	69.0779	6.60625	2.39827	0.819163	0.857458	1
341322	An Hui Sheng Xiao Xian	4.25628	0.44662	69.3667	7.17408	2.89898	0.725092	0.832039	0
341323	An Hui Sheng Ling Bi Xian	7.18424	0.474538	72.2401	5.63594	3.51653	0.817875	0.828158	1
341324	An Hui Sheng Si Xian	3.72398	0.539018	74.226	6.10828	3.72344	0.704212	0.806384	0
360121	Jiang Xi Sheng Nan Chang Xian	1.19234	0.537504	70.9798	5.55565	3.16871	0.861986	0.80341	1
360122	Jiang Xi Sheng Xin Jian Xian	5.10286	0.556444	69.0012	7.80636	2.4011	0.70575	0.752839	0
360123	Jiang Xi Sheng An Yi Xian	3.4355	0.586016	76.832	6.21751	2.20096	0.820798	0.66608	0
360124	Jiang Xi Sheng Jin Xian Xian	4.95993	0.549394	71.4176	6.1688	2.20554	0.843944	0.802463	1
360222	Jiang Xi Sheng Fu Liang Xian	1.92701	0.469271	70.1433	5.23704	2.79397	0.847697	0.752893	0
360321	Jiang Xi Sheng Lian Hua Xian	9.32998	0.480667	76.3716	5.33445	4.27735	0.782827	0.849321	0
360322	Jiang Xi Sheng Shang Li Xian	7.17815	0.43014	76.9048	5.42949	3.41646	0.740486	0.827641	1
360323	Jiang Xi Sheng Lu Xi Xian	8.30712	0.440394	70.3528	7.60283	4.72799	0.871606	0.747649	1
360421	Jiang Xi Sheng Jiu Jiang Xian	3.61989	0.504611	70.7664	5.34883	4.61684	0.886193	0.65944	0
360423	Jiang Xi Sheng Wu Ning Xian	2.16852	0.514029	73.5443	7.88968	3.94977	0.857976	0.788283	1
360424	Jiang Xi Sheng Xiu Shui Xian	2.04936	0.518558	74.2763	6.70028	3.04465	0.877929	0.759977	0
360425	Jiang Xi Sheng Yong Xiu Xian	2.61095	0.589721	73.5206	5.1594	3.70183	0.766335	0.687538	1
360426	Jiang Xi Sheng De An Xian	6.71166	0.472683	69.5579	5.03864	2.73473	0.893701	0.715086	0
360427	Jiang Xi Sheng Xing Zi Xian	0.61568	0.582434	69.8655	6.34056	4.63149	0.721656	0.657218	1
360428	Jiang Xi Sheng Dou Chang Xian	0.855449	0.533403	70.4927	7.98755	3.43019	0.744234	0.740056	0
360429	Jiang Xi Sheng Hu Kou Xian	9.81648	0.471371	71.5355	7.77413	2.6418	0.84727	0.703169	0
360430	Jiang Xi Sheng Peng Ze Xian	6.52698	0.490182	72.9113	6.5764	4.45909	0.855504	0.69101	0
360521	Jiang Xi Sheng Fen Yi Xian	1.46226	0.419465	75.4394	7.15055	4.32359	0.890027	0.769712	0
360622	Jiang Xi Sheng Yu Jiang Xian	3.16993	0.522819	71.3848	5.58248	3.26475	0.875085	0.835678	0
360721	Jiang Xi Sheng Gan Xian	9.10906	0.494131	70.4715	5.02902	4.88821	0.755104	0.755391	1
360722	Jiang Xi Sheng Xin Feng Xian	3.54277	0.571148	75.9057	5.34526	3.0224	0.806229	0.761924	1
360723	Jiang Xi Sheng Da Yu Xian	3.93301	0.562041	69.1265	7.27909	3.06763	0.888965	0.759842	1
360724	Jiang Xi Sheng Shang You Xian	4.60796	0.439088	76.0771	6.7803	4.70391	0.703418	0.679918	0
360725	Jiang Xi Sheng Chong Yi Xian	0.528993	0.412171	69.8355	6.01975	4.63222	0.859075	0.729031	0
360726	Jiang Xi Sheng An Yuan Xian	3.72687	0.519944	69.384	5.61983	3.37809	0.733979	0.85106	0
360727	Jiang Xi Sheng Long Nan Xian	5.10286	0.496371	74.308	5.72219	3.92386	0.766762	0.694749	0
360728	Jiang Xi Sheng Ding Nan Xian	2.25927	0.425587	70.698	7.63314	3.30961	0.74659	0.670881	0
360729	Jiang Xi Sheng Quan Nan Xian	4.11248	0.489267	74.4308	5.96747	2.46263	0.720545	0.821263	1
360730	Jiang Xi Sheng Ning Dou Xian	3.31054	0.563695	73.3622	7.1001	4.43446	0.714539	0.702578	1
360731	Jiang Xi Sheng Yu Dou Xian	4.01825	0.585699	75.6604	6.78552	3.64086	0.716498	0.664865	1
360732	Jiang Xi Sheng Xing Guo Xian	2.5144	0.558745	75.048	7.50707	2.9129	0.864159	0.698502	1
360733	Jiang Xi Sheng Hui Chang Xian	4.34616	0.497739	75.363	7.42576	3.15332	0.74449	0.768524	1
360734	Jiang Xi Sheng Xun Wu Xian	4.60274	0.480471	71.0113	7.6704	4.56914	0.881909	0.798347	0
360735	Jiang Xi Sheng Shi Cheng Xian	7.69074	0.510776	74.203	7.68285	3.48933	0.789407	0.701108	1
360821	Jiang Xi Sheng Ji An Xian	4.27078	0.451448	70.4642	7.66024	2.99054	0.842717	0.750483	1
360822	Jiang Xi Sheng Ji Shui Xian	6.49248	0.533415	75.4348	5.4207	2.9086	0.850139	0.696341	1
360823	Jiang Xi Sheng Xia Jiang Xian	9.70631	0.479354	73.4747	6.35108	2.76632	0.741377	0.825909	1
360824	Jiang Xi Sheng Xin Gan Xian	8.38859	0.454604	69.8555	6.55562	3.22547	0.780593	0.77846	0
360825	Jiang Xi Sheng Yong Feng Xian	1.74697	0.423927	73.1447	5.56069	3.64846	0.863884	0.81906	0
360826	Jiang Xi Sheng Tai He Xian	5.57747	0.527873	70.1822	6.37178	4.78722	0.89198	0.766496	1
360827	Jiang Xi Sheng Sui Chuan Xian	0.743538	0.588757	69.7566	6.91305	2.22028	0.831535	0.654539	0
360828	Jiang Xi Sheng Wan An Xian	1.39239	0.562505	76.7642	5.50502	2.65435	0.868181	0.775285	0
360829	Jiang Xi Sheng An Fu Xian	8.39903	0.448537	69.1707	7.1641	2.8066	0.711707	0.720545	1
360830	Jiang Xi Sheng Yong Xin Xian	6.08658	0.43918	75.802	5.13468	3.52248	0.862426	0.865817	0
360921	Jiang Xi Sheng Feng Xin Xian	5.45512	0.40918	75.9443	6.12229	3.75036	0.841227	0.746287	1
360922	Jiang Xi Sheng Wan Zai Xian	3.14557	0.508841	72.6412	5.73244	3.76189	0.88728	0.80774	0
360923	Jiang Xi Sheng Shang Gao Xian	3.66193	0.574554	75.486	5.86785	3.6794	0.875896	0.769564	0
360924	Jiang Xi Sheng Yi Feng Xian	7.16887	0.402411	75.2177	5.01199	2.45759	0.807395	0.811097	0
360925	Jiang Xi Sheng Jing An Xian	9.77328	0.5867	70.0032	6.08484	4.86871	0.787924	0.798817	1
360926	Jiang Xi Sheng Tong Gu Xian	5.96191	0.501627	75.374	5.38005	4.88308	0.819956	0.708728	1
361021	Jiang Xi Sheng Nan Cheng Xian	3.51291	0.439344	75.0761	7.36369	4.14331	0.806815	0.839773	0
361022	Jiang Xi Sheng Li Chuan Xian	5.89436	0.421168	69.5391	5.07315	3.81564	0.885955	0.774398	0
361023	Jiang Xi Sheng Nan Feng Xian	6.23792	0.46332	74.4057	7.65969	3.84796	0.763637	0.806982	1
361024	Jiang Xi Sheng Chong Ren Xian	9.71703	0.556297	72.1432	6.16779	3.87725	0.782455	0.830656	0
361025	Jiang Xi Sheng Le An Xian	4.57868	0.572118	74.6022	7.1034	4.08884	0.8789	0.732966	1
361026	Jiang Xi Sheng Yi Huang Xian	9.36245	0.481375	74.1603	6.63024	2.0206	0.705432	0.863132	1
361027	Jiang Xi Sheng Jin Xi Xian	6.36114	0.460665	76.8337	6.40849	3.6296	0.854686	0.69998	0
361028	Jiang Xi Sheng Zi Xi Xian	9.69906	0.569829	74.3146	6.4171	4.77734	0.890948	0.741499	1
361029	Jiang Xi Sheng Dong Xiang Xian	2.78056	0.496457	72.7396	5.59978	2.34681	0.718317	0.70852	1
361030	Jiang Xi Sheng Guang Chang Xian	3.70658	0.468593	70.7481	5.21021	2.29225	0.763149	0.659393	1
361121	Jiang Xi Sheng Shang Rao Xian	1.79597	0.452998	75.2106	5.05228	2.91794	0.741481	0.76099	0
361122	Jiang Xi Sheng Guang Feng Xian	5.03096	0.426545	71.3389	7.55907	2.88195	0.887054	0.85343	0
361123	Jiang Xi Sheng Yu Shan Xian	7.24715	0.538011	75.4658	7.28037	4.28605	0.851518	0.694897	0
361124	Jiang Xi Sheng Qian Shan Xian	3.79617	0.570104	74.3739	7.87054	4.2291	0.725996	0.732798	0
361125	Jiang Xi Sheng Heng Feng Xian	6.42608	0.486019	73.3126	6.90115	2.30351	0.784756	0.746078	0
361126	Jiang Xi Sheng Yi Yang Xian	1.84671	0.466817	76.9238	5.71725	2.76083	0.70434	0.693453	0
361127	Jiang Xi Sheng Yu Gan Xian	3.47899	0.543394	74.5544	7.11182	2.67357	0.730567	0.775264	0
361128	Jiang Xi Sheng Po Yang Xian	8.1755	0.542979	71.0318	6.19864	2.60143	0.779238	0.771249	1
361129	Jiang Xi Sheng Wan Nian Xian	2.72779	0.49758	73.2067	7.22864	3.75961	0.704224	0.789418	0
361130	Jiang Xi Sheng Wu Yuan Xian	9.13457	0.549809	72.7154	7.4611	2.14008	0.857176	0.835463	1
370124	Shan Dong Sheng Ping Yin Xian	5.00226	0.416797	69.522	6.7152	3.89309	0.891839	0.808922	0
370125	Shan Dong Sheng Ji Yang Xian	2.04299	0.529447	72.8016	7.84262	2.07224	0.775613	0.744031	0
370126	Shan Dong Sheng Shang He Xian	0.522904	0.596625	74.7673	7.05762	4.35545	0.856218	0.691493	0
370321	Shan Dong Sheng Huan Tai Xian	1.42515	0.441749	74.7514	5.32292	2.13752	0.832963	0.662918	0
370322	Shan Dong Sheng Gao Qing Xian	4.9924	0.480337	73.2775	7.19028	2.11399	0.704016	0.680583	1
370323	Shan Dong Sheng Yi Yuan Xian	3.81762	0.400775	69.8999	5.91272	2.06418	0.816153	0.841573	1
370521	Shan Dong Sheng Ken Li Xian	2.97104	0.556578	72.5206	6.32728	4.53023	0.816239	0.67734	0
370522	Shan Dong Sheng Li Jin Xian	7.74467	0.560784	71.9244	6.17255	3.81619	0.769271	0.741788	1
370523	Shan Dong Sheng Guang Rao Xian	5.10518	0.564501	69.7229	5.36705	3.50627	0.861931	0.799254	0
370634	Shan Dong Sheng Zhang Dao Xian	3.58249	0.510892	70.8719	7.1023	2.49138	0.793844	0.666268	1
370724	Shan Dong Sheng Lin Qu Xian	2.42047	0.479415	76.0688	6.90939	4.77084	0.873034	0.661568	0
370725	Shan Dong Sheng Chang Le Xian	6.50204	0.409638	69.7154	6.04227	3.52522	0.796908	0.652847	0
370826	Shan Dong Sheng Wei Shan Xian	8.99744	0.434944	71.5616	6.7044	3.09235	0.882244	0.818651	1
370827	Shan Dong Sheng Yu Tai Xian	7.46083	0.441053	74.1759	6.86645	4.57646	0.731434	0.678709	1
370828	Shan Dong Sheng Jin Xiang Xian	9.97217	0.486715	72.3387	6.44337	2.03845	0.740046	0.667148	0
370829	Shan Dong Sheng Jia Xiang Xian	4.23859	0.527604	76.4392	7.498	3.996	0.730274	0.842969	0
370830	Shan Dong Sheng Wen Shang Xian	5.77259	0.461855	70.5552	6.55306	4.33338	0.757393	0.821014	0
370831	Shan Dong Sheng Si Shui Xian	7.71538	0.416742	74.405	5.50731	3.46892	0.844682	0.653767	0
370832	Shan Dong Sheng Liang Shan Xian	3.86372	0.593896	75.9135	7.45808	4.78613	0.890875	0.754719	1
370921	Shan Dong Sheng Ning Yang Xian	6.40289	0.492727	73.2579	6.14783	2.66396	0.886242	0.664516	0
370923	Shan Dong Sheng Dong Ping Xian	1.83627	0.538121	76.4863	7.00388	2.04019	0.823984	0.736202	0
371121	Shan Dong Sheng Wu Lian Xian	7.1222	0.578143	74.403	7.50615	3.88595	0.762142	0.790787	0
371122	Shan Dong Sheng Ju Xian	9.54337	0.42392	73.6876	7.74969	2.91226	0.824644	0.689412	1
371321	Shan Dong Sheng Yi Nan Xian	1.58229	0.40575	69.2095	6.38423	4.18259	0.712775	0.722512	0
371322	Shan Dong Sheng Tan Cheng Xian	2.89421	0.552617	69.073	6.03769	3.70504	0.801871	0.697945	0
371323	Shan Dong Sheng Yi Shui Xian	2.91189	0.585266	70.5181	7.94736	4.49333	0.832975	0.672391	1
371324	Shan Dong Sheng Cang Shan Xian	6.52582	0.516697	74.1039	5.48387	4.49388	0.867858	0.782012	1
371325	Shan Dong Sheng Fei Xian	9.35665	0.586926	74.5019	7.95129	3.60021	0.808615	0.818664	0
371326	Shan Dong Sheng Ping Yi Xian	4.57839	0.424793	75.0886	5.19694	3.8464	0.860186	0.749066	0
371327	Shan Dong Sheng Ju Nan Xian	1.82815	0.539262	70.2498	7.37852	3.2447	0.753755	0.836228	1
371328	Shan Dong Sheng Meng Yin Xian	7.90905	0.490402	75.2163	5.99228	3.64168	0.818723	0.831253	0
371329	Shan Dong Sheng Lin Shu Xian	9.19575	0.516916	69.3206	5.43242	2.16746	0.815165	0.731824	0
371421	Shan Dong Sheng Ling Xian	7.43619	0.406842	74.9301	5.49815	4.46156	0.866588	0.837678	0
371422	Shan Dong Sheng Ning Jin Xian	9.59961	0.500827	69.5335	7.94946	2.39937	0.845817	0.833925	1
371423	Shan Dong Sheng Qing Yun Xian	7.6458	0.411078	73.831	6.72939	3.32353	0.840355	0.80431	1
371424	Shan Dong Sheng Lin Yi Xian	9.5799	0.553197	73.4071	5.25224	2.24454	0.761946	0.844191	0
371425	Shan Dong Sheng Qi He Xian	0.765862	0.459706	70.8951	7.80233	2.18046	0.875988	0.836087	1
371426	Shan Dong Sheng Ping Yuan Xian	9.3697	0.587237	72.9183	5.17386	2.43617	0.81409	0.741842	0
371427	Shan Dong Sheng Xia Jin Xian	8.4373	0.426624	73.977	7.36222	2.49687	0.709015	0.842177	0
371428	Shan Dong Sheng Wu Cheng Xian	8.25407	0.45295	73.6466	6.28471	4.27671	0.746797	0.832596	1
371521	Shan Dong Sheng Yang Gu Xian	7.03348	0.409149	69.4085	5.36384	2.21433	0.814896	0.864407	0
371522	Shan Dong Sheng Shen Xian	5.3867	0.529087	75.8838	6.15891	2.58275	0.718958	0.657815	0
371523	Shan Dong Sheng Chi Ping Xian	5.85638	0.421497	72.9537	6.45793	2.39689	0.823765	0.706868	1
371524	Shan Dong Sheng Dong A Xian	7.79859	0.433985	74.9269	5.66314	3.30631	0.732069	0.694313	1
371525	Shan Dong Sheng Guan Xian	7.85281	0.488186	69.4531	5.77621	3.69277	0.817814	0.770632	1
371526	Shan Dong Sheng Gao Tang Xian	3.99506	0.468099	76.5481	7.64403	3.17823	0.792184	0.748341	1
371621	Shan Dong Sheng Hui Min Xian	8.55936	0.548399	71.2066	7.74117	4.32139	0.883557	0.657446	0
371622	Shan Dong Sheng Yang Xin Xian	8.42976	0.40473	71.5084	5.88562	4.99213	0.738142	0.786732	0
371623	Shan Dong Sheng Wu Di Xian	4.76887	0.572039	73.4535	7.03153	4.48335	0.771773	0.809177	1
371624	Shan Dong Sheng Zhan Hua Xian	8.22652	0.477126	76.0171	6.69469	3.58977	0.828227	0.780555	1
371625	Shan Dong Sheng Bo Xing Xian	8.19608	0.593115	76.282	6.38734	2.75835	0.838304	0.791452	0
371626	Shan Dong Sheng Zou Ping Xian	9.20734	0.49462	76.1635	6.80767	4.60128	0.815384	0.750255	0
371721	Shan Dong Sheng Cao Xian	7.32398	0.511948	76.8621	6.91543	3.08777	0.725355	0.829615	0
371722	Shan Dong Sheng Dan Xian	2.54195	0.58377	70.6233	7.39482	2.89962	0.782229	0.823404	1
371723	Shan Dong Sheng Cheng Wu Xian	7.37791	0.428858	75.1079	5.32273	3.19929	0.819926	0.838974	0
371724	Shan Dong Sheng Ju Ye Xian	6.06919	0.516123	76.3288	6.61907	2.94687	0.875951	0.81381	0
371725	Shan Dong Sheng Yun Cheng Xian	2.14011	0.474105	76.7007	6.45454	3.70779	0.71839	0.677615	1
371726	Shan Dong Sheng Juan Cheng Xian	4.01448	0.578625	75.3056	6.37947	3.08255	0.705884	0.732395	1
371727	Shan Dong Sheng Ding Tao Xian	9.81184	0.5163	72.8563	7.99872	2.48057	0.859764	0.745917	0
371728	Shan Dong Sheng Dong Ming Xian	8.36482	0.489694	70.5247	7.39537	2.73565	0.766524	0.732395	0
410122	He Nan Sheng Zhong Mou Xian	9.00903	0.489834	71.3028	5.6343	2.07416	0.888641	0.65991	1
410221	He Nan Sheng Qi Xian	4.50533	0.589703	69.3799	7.55467	3.89282	0.852458	0.762219	1
410222	He Nan Sheng Tong Xu Xian	4.96167	0.505533	76.6306	7.60878	2.99933	0.898578	0.73361	0
410223	He Nan Sheng Wei Shi Xian	5.30871	0.462819	70.2901	7.32011	2.29756	0.863402	0.735947	1
410224	He Nan Sheng Kai Feng Xian	2.21404	0.523405	75.5107	6.10855	3.13392	0.811625	0.815133	0
410225	He Nan Sheng Lan Kao Xian	3.62714	0.503983	71.9503	6.84539	4.17838	0.882122	0.701712	1
410322	He Nan Sheng Meng Jin Xian	3.34562	0.496237	74.2311	6.21934	4.64495	0.895331	0.731354	0
410323	He Nan Sheng Xin An Xian	8.52863	0.554491	76.8816	5.17066	2.1648	0.771004	0.838974	1
410324	He Nan Sheng Luan Chuan Xian	2.57848	0.463643	75.5725	7.11695	3.1883	0.730012	0.70241	1
410325	He Nan Sheng Song Xian	4.54273	0.41756	70.2105	6.31721	4.84152	0.799057	0.755518	0
410326	He Nan Sheng Ru Yang Xian	2.82752	0.412354	70.2522	5.7796	3.79192	0.741096	0.729072	1
410327	He Nan Sheng Yi Yang Xian	7.12597	0.456288	69.9895	5.16141	2.46922	0.805252	0.690264	0
410328	He Nan Sheng Luo Ning Xian	4.46764	0.545671	75.9983	6.33058	2.57588	0.828587	0.869684	0
410329	He Nan Sheng Yi Chuan Xian	1.39558	0.595526	71.8871	7.51466	4.16501	0.751357	0.686753	0
410421	He Nan Sheng Bao Feng Xian	8.51326	0.447389	69.7537	7.48225	3.19672	0.78431	0.846682	0
410422	He Nan Sheng Ye Xian	8.92611	0.521397	73.7211	5.73775	3.62667	0.842869	0.712199	0
410423	He Nan Sheng Lu Shan Xian	5.23043	0.408881	74.6122	6.84457	2.49394	0.811234	0.673439	0
410425	He Nan Sheng Jia Xian	1.4182	0.522855	69.071	7.35957	4.7224	0.72508	0.66514	0
410522	He Nan Sheng An Yang Xian	5.6111	0.436708	71.7613	6.44145	2.14255	0.873504	0.687256	0
410523	He Nan Sheng Tang Yin Xian	4.33195	0.472689	73.0951	5.41539	3.2772	0.818015	0.768785	1
410526	He Nan Sheng Hua Xian	0.818628	0.497623	70.0645	6.03449	4.05295	0.736146	0.651974	0
410527	He Nan Sheng Nei Huang Xian	6.01816	0.52761	72.6937	6.45482	4.59029	0.863738	0.774956	1
410621	He Nan Sheng Xun Xian	7.86557	0.513053	74.8471	6.159	3.6762	0.723975	0.73075	0
410622	He Nan Sheng Qi Xian	7.46431	0.461299	70.3064	6.25871	4.95029	0.84738	0.85202	0
410721	He Nan Sheng Xin Xiang Xian	6.06252	0.410559	74.0407	6.49831	2.15619	0.76545	0.8238	1
410724	He Nan Sheng Huo Jia Xian	3.38331	0.557598	76.8882	5.13477	4.08307	0.844346	0.867093	1
410725	He Nan Sheng Yuan Yang Xian	4.92311	0.501444	69.0356	6.74615	2.27979	0.71449	0.715133	0
410726	He Nan Sheng Yan Jin Xian	1.49763	0.506742	70.003	6.09052	4.42265	0.865099	0.68586	0
410727	He Nan Sheng Feng Qiu Xian	1.34165	0.505252	72.4281	6.80026	4.30088	0.785513	0.693259	1
410728	He Nan Sheng Zhang Yuan Xian	1.41008	0.591827	72.496	6.1091	3.72701	0.841478	0.789747	1
410821	He Nan Sheng Xiu Wu Xian	7.24107	0.409882	72.2906	6.36885	3.82324	0.720301	0.841969	0
410822	He Nan Sheng Bo Ai Xian	9.37608	0.449983	74.831	5.02866	2.23923	0.748634	0.75719	1
410823	He Nan Sheng Wu Zhi Xian	6.63338	0.563958	75.6843	6.236	3.89099	0.754262	0.695206	1
410825	He Nan Sheng Wen Xian	1.49503	0.467977	72.963	5.04028	3.69405	0.710334	0.702027	0
410922	He Nan Sheng Qing Feng Xian	2.39583	0.47192	73.8263	5.88827	2.13788	0.888763	0.753068	0
410923	He Nan Sheng Nan Le Xian	2.81912	0.450642	72.493	5.44304	2.36412	0.816965	0.79311	1
410926	He Nan Sheng Fan Xian	4.17249	0.427076	74.6564	5.33903	4.15906	0.731678	0.740492	0
410927	He Nan Sheng Tai Qian Xian	8.49094	0.407117	71.8736	5.90237	4.41285	0.720313	0.844822	1
410928	He Nan Sheng Pu Yang Xian	2.40423	0.497458	70.501	5.16178	3.05866	0.763759	0.795387	0
411023	He Nan Sheng Xu Chang Xian	3.80255	0.559563	71.5745	6.92468	3.4312	0.88225	0.834019	0
411024	He Nan Sheng Yan Ling Xian	5.70997	0.400403	74.1086	6.34486	4.2888	0.849742	0.65431	1
411025	He Nan Sheng Xiang Cheng Xian	5.87175	0.416993	71.38	6.46077	3.5764	0.870128	0.693386	1
411121	He Nan Sheng Wu Yang Xian	5.41395	0.588031	74.5365	7.97592	2.27522	0.865264	0.740714	0
411122	He Nan Sheng Lin Ying Xian	5.92132	0.59801	71.3846	5.36402	2.56352	0.73628	0.701799	0
411123	He Nan Sheng Yan Cheng Xian	4.59984	0.542454	76.1965	7.33357	4.83181	0.778048	0.809124	1
411221	He Nan Sheng Mian Chi Xian	0.907056	0.45497	76.7671	5.721	4.26518	0.715876	0.825969	0
411222	He Nan Sheng Shan Xian	3.87213	0.572747	70.8145	6.0777	4.83914	0.730103	0.697341	0
411224	He Nan Sheng Lu Shi Xian	3.31808	0.474844	71.0609	6.72958	3.23005	0.852989	0.812501	1
411321	He Nan Sheng Nan Zhao Xian	4.2038	0.438099	74.1498	6.26859	4.0144	0.741462	0.704156	1
411322	He Nan Sheng Fang Cheng Xian	2.38655	0.532133	76.4118	5.68593	2.40367	0.743263	0.832878	0
411323	He Nan Sheng Xi Xia Xian	5.03531	0.421223	74.005	7.27635	4.6671	0.720484	0.700356	1
411324	He Nan Sheng Zhen Ping Xian	1.59621	0.572735	75.1938	7.64101	2.10703	0.788107	0.792835	1
411325	He Nan Sheng Nei Xiang Xian	5.34466	0.564849	72.4059	5.65169	3.02542	0.845885	0.833301	0
411326	He Nan Sheng Xi Chuan Xian	7.19729	0.439521	70.3821	5.26872	4.27076	0.815122	0.78034	0
411327	He Nan Sheng She Qi Xian	5.92654	0.589703	71.7674	6.07953	2.88772	0.806149	0.857545	0
411328	He Nan Sheng Tang He Xian	3.88488	0.5348	73.2125	7.33192	3.41563	0.857469	0.830004	1
411329	He Nan Sheng Xin Ye Xian	1.79336	0.457845	73.4462	7.01001	3.8811	0.768532	0.753195	0
411330	He Nan Sheng Tong Bai Xian	0.798334	0.477999	70.9256	6.70357	3.27967	0.725697	0.653545	0
411421	He Nan Sheng Min Quan Xian	2.59877	0.556578	76.2859	6.83779	4.3733	0.826756	0.737766	0
411422	He Nan Sheng Sui Xian	7.98357	0.482919	69.7893	6.09427	2.70132	0.774996	0.67409	1
411423	He Nan Sheng Ning Ling Xian	9.02701	0.580096	71.5858	6.93777	2.95959	0.768899	0.673607	0
411424	He Nan Sheng Zhe Cheng Xian	9.88954	0.472774	74.0993	5.29719	2.75066	0.792715	0.673264	1
411425	He Nan Sheng Yu Cheng Xian	4.31745	0.503745	70.377	6.86196	2.29966	0.840532	0.758674	1
411426	He Nan Sheng Xia Yi Xian	7.75365	0.598901	71.5079	6.79952	3.52687	0.831748	0.782449	0
411521	He Nan Sheng Luo Shan Xian	4.2354	0.503848	73.9684	7.90817	2.79928	0.876647	0.801718	1
411522	He Nan Sheng Guang Shan Xian	3.3204	0.454018	69.7901	6.86764	4.89041	0.718665	0.650329	1
411523	He Nan Sheng Xin Xian	9.01802	0.599774	70.4305	7.48509	4.0817	0.865502	0.740586	0
411524	He Nan Sheng Shang Cheng Xian	6.18313	0.499783	75.0485	7.58919	3.04465	0.897198	0.745434	0
411525	He Nan Sheng Gu Shi Xian	2.32044	0.509714	69.0103	7.57637	3.2544	0.812748	0.702329	0
411526	He Nan Sheng Huang Chuan Xian	2.53905	0.484707	73.3766	7.71096	4.70043	0.852446	0.832542	0
411527	He Nan Sheng Huai Bin Xian	5.64966	0.44134	76.4241	5.53523	3.52248	0.819541	0.803524	1
411528	He Nan Sheng Xi Xian	4.7938	0.538566	74.1374	5.32923	3.92038	0.824046	0.80296	0
411621	He Nan Sheng Fu Gou Xian	3.36215	0.409491	74.5519	6.79064	3.60158	0.700061	0.825902	0
411622	He Nan Sheng Xi Hua Xian	7.62551	0.417023	70.2803	5.44121	2.03159	0.882623	0.868093	0
411623	He Nan Sheng Shang Shui Xian	7.26426	0.509159	75.2687	6.19086	3.52586	0.765535	0.654143	1
411624	He Nan Sheng Shen Qiu Xian	5.30987	0.46155	74.5136	6.92257	3.57302	0.7378	0.711058	0
411625	He Nan Sheng Dan Cheng Xian	7.79424	0.499173	73.9586	6.03238	3.69185	0.719587	0.766147	1
411626	He Nan Sheng Huai Yang Xian	5.20376	0.458455	72.6583	5.54814	4.50423	0.89364	0.660212	1
411627	He Nan Sheng Tai Kang Xian	9.45987	0.594501	75.7321	6.68371	3.21146	0.867852	0.679575	0
411628	He Nan Sheng Lu Yi Xian	7.26832	0.553569	70.1592	5.07096	3.20414	0.792361	0.668041	1
411721	He Nan Sheng Xi Ping Xian	5.76737	0.448152	76.4275	6.50124	2.74105	0.768697	0.799247	0
411722	He Nan Sheng Shang Cai Xian	6.28953	0.528983	75.4858	5.01428	4.51137	0.816117	0.837155	1
411723	He Nan Sheng Ping Yu Xian	1.53706	0.452779	69.189	6.82177	2.77822	0.766347	0.674869	1
411724	He Nan Sheng Zheng Yang Xian	8.98236	0.502371	74.0482	5.58431	2.58101	0.872881	0.759453	0
411725	He Nan Sheng Que Shan Xian	3.94084	0.431166	69.7454	6.56642	4.85269	0.877587	0.826385	1
411726	He Nan Sheng Mi Yang Xian	9.85504	0.490463	71.2799	7.83666	2.02545	0.802561	0.671928	1
411727	He Nan Sheng Ru Nan Xian	0.980697	0.440291	70.451	7.79894	2.96033	0.774313	0.721142	0
411728	He Nan Sheng Sui Ping Xian	5.04024	0.513419	76.657	5.82647	2.04605	0.82714	0.771276	1
411729	He Nan Sheng Xin Cai Xian	5.67924	0.508927	69.752	6.8019	2.86648	0.840129	0.851597	1
420222	Hu Bei Sheng Yang Xin Xian	1.67275	0.429597	70.7147	5.79699	2.42683	0.759725	0.856384	1
420321	Hu Bei Sheng Yun Xian	1.12131	0.590405	76.9226	7.2595	4.41789	0.806369	0.701101	1
420322	Hu Bei Sheng Yun Xi Xian	6.75138	0.506241	73.494	5.3946	4.71838	0.706665	0.790808	0
420323	Hu Bei Sheng Zhu Shan Xian	7.89572	0.563909	74.7538	5.32392	3.62804	0.815476	0.85676	0
420324	Hu Bei Sheng Zhu Xi Xian	7.72698	0.475625	72.3749	6.32325	4.07126	0.768825	0.823659	1
420325	Hu Bei Sheng Fang Xian	2.0914	0.485434	76.3369	6.08896	4.90689	0.842772	0.768953	1
420525	Hu Bei Sheng Yuan An Xian	2.72054	0.523789	74.8937	5.62432	4.35783	0.798923	0.704458	0
420526	Hu Bei Sheng Xing Shan Xian	6.52118	0.597449	73.142	5.65041	3.27079	0.756606	0.685585	0
420527	Hu Bei Sheng Zi Gui Xian	7.73829	0.534007	72.9022	7.78722	3.81738	0.824949	0.663697	0
420528	Hu Bei Sheng Zhang Yang Tu Jia Zu Zi Zhi Xian	5.43135	0.580548	69.3201	7.89673	2.57332	0.836265	0.801483	0
420529	Hu Bei Sheng Wu Feng Tu Jia Zu Zi Zhi Xian	9.46538	0.585864	71.3255	7.01505	2.86044	0.73169	0.771961	1
420624	Hu Bei Sheng Nan Zhang Xian	7.33819	0.4944	72.4649	6.80035	2.60619	0.822056	0.658581	0
420625	Hu Bei Sheng Gu Cheng Xian	3.60598	0.417457	76.781	7.08032	2.23191	0.826798	0.846031	0
420626	Hu Bei Sheng Bao Kang Xian	9.45639	0.535765	69.0327	5.66158	3.21284	0.867791	0.707258	1
420821	Hu Bei Sheng Jing Shan Xian	5.75172	0.51793	75.4699	6.16861	3.85272	0.831028	0.726292	0
420822	Hu Bei Sheng Sha Yang Xian	5.65923	0.46166	74.2016	6.85244	4.21537	0.827116	0.670659	0
420921	Hu Bei Sheng Xiao Chang Xian	0.806742	0.555406	69.0149	5.81384	3.69112	0.848112	0.774163	1
420922	Hu Bei Sheng Da Wu Xian	9.24387	0.412513	76.1384	5.50822	3.84127	0.857213	0.720786	0
420923	Hu Bei Sheng Yun Meng Xian	5.07184	0.586608	70.3079	7.33567	2.35478	0.81395	0.67877	1
421022	Hu Bei Sheng Gong An Xian	7.58666	0.446724	74.4897	7.68102	3.33442	0.890747	0.693534	0
421023	Hu Bei Sheng Jian Li Xian	7.55303	0.563268	69.9456	6.98538	2.09668	0.821982	0.826144	0
421024	Hu Bei Sheng Jiang Ling Xian	9.85098	0.490817	71.3516	7.08298	4.4199	0.835472	0.698469	1
421121	Hu Bei Sheng Tuan Feng Xian	2.929	0.473031	72.4794	5.16315	3.98025	0.797165	0.838558	0
421122	Hu Bei Sheng Hong An Xian	8.83856	0.542607	71.056	7.08902	4.12986	0.7344	0.654532	1
421123	Hu Bei Sheng Luo Tian Xian	9.2517	0.452718	75.4589	7.45497	4.42769	0.869274	0.765469	1
421124	Hu Bei Sheng Ying Shan Xian	9.11863	0.563445	71.8162	5.49751	2.07837	0.884191	0.843325	0
421125	Hu Bei Sheng Xi Shui Xian	5.85986	0.415363	76.1528	7.73659	3.64223	0.703046	0.686095	1
421126	Hu Bei Sheng Qi Chun Xian	3.87445	0.485311	76.6006	5.05576	4.45543	0.78912	0.85388	1
421127	Hu Bei Sheng Huang Mei Xian	4.06638	0.564263	73.8339	5.07709	4.84271	0.802469	0.716832	0
421221	Hu Bei Sheng Jia Yu Xian	6.17646	0.46332	69.5562	6.31108	4.67992	0.749226	0.675238	0
421222	Hu Bei Sheng Tong Cheng Xian	2.35958	0.451686	70.6651	5.51106	2.23402	0.844139	0.769772	1
421223	Hu Bei Sheng Chong Yang Xian	7.80526	0.450179	70.8826	7.3191	4.6856	0.766994	0.672183	1
421224	Hu Bei Sheng Tong Shan Xian	9.62745	0.403253	70.4834	7.82998	3.55562	0.836137	0.671035	0
422822	Hu Bei Sheng Jian Shi Xian	1.50459	0.4803	74.2599	7.51704	3.07056	0.834245	0.653746	1
422823	Hu Bei Sheng Ba Dong Xian	6.63599	0.594519	73.1737	6.22483	3.25266	0.767385	0.725177	0
422825	Hu Bei Sheng Xuan En Xian	2.31986	0.453236	75.7622	5.00925	4.71911	0.853417	0.690177	0
422826	Hu Bei Sheng Xian Feng Xian	3.18181	0.460762	71.8329	6.78588	4.20026	0.835301	0.753484	1
422827	Hu Bei Sheng Lai Feng Xian	6.66063	0.423737	70.6402	6.00473	4.86038	0.780575	0.850079	1
422828	Hu Bei Sheng He Feng Xian	6.85952	0.468264	73.5761	5.38874	4.83547	0.73946	0.866381	0
430121	Hu Nan Sheng Zhang Sha Xian	6.61831	0.563952	69.4412	6.55635	2.74545	0.776229	0.692346	0
430122	Hu Nan Sheng Wang Cheng Xian	9.24068	0.400378	71.5904	5.26844	2.90457	0.732948	0.86056	1
430124	Hu Nan Sheng Ning Xiang Xian	1.03607	0.586944	72.6224	6.4648	3.07477	0.739772	0.855457	1
430221	Hu Nan Sheng Zhu Zhou Xian	5.83927	0.440773	72.9435	6.44603	4.17637	0.754274	0.728561	1
430223	Hu Nan Sheng You Xian	4.07826	0.435493	76.1626	7.58535	4.86972	0.708087	0.656566	1
430224	Hu Nan Sheng Cha Ling Xian	2.50861	0.492331	70.659	6.03861	4.79272	0.847917	0.798334	1
430225	Hu Nan Sheng Yan Ling Xian	5.74592	0.569836	76.6113	6.20661	3.52513	0.744874	0.822478	1
430321	Hu Nan Sheng Xiang Tan Xian	4.78655	0.580309	72.7225	5.1952	2.7926	0.844047	0.811406	0
430421	Hu Nan Sheng Heng Yang Xian	1.64666	0.55891	75.6064	5.02206	2.1876	0.858306	0.721471	1
430422	Hu Nan Sheng Heng Nan Xian	1.65419	0.476125	69.9375	6.85299	3.13272	0.734419	0.847998	1
430423	Hu Nan Sheng Heng Shan Xian	3.01424	0.41612	72.0848	5.85568	2.23777	0.886822	0.78643	0
430424	Hu Nan Sheng Heng Dong Xian	4.09595	0.469124	75.9497	7.57097	2.60985	0.775124	0.682557	0
430426	Hu Nan Sheng Qi Dong Xian	9.68514	0.547276	76.2451	7.12674	2.40678	0.710327	0.853457	1
430521	Hu Nan Sheng Shao Dong Xian	2.70576	0.532908	75.2641	5.24006	4.85104	0.894519	0.812246	0
430522	Hu Nan Sheng Xin Shao Xian	4.16582	0.421125	71.7694	7.40233	3.78945	0.702161	0.803497	0
430523	Hu Nan Sheng Shao Yang Xian	4.81294	0.404968	69.7334	7.37596	2.33363	0.709833	0.790646	1
430524	Hu Nan Sheng Long Hui Xian	0.755135	0.456264	76.8977	7.67241	3.60524	0.761281	0.825237	0
430525	Hu Nan Sheng Dong Kou Xian	4.13161	0.548894	69.7473	5.83654	4.62911	0.784616	0.767194	0
430527	Hu Nan Sheng Sui Ning Xian	4.07768	0.466555	71.6378	7.56694	4.88876	0.878356	0.812601	0
430528	Hu Nan Sheng Xin Ning Xian	8.7078	0.421729	74.2514	5.05731	2.07755	0.715577	0.707103	0
430529	Hu Nan Sheng Cheng Bu Miao Zu Zi Zhi Xian	5.58356	0.447249	76.7388	7.99075	3.22291	0.719593	0.787779	0
430621	Hu Nan Sheng Yue Yang Xian	9.89215	0.551012	72.7416	7.12766	3.30403	0.847502	0.694024	0
430623	Hu Nan Sheng Hua Rong Xian	1.7087	0.438508	70.9908	7.95376	4.05084	0.882904	0.77789	0
430624	Hu Nan Sheng Xiang Yin Xian	0.633076	0.460408	75.5124	6.12265	4.71545	0.70246	0.706311	0
430626	Hu Nan Sheng Ping Jiang Xian	5.6775	0.599231	74.0114	7.10028	4.88015	0.817154	0.847521	1
430721	Hu Nan Sheng An Xiang Xian	6.01671	0.496097	72.7108	5.93588	2.79058	0.800864	0.674869	0
430722	Hu Nan Sheng Han Shou Xian	5.05879	0.58493	70.8628	7.95972	3.70724	0.822532	0.678683	1
430723	Hu Nan Sheng Li Xian	6.08049	0.52183	71.1351	5.28684	3.92715	0.87069	0.723251	1
430724	Hu Nan Sheng Lin Li Xian	8.84378	0.57586	69.6905	7.63817	2.11426	0.792148	0.810728	0
430725	Hu Nan Sheng Tao Yuan Xian	5.99757	0.494858	73.2328	5.50191	4.24284	0.713855	0.80721	0
430726	Hu Nan Sheng Shi Men Xian	0.669607	0.568725	69.0083	7.9078	2.59438	0.738765	0.683711	0
430821	Hu Nan Sheng Ci Li Xian	8.11229	0.53217	70.3929	5.94705	4.4069	0.84893	0.738243	1
430822	Hu Nan Sheng Sang Zhi Xian	5.07648	0.553789	72.3526	5.8131	3.63234	0.798843	0.706882	0
430921	Hu Nan Sheng Nan Xian	8.55298	0.451808	71.3956	5.4998	4.67516	0.702673	0.761212	0
430922	Hu Nan Sheng Tao Jiang Xian	5.52992	0.472915	73.714	6.3748	4.76644	0.845994	0.856599	0
430923	Hu Nan Sheng An Hua Xian	6.58931	0.552654	69.7713	6.07624	4.20118	0.805051	0.808029	1
431021	Hu Nan Sheng Gui Yang Xian	8.56516	0.518583	72.4957	7.09873	4.1684	0.800589	0.832985	1
431022	Hu Nan Sheng Yi Zhang Xian	1.04941	0.402539	71.8331	7.83282	3.76107	0.776589	0.774378	0
431023	Hu Nan Sheng Yong Xing Xian	0.987365	0.513901	74.6918	7.17985	4.07318	0.718433	0.729421	1
431024	Hu Nan Sheng Jia He Xian	3.8672	0.464626	69.2957	6.13062	2.64794	0.710236	0.832549	0
431025	Hu Nan Sheng Lin Wu Xian	6.79255	0.534483	70.565	5.88543	4.54451	0.702252	0.830568	0
431026	Hu Nan Sheng Ru Cheng Xian	4.13915	0.529429	75.6518	7.55156	4.02823	0.865624	0.707875	1
431027	Hu Nan Sheng Gui Dong Xian	9.03513	0.519242	73.298	5.0043	3.45061	0.732142	0.731254	1
431028	Hu Nan Sheng An Ren Xian	9.88113	0.561309	70.8702	6.0647	2.88287	0.837986	0.696898	1
431121	Hu Nan Sheng Qi Yang Xian	3.46913	0.494223	70.9293	6.81069	3.02496	0.778378	0.717443	1
431122	Hu Nan Sheng Dong An Xian	5.89784	0.537175	75.4982	5.73904	4.16923	0.761092	0.71892	1
431123	Hu Nan Sheng Shuang Pai Xian	6.07266	0.526109	70.3304	7.11219	3.8638	0.768361	0.748495	0
431124	Hu Nan Sheng Dao Xian	2.79099	0.577374	75.8852	5.04788	3.38322	0.879052	0.657761	1
431125	Hu Nan Sheng Jiang Yong Xian	4.77902	0.555205	70.0628	7.98553	4.56053	0.853288	0.745937	0
431126	Hu Nan Sheng Ning Yuan Xian	9.02266	0.569317	76.0173	7.70684	4.6856	0.800284	0.833576	0
431127	Hu Nan Sheng Lan Shan Xian	1.01056	0.5567	73.6561	6.13721	4.24888	0.884442	0.663959	0
431128	Hu Nan Sheng Xin Tian Xian	4.61434	0.587719	71.3385	6.97522	4.51759	0.753676	0.853685	1
431129	Hu Nan Sheng Jiang Hua Yao Zu Zi Zhi Xian	2.67792	0.568206	71.1776	5.83563	3.01343	0.78937	0.809479	1
431221	Hu Nan Sheng Zhong Fang Xian	1.37587	0.547044	74.9504	7.34437	4.58507	0.826579	0.774365	0
431222	Hu Nan Sheng Yuan Ling Xian	1.31962	0.526865	71.9134	6.40831	4.29676	0.758571	0.791539	0
431223	Hu Nan Sheng Chen Xi Xian	8.50978	0.506619	69.7241	6.36692	3.57018	0.702356	0.688579	0
431224	Hu Nan Sheng Xu Pu Xian	4.22526	0.504959	73.5622	7.77807	3.96039	0.739875	0.669525	1
431225	Hu Nan Sheng Hui Tong Xian	6.92998	0.51149	72.1249	7.96731	2.35038	0.85612	0.847092	1
431226	Hu Nan Sheng Ma Yang Miao Zu Zi Zhi Xian	3.89126	0.544169	76.5461	6.78057	3.42222	0.814646	0.673271	1
431227	Hu Nan Sheng Xin Huang Dong Zu Zi Zhi Xian	2.63878	0.418494	71.9351	5.75121	4.20841	0.736329	0.707949	1
431228	Hu Nan Sheng Zhi Jiang Dong Zu Zi Zhi Xian	8.68258	0.590808	76.8696	7.44856	4.1641	0.72234	0.844634	1
431229	Hu Nan Sheng Jing Zhou Miao Zu Dong Zu Zi Zhi Xian	8.40222	0.450795	73.5846	5.50749	3.89813	0.782479	0.84115	0
431230	Hu Nan Sheng Tong Dao Dong Zu Zi Zhi Xian	9.80952	0.551683	74.4118	6.44053	2.7622	0.833403	0.755881	1
431321	Hu Nan Sheng Shuang Feng Xian	7.77975	0.471615	74.4323	6.1222	4.86276	0.82913	0.676964	1
431322	Hu Nan Sheng Xin Hua Xian	9.8675	0.548656	72.6122	7.70199	4.30912	0.769033	0.813488	0
433122	Hu Nan Sheng Lu Xi Xian	3.13572	0.593243	70.1089	5.3881	2.74599	0.75038	0.827849	0
433123	Hu Nan Sheng Feng Huang Xian	9.90635	0.573675	73.2221	5.65563	3.5472	0.756148	0.793352	0
433124	Hu Nan Sheng Hua Yuan Xian	3.10788	0.56588	69.9283	6.56853	3.98749	0.730342	0.659984	0
433125	Hu Nan Sheng Bao Jing Xian	1.49445	0.460512	71.1072	7.1023	4.09497	0.810544	0.7539	0
433126	Hu Nan Sheng Gu Zhang Xian	2.51498	0.447548	69.3755	7.92831	4.10953	0.729859	0.810943	1
433127	Hu Nan Sheng Yong Shun Xian	6.69658	0.51959	74.0585	7.93445	2.68996	0.887347	0.812722	1
433130	Hu Nan Sheng Long Shan Xian	8.82261	0.566051	74.84	5.66488	4.67049	0.782962	0.790841	0
440221	Guang Dong Sheng Qu Jiang Xian	5.98598	0.452889	72.1263	5.12177	2.28062	0.748872	0.829561	1
440222	Guang Dong Sheng Shi Xing Xian	8.46832	0.571807	73.0106	6.62099	4.14295	0.72204	0.69395	1
440224	Guang Dong Sheng Ren Hua Xian	0.561464	0.402393	73.2169	7.56923	2.93359	0.802219	0.689794	1
440229	Guang Dong Sheng Weng Yuan Xian	0.533921	0.471596	76.7512	7.72204	2.56233	0.825431	0.813165	0
440232	Guang Dong Sheng Ru Yuan Yao Zu Zi Zhi Xian	9.49089	0.512241	75.498	7.76791	4.77367	0.876202	0.726413	0
440233	Guang Dong Sheng Xin Feng Xian	5.3493	0.552074	69.7825	6.12741	2.04706	0.727815	0.818422	0
440523	Guang Dong Sheng Nan Ao Xian	5.78622	0.527677	71.6309	5.02683	2.40541	0.765767	0.651685	0
440823	Guang Dong Sheng Sui Xi Xian	9.59439	0.474447	71.1465	5.48662	2.59163	0.759743	0.800274	0
440825	Guang Dong Sheng Xu Wen Xian	4.09189	0.436732	71.9134	7.85617	3.35777	0.895624	0.710588	0
440923	Guang Dong Sheng Dian Bai Xian	0.752235	0.572045	72.1844	5.33207	4.26096	0.710663	0.79773	0
441223	Guang Dong Sheng Guang Ning Xian	5.30958	0.509696	74.123	7.15925	4.91742	0.769289	0.73306	0
441224	Guang Dong Sheng Huai Ji Xian	8.27726	0.535838	72.6578	5.38728	3.43669	0.866814	0.833905	0
441225	Guang Dong Sheng Feng Kai Xian	0.940397	0.430634	70.1849	5.64904	3.15387	0.700055	0.749717	0
441226	Guang Dong Sheng De Qing Xian	1.54692	0.454952	75.6572	6.30219	2.45503	0.884869	0.86058	0
441322	Guang Dong Sheng Bo Luo Xian	4.79844	0.470602	72.7323	6.69982	3.85977	0.790744	0.842989	1
441323	Guang Dong Sheng Hui Dong Xian	9.99681	0.413599	70.0757	6.91855	4.22178	0.850316	0.831152	1
441324	Guang Dong Sheng Long Men Xian	6.29881	0.54749	69.2087	5.07874	4.4059	0.765676	0.729508	0
441421	Guang Dong Sheng Mei Xian	6.19124	0.55905	71.7044	6.4951	4.54726	0.760341	0.78878	0
441422	Guang Dong Sheng Da Pu Xian	9.40623	0.479171	76.3735	6.01645	2.02875	0.785244	0.789257	0
441423	Guang Dong Sheng Feng Shun Xian	2.47266	0.571093	74.38	5.25727	2.40651	0.890362	0.719081	1
441424	Guang Dong Sheng Wu Hua Xian	4.72393	0.488363	70.879	6.27216	4.68752	0.715925	0.727487	1
441426	Guang Dong Sheng Ping Yuan Xian	4.10784	0.407733	74.1481	5.05713	4.45863	0.875396	0.663502	0
441427	Guang Dong Sheng Jiao Ling Xian	7.8186	0.585156	69.0708	7.5891	2.23539	0.811808	0.816992	0
441521	Guang Dong Sheng Hai Feng Xian	1.52257	0.498947	69.0317	6.70595	4.33769	0.888116	0.826325	1
441523	Guang Dong Sheng Lu He Xian	7.8847	0.561492	74.2067	7.59734	2.12204	0.712629	0.855786	1
441621	Guang Dong Sheng Zi Jin Xian	6.184	0.435835	73.7716	7.55916	2.82794	0.848589	0.704518	0
441622	Guang Dong Sheng Long Chuan Xian	5.45628	0.505673	71.0233	6.18006	4.03528	0.802713	0.688539	0
441623	Guang Dong Sheng Lian Ping Xian	4.89789	0.481082	75.7837	6.05435	2.43132	0.782742	0.710957	1
441624	Guang Dong Sheng He Ping Xian	4.23482	0.509384	74.8898	7.95111	2.71065	0.830186	0.734752	0
441625	Guang Dong Sheng Dong Yuan Xian	2.17606	0.533073	72.6085	6.00949	3.40428	0.881024	0.676702	0
441721	Guang Dong Sheng Yang Xi Xian	1.43501	0.519755	72.7438	7.16758	4.42686	0.781722	0.721364	0
441723	Guang Dong Sheng Yang Dong Xian	0.839503	0.535984	73.2555	5.45714	3.45564	0.721833	0.694286	1
441821	Guang Dong Sheng Fo Gang Xian	1.03868	0.409888	74.5893	7.5045	3.35987	0.869298	0.749442	0
441823	Guang Dong Sheng Yang Shan Xian	2.08213	0.566015	73.118	5.49193	4.33595	0.740242	0.768248	0
441825	Guang Dong Sheng Lian Shan Zhuang Zu Yao Zu Zi Zhi Xian	8.1465	0.427338	72.5311	7.009	4.85937	0.837321	0.830985	0
441826	Guang Dong Sheng Lian Nan Yao Zu Zi Zhi Xian	0.77282	0.564702	69.5242	5.91656	4.88034	0.766604	0.799583	1
441827	Guang Dong Sheng Qing Xin Xian	3.47319	0.557225	76.156	6.62685	4.7062	0.766335	0.750651	0
445121	Guang Dong Sheng Chao An Xian	9.76487	0.559899	69.5022	5.26917	2.07434	0.757039	0.674889	0
445122	Guang Dong Sheng Rao Ping Xian	8.06822	0.529008	75.5166	5.30415	4.39546	0.857311	0.775661	0
445221	Guang Dong Sheng Jie Dong Xian	3.81269	0.436689	73.9814	5.96802	3.76519	0.713092	0.705391	0
445222	Guang Dong Sheng Jie Xi Xian	8.29814	0.529423	69.0603	7.20594	4.32789	0.854741	0.772545	0
445224	Guang Dong Sheng Hui Lai Xian	9.88258	0.521378	76.415	5.69738	3.11295	0.866387	0.774653	1
445321	Guang Dong Sheng Xin Xing Xian	3.66367	0.482626	76.5403	5.42775	2.37162	0.730995	0.729897	1
445322	Guang Dong Sheng Yu Nan Xian	5.00313	0.444856	69.7036	7.6596	4.15293	0.710688	0.692728	0
445323	Guang Dong Sheng Yun An Xian	8.82493	0.548277	69.2781	7.08298	3.43989	0.734523	0.74865	0
450121	Guang Xi Yong Ning Xian	6.41826	0.583581	74.3092	5.79498	4.27708	0.823783	0.80727	1
450122	Guang Xi Wu Ming Xian	7.48083	0.593225	69.105	7.19733	2.40056	0.825181	0.763428	0
450123	Guang Xi Long An Xian	2.46222	0.460909	75.593	7.42082	2.43764	0.859081	0.815462	1
450124	Guang Xi Ma Shan Xian	3.17022	0.5382	73.8754	6.8226	4.66454	0.80632	0.718141	0
450125	Guang Xi Shang Lin Xian	3.85792	0.45464	74.6782	5.80898	2.7871	0.828233	0.822901	1
450126	Guang Xi Bin Yang Xian	4.80453	0.592328	70.6595	5.54814	2.05896	0.840239	0.772727	0
450127	Guang Xi Heng Xian	1.35441	0.422431	71.5267	7.91348	3.67574	0.865038	0.693319	0
450221	Guang Xi Liu Jiang Xian	2.52745	0.590069	74.5492	7.53471	3.97229	0.826072	0.704277	0
450222	Guang Xi Liu Cheng Xian	7.31152	0.45107	72.4327	6.62438	2.81091	0.883081	0.69434	0
450223	Guang Xi Lu Zhai Xian	1.98152	0.462947	70.4566	7.68322	2.10474	0.852538	0.761823	0
450224	Guang Xi Rong An Xian	7.86064	0.482778	75.7797	7.45872	3.30988	0.740193	0.67697	1
450225	Guang Xi Rong Shui Miao Zu Zi Zhi Xian	2.94292	0.436482	70.3719	6.96799	2.38664	0.736702	0.656808	1
450226	Guang Xi San Jiang Dong Zu Zi Zhi Xian	8.62633	0.497049	72.6742	5.35734	4.72533	0.726044	0.757163	0
450321	Guang Xi Yang Shuo Xian	2.7678	0.566625	74.2448	7.66482	4.56731	0.849406	0.819376	1
450322	Guang Xi Lin Gui Xian	1.57041	0.455159	75.9565	6.13428	2.27293	0.821091	0.844346	1
450323	Guang Xi Ling Chuan Xian	2.82579	0.444539	71.9854	5.59401	4.54552	0.733003	0.740378	0
450324	Guang Xi Quan Zhou Xian	6.28808	0.571068	71.1043	5.97946	3.80529	0.859618	0.752202	1
450325	Guang Xi Xing An Xian	6.81285	0.42851	72.0313	5.91995	3.55416	0.76296	0.68874	1
450326	Guang Xi Yong Fu Xian	2.9664	0.482107	70.6927	6.13492	4.94259	0.892737	0.777782	1
450327	Guang Xi Guan Yang Xian	1.18365	0.532469	69.5025	5.90027	2.7145	0.815915	0.820591	0
450328	Guang Xi Long Sheng Ge Zu Zi Zhi Xian	7.15612	0.581036	71.3272	5.31349	2.56014	0.71305	0.734658	1
450329	Guang Xi Zi Yuan Xian	5.63923	0.437104	71.1802	6.62621	4.11924	0.708991	0.698106	0
450330	Guang Xi Ping Le Xian	5.92422	0.561553	75.371	6.49089	4.91275	0.896912	0.761272	1
450331	Guang Xi Li Pu Xian	1.81191	0.516343	76.3584	7.61016	3.34495	0.792593	0.749825	1
450332	Guang Xi Gong Cheng Yao Zu Zi Zhi Xian	0.832835	0.549162	74.2919	6.24726	3.4344	0.86737	0.684336	1
450421	Guang Xi Cang Wu Xian	3.72658	0.414527	69.0828	5.44597	4.03391	0.837187	0.867395	0
450422	Guang Xi Teng Xian	5.89639	0.460823	69.1016	5.73693	4.05405	0.80654	0.74722	0
450423	Guang Xi Meng Shan Xian	5.92422	0.493075	69.3655	6.05033	4.77038	0.778353	0.744494	1
450521	Guang Xi He Pu Xian	6.70934	0.487881	75.1249	6.50682	4.09278	0.774337	0.721216	1
450621	Guang Xi Shang Si Xian	2.0598	0.513822	75.6601	5.58119	3.80767	0.898914	0.838874	1
450721	Guang Xi Ling Shan Xian	7.70901	0.449776	72.2206	6.62676	3.82827	0.747279	0.81199	0
450722	Guang Xi Pu Bei Xian	8.95685	0.566094	73.2247	5.38325	4.13581	0.756874	0.815764	1
450821	Guang Xi Ping Nan Xian	3.98665	0.448	74.6044	5.83508	4.0079	0.700995	0.860923	0
450921	Guang Xi Rong Xian	9.74921	0.599457	75.9406	5.61324	3.79907	0.738868	0.748422	1
450922	Guang Xi Lu Chuan Xian	6.13326	0.584332	75.5507	6.48576	2.32887	0.747639	0.769819	1
450923	Guang Xi Bo Bai Xian	3.03366	0.519718	73.7353	5.92315	2.1529	0.854827	0.745488	0
450924	Guang Xi Xing Ye Xian	6.22285	0.520396	76.5242	6.91772	2.56984	0.730732	0.674298	1
451021	Guang Xi Tian Yang Xian	2.08415	0.567272	74.9689	6.09995	2.76348	0.816782	0.844171	0
451022	Guang Xi Tian Dong Xian	3.66512	0.571599	74.6818	6.29633	2.01382	0.798886	0.684208	1
451023	Guang Xi Ping Guo Xian	0.824717	0.548698	71.9601	7.25529	2.77511	0.887201	0.669337	0
451024	Guang Xi De Bao Xian	5.1939	0.472457	70.1983	7.90121	3.43532	0.75226	0.865616	0
451025	Guang Xi Jing Xi Xian	4.63057	0.560118	75.29	5.39644	4.67956	0.765407	0.849536	0
451026	Guang Xi Na Po Xian	1.67304	0.547954	74.5136	7.10981	4.60137	0.805924	0.826459	1
451027	Guang Xi Ling Yun Xian	6.27996	0.449068	75.5947	7.37596	3.38661	0.829594	0.678958	0
451028	Guang Xi Le Ye Xian	7.62667	0.400543	73.358	6.84603	2.33628	0.867772	0.753585	0
451029	Guang Xi Tian Lin Xian	3.2253	0.535466	73.2633	7.67003	3.19846	0.891198	0.83743	0
451030	Guang Xi Xi Lin Xian	0.846751	0.401239	69.3154	5.87719	4.09598	0.710474	0.840411	1
451031	Guang Xi Long Lin Ge Zu Zi Zhi Xian	4.97935	0.576574	75.7873	6.57411	2.59832	0.773727	0.824955	0
451121	Guang Xi Zhao Ping Xian	3.59003	0.479751	74.6852	6.96002	3.06607	0.751424	0.709849	0
451122	Guang Xi Zhong Shan Xian	1.98529	0.541221	76.4543	7.57628	4.5609	0.823673	0.652585	0
451123	Guang Xi Fu Chuan Yao Zu Zi Zhi Xian	4.10958	0.568334	71.5521	7.29475	2.4142	0.767776	0.843056	1
451221	Guang Xi Nan Dan Xian	4.07624	0.578893	69.6651	5.27	3.2457	0.822379	0.812736	1
451222	Guang Xi Tian E Xian	4.59984	0.592114	71.242	6.9537	2.86218	0.789547	0.678971	1
451223	Guang Xi Feng Shan Xian	5.18607	0.555962	76.3537	7.56713	4.32322	0.820011	0.748845	0
451224	Guang Xi Dong Lan Xian	0.923292	0.53936	74.7233	6.7564	4.57939	0.858007	0.700221	1
451225	Guang Xi Luo Cheng Mu Lao Zu Zi Zhi Xian	4.57462	0.40799	72.8099	7.53389	4.68084	0.88001	0.772968	1
451226	Guang Xi Huan Jiang Mao Nan Zu Zi Zhi Xian	9.22706	0.51464	72.0362	7.36305	3.90417	0.73365	0.754646	1
451227	Guang Xi Ba Ma Yao Zu Zi Zhi Xian	7.61739	0.44991	74.6757	5.29765	2.73949	0.730824	0.818214	1
451228	Guang Xi Dou An Yao Zu Zi Zhi Xian	2.15374	0.599823	71.471	6.0072	2.95209	0.813761	0.866717	0
451229	Guang Xi Da Hua Yao Zu Zi Zhi Xian	2.41815	0.418769	69.9397	7.49855	3.95352	0.795413	0.858539	0
451321	Guang Xi Xin Cheng Xian	5.7636	0.448354	70.98	5.18265	4.14542	0.89765	0.656164	0
451322	Guang Xi Xiang Zhou Xian	6.78066	0.522868	73.4843	7.10175	4.1402	0.733625	0.838746	0
451323	Guang Xi Wu Xuan Xian	9.41986	0.441865	76.2021	7.59239	3.46828	0.844792	0.810392	1
451324	Guang Xi Jin Xiu Yao Zu Zi Zhi Xian	5.63401	0.460305	72.0426	6.38954	2.97488	0.812473	0.829951	0
451421	Guang Xi Fu Sui Xian	2.73475	0.569567	76.4892	7.65374	3.198	0.830418	0.77989	1
451422	Guang Xi Ning Ming Xian	7.53331	0.575292	71.3966	5.00421	4.15348	0.840074	0.697898	0
451423	Guang Xi Long Zhou Xian	7.0961	0.575903	73.4743	7.6942	4.35023	0.841252	0.82942	1
451424	Guang Xi Da Xin Xian	2.50571	0.565917	76.2126	7.38823	2.25672	0.785464	0.680959	1
451425	Guang Xi Tian Deng Xian	6.81256	0.58468	72.9711	7.54845	3.48888	0.89505	0.789693	0
469025	Hai Nan Sheng Ding An Xian	4.04028	0.568902	72.1158	6.24003	3.11185	0.883282	0.818456	0
469026	Hai Nan Sheng Tun Chang Xian	3.3952	0.573907	73.4015	5.45183	4.26234	0.836692	0.862185	0
469027	Hai Nan Sheng Cheng Mai Xian	1.01839	0.548283	72.4415	6.04703	2.32136	0.714978	0.826419	1
469028	Hai Nan Sheng Lin Gao Xian	5.42033	0.569793	73.455	7.79849	3.40565	0.885931	0.841143	1
469030	Hai Nan Sheng Bai Sha Li Zu Zi Zhi Xian	4.64449	0.432942	75.5412	7.74639	4.48784	0.791488	0.823653	0
469031	Hai Nan Sheng Chang Jiang Li Zu Zi Zhi Xian	9.19922	0.475582	75.3215	6.35722	4.37797	0.812113	0.779185	0
469033	Hai Nan Sheng Le Dong Li Zu Zi Zhi Xian	8.05489	0.505942	69.6106	7.47749	2.37465	0.860875	0.704001	1
469034	Hai Nan Sheng Ling Shui Li Zu Zi Zhi Xian	6.58235	0.47626	74.6139	7.80709	4.65291	0.715015	0.743473	1
469035	Hai Nan Sheng Bao Ting Li Zu Miao Zu Zi Zhi Xian	8.51065	0.472414	73.7062	7.59981	3.70321	0.854302	0.868657	0
469036	Hai Nan Sheng Qiong Zhong Li Zu Miao Zu Zi Zhi Xian	9.55757	0.588714	72.9806	7.8211	3.32774	0.72223	0.816294	1
500200	Zhong Qing Shi Xian	2.07894	0.547337	76.938	7.0275	2.33656	0.788351	0.692057	0
500222	Zhong Qing Shi Qi Jiang Xian	3.30648	0.583587	73.4237	6.29167	3.5342	0.898505	0.833939	0
500223	Zhong Qing Shi Tong Nan Xian	9.15632	0.534489	69.7954	5.86447	4.15476	0.787741	0.695031	1
500224	Zhong Qing Shi Tong Liang Xian	6.53452	0.41482	70.4842	7.50175	3.49739	0.725324	0.698751	0
500225	Zhong Qing Shi Da Zu Xian	5.29363	0.538658	69.1257	7.6682	3.82324	0.803574	0.694998	1
500226	Zhong Qing Shi Rong Chang Xian	0.556825	0.480746	76.7158	7.99899	3.38249	0.875042	0.748838	1
500227	Zhong Qing Shi Bi Shan Xian	9.73066	0.58941	70.4905	5.82162	2.80029	0.704407	0.815233	0
500228	Zhong Qing Shi Liang Ping Xian	7.81599	0.531559	74.2626	7.49297	3.64351	0.897778	0.735289	1
500229	Zhong Qing Shi Cheng Kou Xian	4.99965	0.581835	71.4664	7.80792	4.17353	0.734895	0.738491	1
500230	Zhong Qing Shi Feng Dou Xian	0.604663	0.457363	70.8699	5.13669	2.85449	0.886999	0.745568	0
500231	Zhong Qing Shi Dian Jiang Xian	1.64202	0.482076	69.8904	7.04837	3.14966	0.794919	0.663844	0
500232	Zhong Qing Shi Wu Long Xian	1.75364	0.56292	70.302	6.96103	2.29701	0.814682	0.791741	1
500233	Zhong Qing Shi Zhong Xian	1.15001	0.428809	73.1447	5.75323	3.11441	0.71612	0.66612	0
500234	Zhong Qing Shi Kai Xian	8.81014	0.485861	74.8969	7.8666	3.30979	0.855712	0.660118	0
500235	Zhong Qing Shi Yun Yang Xian	5.40584	0.510587	71.2647	7.31526	4.00287	0.826994	0.762649	0
500236	Zhong Qing Shi Feng Jie Xian	2.27145	0.468624	71.8924	7.32862	4.92236	0.877691	0.863521	0
500237	Zhong Qing Shi Wu Shan Xian	5.82623	0.538389	72.9989	5.53514	4.15897	0.727931	0.75946	0
500238	Zhong Qing Shi Wu Xi Xian	3.12818	0.475851	76.1616	7.7008	4.99185	0.782217	0.714395	0
500240	Zhong Qing Shi Shi Zhu Tu Jia Zu Zi Zhi Xian	1.80931	0.587963	76.8818	7.77038	3.78103	0.868291	0.656184	1
500241	Zhong Qing Shi Xiu Shan Tu Jia Zu Miao Zu Zi Zhi Xian	4.79612	0.483914	71.1395	7.59578	2.3003	0.771395	0.696327	0
500242	Zhong Qing Shi You Yang Tu Jia Zu Miao Zu Zi Zhi Xian	5.62415	0.581933	69.9812	7.31892	3.33021	0.753749	0.813387	1
500243	Zhong Qing Shi Peng Shui Miao Zu Tu Jia Zu Zi Zhi Xian	5.38786	0.582104	75.9975	5.14722	2.23136	0.704614	0.797663	0
510121	Si Chuan Sheng Jin Tang Xian	4.2644	0.443361	76.1653	5.38005	4.79217	0.739399	0.764804	0
510122	Si Chuan Sheng Shuang Liu Xian	3.14499	0.540928	75.4931	7.89425	3.10654	0.729475	0.854537	0
510124	Si Chuan Sheng Pi Xian	7.18395	0.504111	70.574	6.1167	4.30519	0.706348	0.808593	0
510129	Si Chuan Sheng Da Yi Xian	7.64116	0.447224	76.4624	6.44584	4.38978	0.743294	0.676628	1
510131	Si Chuan Sheng Pu Jiang Xian	5.44903	0.418989	74.4313	6.09372	3.27638	0.803092	0.792076	0
510132	Si Chuan Sheng Xin Jin Xian	3.53581	0.503018	70.5411	7.86779	4.14917	0.791812	0.706432	1
510321	Si Chuan Sheng Rong Xian	5.84797	0.545048	69.407	6.02213	4.57234	0.781381	0.713092	1
510322	Si Chuan Sheng Fu Shun Xian	5.62589	0.560387	75.4831	6.74129	2.76073	0.8653	0.838377	1
510421	Si Chuan Sheng Mi Yi Xian	1.60143	0.518925	72.4501	6.70193	3.5743	0.796194	0.853376	0
510422	Si Chuan Sheng Yan Bian Xian	5.14229	0.443202	74.3202	5.97241	2.23969	0.733949	0.78602	0
510521	Si Chuan Sheng Lu Xian	7.18047	0.529917	75.3295	7.68468	3.69662	0.794113	0.794635	1
510522	Si Chuan Sheng He Jiang Xian	6.64585	0.413282	69.6414	5.53386	3.15067	0.899127	0.700638	1
510524	Si Chuan Sheng Xu Yong Xian	8.07518	0.466176	71.0887	5.85678	3.26237	0.710291	0.822579	1
510525	Si Chuan Sheng Gu Lin Xian	6.86706	0.497995	76.3891	7.2899	3.16257	0.850011	0.82037	1
510623	Si Chuan Sheng Zhong Jiang Xian	7.83425	0.432508	75.1833	6.24277	2.28584	0.755641	0.855874	0
510626	Si Chuan Sheng Luo Jiang Xian	7.40603	0.434675	75.852	5.75488	2.35505	0.831114	0.713777	0
510722	Si Chuan Sheng San Tai Xian	3.51233	0.424226	75.281	7.22361	2.59813	0.82747	0.763696	1
510723	Si Chuan Sheng Yan Ting Xian	9.75646	0.52786	74.9206	6.9494	2.71249	0.870391	0.662206	1
510724	Si Chuan Sheng An Xian	8.49847	0.518784	71.5323	5.4359	3.75155	0.844792	0.654183	0
510725	Si Chuan Sheng Zi Tong Xian	8.60807	0.584613	75.1782	6.30741	4.25016	0.714753	0.688754	0
510726	Si Chuan Sheng Bei Chuan Qiang Zu Zi Zhi Xian	1.25033	0.539207	75.5734	6.23115	3.12055	0.717414	0.80439	1
510727	Si Chuan Sheng Ping Wu Xian	8.22362	0.515592	69.0576	7.74969	3.27033	0.795486	0.697005	1
510821	Si Chuan Sheng Wang Cang Xian	3.41173	0.476766	70.5914	7.11127	2.45878	0.831944	0.798092	0
510822	Si Chuan Sheng Qing Chuan Xian	4.8486	0.589703	74.0412	5.41841	4.71847	0.824149	0.655579	0
510823	Si Chuan Sheng Jian Ge Xian	4.81265	0.559062	69.5037	7.39143	3.74789	0.7021	0.678112	0
510824	Si Chuan Sheng Cang Xi Xian	6.00801	0.533824	75.7863	6.07642	4.88345	0.726685	0.823821	0
510921	Si Chuan Sheng Peng Xi Xian	9.67528	0.439058	76.6116	5.84725	3.35868	0.711109	0.661924	1
510922	Si Chuan Sheng She Hong Xian	7.11785	0.500705	74.0683	6.64507	2.12726	0.782803	0.76655	0
510923	Si Chuan Sheng Da Ying Xian	8.10128	0.485952	69.0537	6.65542	4.21757	0.794272	0.811957	1
511024	Si Chuan Sheng Wei Yuan Xian	2.53847	0.412909	76.5718	7.70867	4.32157	0.875829	0.739492	1
511025	Si Chuan Sheng Zi Zhong Xian	4.8486	0.504129	72.9647	7.91046	2.69628	0.796457	0.750919	1
511028	Si Chuan Sheng Long Chang Xian	7.94501	0.553545	73.8317	5.87884	4.57866	0.899145	0.828675	0
511123	Si Chuan Sheng Jian Wei Xian	6.14486	0.518046	76.4314	6.77581	3.21146	0.816044	0.786833	1
511124	Si Chuan Sheng Jing Yan Xian	4.62362	0.540489	75.0129	7.60668	4.07547	0.834513	0.84544	0
511126	Si Chuan Sheng Jia Jiang Xian	7.06827	0.462716	70.1873	5.26487	4.88931	0.839476	0.778353	0
511129	Si Chuan Sheng Mu Chuan Xian	3.48972	0.415155	69.7298	5.19181	3.6491	0.839848	0.819644	1
511132	Si Chuan Sheng E Bian Yi Zu Zi Zhi Xian	6.01642	0.437049	70.4305	6.14353	4.01083	0.703772	0.787095	1
511133	Si Chuan Sheng Ma Bian Yi Zu Zi Zhi Xian	9.14153	0.523862	74.7609	7.27689	4.76827	0.884338	0.78637	1
511321	Si Chuan Sheng Nan Bu Xian	4.66276	0.535557	73.2196	7.85351	2.16965	0.823185	0.666745	0
511322	Si Chuan Sheng Ying Shan Xian	1.62375	0.595337	75.2563	7.86807	2.83929	0.872375	0.771726	1
511323	Si Chuan Sheng Peng An Xian	3.77384	0.497696	73.622	5.06793	3.0235	0.705597	0.766301	1
511324	Si Chuan Sheng Yi Long Xian	2.15026	0.546611	70.9539	6.80657	3.94684	0.829466	0.660474	1
511325	Si Chuan Sheng Xi Chong Xian	7.51099	0.428663	72.1046	7.86935	4.08344	0.789486	0.795004	1
511421	Si Chuan Sheng Ren Shou Xian	6.80067	0.505814	69.9112	7.46467	4.45058	0.807846	0.717993	0
511422	Si Chuan Sheng Peng Shan Xian	2.53847	0.575408	70.6167	5.96893	4.02896	0.877709	0.746092	1
511423	Si Chuan Sheng Hong Ya Xian	5.59197	0.550517	72.4171	6.16184	4.72387	0.732685	0.810278	0
511424	Si Chuan Sheng Dan Leng Xian	3.11919	0.512461	76.3867	6.23591	4.44087	0.755983	0.783214	1
511425	Si Chuan Sheng Qing Shen Xian	5.75954	0.547905	73.0043	6.2457	4.10797	0.875585	0.845205	1
511521	Si Chuan Sheng Yi Bin Xian	9.06905	0.428431	71.6634	6.45042	3.48292	0.785733	0.715033	1
511522	Si Chuan Sheng Nan Xi Xian	8.00908	0.474203	71.8785	6.84329	3.23719	0.836235	0.83361	1
511523	Si Chuan Sheng Jiang An Xian	4.15394	0.430988	73.463	5.01529	2.81201	0.878503	0.837222	0
511524	Si Chuan Sheng Zhang Ning Xian	1.86294	0.509897	69.5952	6.83294	4.64943	0.86054	0.787712	0
511525	Si Chuan Sheng Gao Xian	7.93834	0.430708	75.8198	6.72271	4.72716	0.817496	0.684295	0
511526	Si Chuan Sheng Gong Xian	9.95042	0.479568	69.4507	6.49281	3.39695	0.848613	0.764119	1
511527	Si Chuan Sheng Jun1 Lian Xian	8.417	0.547453	75.1415	5.9628	4.16135	0.715571	0.764656	1
511528	Si Chuan Sheng Xing Wen Xian	8.11258	0.455434	71.8287	6.41728	2.59777	0.734858	0.84691	0
511529	Si Chuan Sheng Ping Shan Xian	2.67473	0.431623	75.9531	6.34367	3.4463	0.813297	0.687015	1
511621	Si Chuan Sheng Yue Chi Xian	1.48343	0.597467	74.6274	7.54552	3.88861	0.878747	0.660622	1
511622	Si Chuan Sheng Wu Sheng Xian	0.993454	0.532286	76.6477	5.94659	2.71349	0.751119	0.684363	1
511623	Si Chuan Sheng Lin Shui Xian	8.63822	0.58421	74.9067	6.37407	3.93622	0.71485	0.770336	0
511721	Si Chuan Sheng Da Xian	8.97859	0.499002	75.8213	5.747	2.21763	0.820023	0.838276	1
511722	Si Chuan Sheng Xuan Han Xian	7.48779	0.523685	72.046	5.51994	2.8999	0.798538	0.674714	1
511723	Si Chuan Sheng Kai Jiang Xian	9.56105	0.500143	76.3374	5.45155	2.64666	0.831596	0.74113	1
511724	Si Chuan Sheng Da Zhu Xian	7.71306	0.446113	70.9527	6.62694	4.40507	0.774569	0.855075	1
511725	Si Chuan Sheng Qu Xian	3.8672	0.401593	69.478	5.52654	2.4955	0.875372	0.802524	1
511821	Si Chuan Sheng Ming Shan Xian	8.64982	0.596661	76.2676	5.04093	4.54204	0.715326	0.695938	1
511822	Si Chuan Sheng Ying Jing Xian	0.589587	0.40188	76.3618	5.8858	3.70522	0.873785	0.767543	0
511823	Si Chuan Sheng Han Yuan Xian	5.08518	0.590246	72.0177	6.6035	3.03879	0.747316	0.789639	0
511824	Si Chuan Sheng Shi Mian Xian	0.866176	0.587182	73.2601	6.94436	4.87548	0.828367	0.765361	0
511825	Si Chuan Sheng Tian Quan Xian	6.83256	0.487967	76.8181	5.1887	3.4322	0.735231	0.764018	0
511826	Si Chuan Sheng Lu Shan Xian	7.42343	0.477926	76.5349	5.90887	4.32569	0.899634	0.724869	0
511827	Si Chuan Sheng Bao Xing Xian	7.17728	0.429798	73.4747	6.12577	2.16178	0.846257	0.778843	0
511921	Si Chuan Sheng Tong Jiang Xian	8.09954	0.512693	72.599	6.63326	4.98123	0.702484	0.836503	1
511922	Si Chuan Sheng Nan Jiang Xian	4.74046	0.437049	70.7505	5.26771	3.40776	0.898871	0.687438	1
511923	Si Chuan Sheng Ping Chang Xian	2.47005	0.479177	69.6563	5.49944	4.37083	0.754219	0.664852	1
512021	Si Chuan Sheng An Yue Xian	7.94819	0.404376	69.0552	7.08087	2.56233	0.735444	0.805921	0
512022	Si Chuan Sheng Le Zhi Xian	1.39007	0.482528	69.9129	6.96057	3.81848	0.807602	0.760822	0
513221	Si Chuan Sheng Wen Chuan Xian	7.0529	0.561309	71.9691	5.58898	4.83932	0.870489	0.717738	1
513222	Si Chuan Sheng Li Xian	8.99106	0.461757	74.5343	6.98318	3.06433	0.763234	0.82427	0
513223	Si Chuan Sheng Mao Xian	1.46429	0.420667	72.776	6.21421	4.06265	0.782516	0.816375	1
513224	Si Chuan Sheng Song Pan Xian	1.73392	0.451296	71.8285	5.02344	4.93994	0.70697	0.824418	0
513225	Si Chuan Sheng Jiu Zhai Gou Xian	2.94697	0.472781	70.5687	6.36079	4.51219	0.861962	0.838954	1
513226	Si Chuan Sheng Jin Chuan Xian	2.72054	0.461873	70.9634	6.73736	4.22114	0.886071	0.814125	1
513227	Si Chuan Sheng Xiao Jin Xian	7.48083	0.453005	75.0063	6.8898	2.20426	0.824186	0.757821	0
513228	Si Chuan Sheng Hei Shui Xian	9.24822	0.547282	73.9752	5.74343	2.26313	0.84561	0.772431	1
513229	Si Chuan Sheng Ma Er Kang Xian	8.68055	0.532829	71.4442	6.27921	2.54595	0.772738	0.74154	0
513230	Si Chuan Sheng Rang Tang Xian	3.8011	0.456929	72.9061	5.79214	3.36528	0.820969	0.715395	1
513231	Si Chuan Sheng A Ba Xian	1.06999	0.484872	71.9259	7.16062	3.26768	0.875976	0.840357	1
513232	Si Chuan Sheng Ruo Er Gai Xian	6.46261	0.572851	73.6144	7.02924	2.88791	0.746175	0.705626	0
513233	Si Chuan Sheng Hong Yuan Xian	6.66121	0.575805	73.4096	6.91443	3.3184	0.827073	0.680153	0
513321	Si Chuan Sheng Kang Ding Xian	4.26701	0.519291	76.1255	6.04785	4.83154	0.818326	0.84315	1
513322	Si Chuan Sheng Lu Ding Xian	3.10904	0.472701	71.6241	6.9938	3.34413	0.717273	0.731596	0
513323	Si Chuan Sheng Dan Ba Xian	1.55852	0.438099	72.3421	5.47673	4.75491	0.778787	0.772579	0
513324	Si Chuan Sheng Jiu Long Xian	2.16765	0.433271	70.0879	6.48558	4.86532	0.88977	0.664697	1
513325	Si Chuan Sheng Ya Jiang Xian	8.06475	0.568853	76.5227	5.32484	4.44206	0.858434	0.790942	1
513326	Si Chuan Sheng Dao Fu Xian	4.15654	0.513193	72.0887	6.9938	4.67946	0.783096	0.691057	0
513327	Si Chuan Sheng Lu Huo Xian	1.41356	0.583898	75.1208	6.57549	3.48888	0.810782	0.764233	1
513328	Si Chuan Sheng Gan Zi Xian	5.65169	0.489761	69.8135	7.11805	2.72265	0.741694	0.823975	1
513329	Si Chuan Sheng Xin Long Xian	9.33984	0.430641	71.4268	5.96756	3.85354	0.749934	0.677387	0
513330	Si Chuan Sheng De Ge Xian	7.03029	0.495383	74.3356	5.46666	3.00784	0.893677	0.717926	1
513331	Si Chuan Sheng Bai Yu Xian	8.56487	0.55067	71.8907	6.88861	2.27338	0.742915	0.827909	0
513332	Si Chuan Sheng Shi Qu Xian	9.78488	0.401434	71.8009	7.17655	2.68181	0.896319	0.8313	0
513333	Si Chuan Sheng Se Da Xian	5.47687	0.403839	72.089	5.21909	4.16813	0.805283	0.80672	0
513334	Si Chuan Sheng Li Tang Xian	3.12093	0.418714	69.9295	5.17121	4.09516	0.853197	0.716892	1
513335	Si Chuan Sheng Ba Tang Xian	7.94761	0.549113	72.0077	7.17682	3.09647	0.838078	0.66743	1
513336	Si Chuan Sheng Xiang Cheng Xian	6.68006	0.408918	75.8298	5.76861	2.425	0.838493	0.791553	1
513337	Si Chuan Sheng Dao Cheng Xian	3.62859	0.448292	71.6268	6.0864	2.90118	0.849303	0.685256	1
513338	Si Chuan Sheng De Rong Xian	6.24952	0.458449	74.1457	6.59792	3.20862	0.848979	0.836208	0
513422	Si Chuan Sheng Mu Li Cang Zu Zi Zhi Xian	9.02121	0.589166	73.7606	5.93469	4.21381	0.848869	0.866408	0
513423	Si Chuan Sheng Yan Yuan Xian	9.9539	0.575524	70.6949	6.0116	2.51042	0.866771	0.818886	0
513424	Si Chuan Sheng De Chang Xian	3.21429	0.59491	76.6755	7.91412	4.9013	0.817289	0.865663	0
513425	Si Chuan Sheng Hui Li Xian	6.60265	0.559465	72.0208	5.12204	3.7347	0.88225	0.80245	1
513426	Si Chuan Sheng Hui Dong Xian	4.63811	0.423328	71.2147	5.30754	3.17283	0.85023	0.841391	1
513427	Si Chuan Sheng Ning Nan Xian	3.55321	0.582055	70.6724	5.15711	3.67602	0.820475	0.824626	1
513428	Si Chuan Sheng Pu Ge Xian	8.12563	0.486081	74.9887	6.38679	2.3133	0.898798	0.860822	0
513429	Si Chuan Sheng Bu Tuo Xian	6.55626	0.439955	76.5459	7.8731	2.66076	0.761812	0.706344	1
513430	Si Chuan Sheng Jin Yang Xian	7.26977	0.460823	76.6357	5.8576	3.24104	0.783432	0.801993	1
513431	Si Chuan Sheng Zhao Jiao Xian	0.520005	0.409595	73.2509	6.16614	2.92984	0.872802	0.82462	0
513432	Si Chuan Sheng Xi De Xian	3.62192	0.45251	71.2464	7.1771	3.18271	0.883343	0.779273	1
513433	Si Chuan Sheng Mian Ning Xian	0.923872	0.586065	70.2483	6.66475	4.14212	0.89187	0.744031	0
513434	Si Chuan Sheng Yue Xi Xian	4.94369	0.508579	76.7402	7.14899	4.58141	0.817594	0.684584	0
513435	Si Chuan Sheng Gan Luo Xian	0.613361	0.541362	71.3775	5.83023	2.39717	0.871148	0.865475	0
513436	Si Chuan Sheng Mei Gu Xian	8.653	0.432545	71.3118	7.95935	3.78973	0.864336	0.804034	1
513437	Si Chuan Sheng Lei Bo Xian	6.43391	0.518778	69.418	6.82937	3.8703	0.785232	0.828077	0
520121	Gui Zhou Sheng Kai Yang Xian	7.00536	0.49548	69.0244	5.61965	2.02106	0.735078	0.796682	0
520122	Gui Zhou Sheng Xi Feng Xian	1.46139	0.414972	73.473	6.02991	4.39125	0.806015	0.658997	0
520123	Gui Zhou Sheng Xiu Wen Xian	5.58559	0.540373	75.1943	7.00662	2.31138	0.757485	0.666651	1
520221	Gui Zhou Sheng Shui Cheng Xian	2.97423	0.514396	74.2182	6.30027	2.46373	0.733174	0.652726	0
520222	Gui Zhou Sheng Pan Xian	3.06352	0.436097	72.4232	6.70952	3.75466	0.846953	0.658695	0
520321	Gui Zhou Sheng Zun Yi Xian	4.16669	0.556377	72.4579	6.22703	3.67766	0.889648	0.664335	0
520322	Gui Zhou Sheng Tong Zi Xian	0.580309	0.589276	70.9634	5.09192	2.9031	0.789871	0.718497	0
520323	Gui Zhou Sheng Sui Yang Xian	5.41192	0.459719	71.943	6.78616	2.59905	0.763149	0.68772	1
520324	Gui Zhou Sheng Zheng An Xian	5.22521	0.590069	74.5426	6.71218	2.82647	0.844749	0.780139	1
520325	Gui Zhou Sheng Dao Zhen Yi Lao Zu Miao Zu Zi Zhi Xian	6.53423	0.526627	69.0469	5.78179	4.40168	0.825645	0.746991	1
520326	Gui Zhou Sheng Wu Chuan Yi Lao Zu Miao Zu Zi Zhi Xian	7.09146	0.576238	73.8686	7.90927	2.79324	0.815983	0.810956	1
520327	Gui Zhou Sheng Feng Gang Xian	5.02545	0.423261	72.6615	5.38032	3.10004	0.715705	0.724949	0
520328	Gui Zhou Sheng Mei Tan Xian	6.48378	0.473415	73.7257	6.32142	2.7373	0.894836	0.776923	1
520329	Gui Zhou Sheng Yu Qing Xian	0.846751	0.512857	74.5602	7.19092	3.64489	0.750929	0.794326	0
520330	Gui Zhou Sheng Xi Shui Xian	6.2298	0.43412	74.9091	7.7354	4.4861	0.816953	0.786658	0
520421	Gui Zhou Sheng Ping Ba Xian	8.85102	0.423731	72.5047	6.45033	4.70547	0.771725	0.852523	1
520422	Gui Zhou Sheng Pu Ding Xian	6.36781	0.478158	74.1928	5.33857	2.0163	0.781619	0.766825	1
520423	Gui Zhou Sheng Zhen Ning Bu Yi Zu Miao Zu Zi Zhi Xian	7.35762	0.494583	70.4954	6.83862	2.08295	0.831162	0.736706	1
520424	Gui Zhou Sheng Guan Ling Bu Yi Zu Miao Zu Zi Zhi Xian	8.97569	0.457649	71.1087	5.55171	3.66512	0.839286	0.773371	0
520425	Gui Zhou Sheng Zi Yun Miao Zu Bu Yi Zu Zi Zhi Xian	1.48923	0.577038	75.8422	5.14969	4.73302	0.861345	0.820457	1
522222	Gui Zhou Sheng Jiang Kou Xian	3.20878	0.556304	72.5121	7.51155	3.10443	0.805783	0.769873	0
522223	Gui Zhou Sheng Yu Ping Dong Zu Zi Zhi Xian	8.42019	0.416706	74.1215	6.35594	4.71087	0.790927	0.833851	1
522224	Gui Zhou Sheng Shi Qian Xian	7.96704	0.509525	73.744	7.34245	3.89227	0.729231	0.682583	0
522225	Gui Zhou Sheng Si Nan Xian	0.668447	0.50303	71.5985	6.39695	4.35847	0.885766	0.69242	0
522226	Gui Zhou Sheng Yin Jiang Tu Jia Zu Miao Zu Zi Zhi Xian	9.14008	0.524528	69.6467	5.97314	4.39198	0.843913	0.650577	1
522227	Gui Zhou Sheng De Jiang Xian	4.43429	0.500357	71.3336	7.17994	3.10517	0.759963	0.775587	1
522228	Gui Zhou Sheng Yan He Tu Jia Zu Zi Zhi Xian	0.858928	0.412763	74.7741	7.78933	2.69436	0.719129	0.844628	0
522229	Gui Zhou Sheng Song Tao Miao Zu Zi Zhi Xian	2.61095	0.573321	70.9625	6.66485	2.7286	0.783187	0.727944	0
522322	Gui Zhou Sheng Xing Ren Xian	6.18226	0.445875	74.832	5.24757	4.7539	0.875628	0.82891	0
522323	Gui Zhou Sheng Pu An Xian	9.02295	0.522892	70.0252	6.40904	4.19312	0.716657	0.656546	1
522324	Gui Zhou Sheng Qing Long Xian	5.9796	0.435774	75.7251	6.0831	3.13364	0.822007	0.762159	1
522325	Gui Zhou Sheng Zhen Feng Xian	7.50084	0.481265	69.7354	5.42436	4.62783	0.77015	0.749368	0
522326	Gui Zhou Sheng Wang Mo Xian	4.02956	0.44463	71.5269	5.29463	3.42744	0.78464	0.796763	0
522327	Gui Zhou Sheng Ce Heng Xian	5.11185	0.598321	75.2265	7.54653	3.99509	0.710016	0.834066	0
522328	Gui Zhou Sheng An Long Xian	5.27044	0.476095	71.2762	7.06705	4.45296	0.890533	0.773955	1
522422	Gui Zhou Sheng Da Fang Xian	6.59917	0.515586	74.5698	6.58638	3.91433	0.789492	0.678051	1
522423	Gui Zhou Sheng Qian Xi Xian	3.89271	0.410596	71.7003	6.5591	3.57485	0.739772	0.727017	0
522424	Gui Zhou Sheng Jin Sha Xian	2.34161	0.489309	71.2569	7.22626	4.31123	0.741444	0.868704	1
522425	Gui Zhou Sheng Zhi Jin Xian	1.24598	0.449318	75.8012	7.43446	4.89196	0.896765	0.750832	0
522426	Gui Zhou Sheng Na Yong Xian	7.30224	0.418653	72.3497	7.78521	2.4489	0.896234	0.73408	0
522427	Gui Zhou Sheng Wei Ning Yi Zu Hui Zu Miao Zu Zi Zhi Xian	0.507248	0.549174	76.687	6.4951	2.37529	0.762416	0.791828	0
522428	Gui Zhou Sheng He Zhang Xian	8.47557	0.582141	76.1447	7.51521	3.81994	0.887518	0.716751	0
522622	Gui Zhou Sheng Huang Ping Xian	8.95714	0.489303	69.1096	7.19742	3.2664	0.888806	0.835604	1
522623	Gui Zhou Sheng Shi Bing Xian	6.19414	0.410865	73.9616	6.8475	2.73098	0.812558	0.783932	0
522624	Gui Zhou Sheng San Sui Xian	7.17119	0.433296	70.8792	7.53371	2.99045	0.786489	0.837175	1
522625	Gui Zhou Sheng Zhen Yuan Xian	7.72785	0.555736	73.5612	5.88488	4.55733	0.745021	0.854155	0
522626	Gui Zhou Sheng Cen Gong Xian	8.18883	0.465993	69.645	7.14542	2.40522	0.780673	0.768879	0
522627	Gui Zhou Sheng Tian Zhu Xian	5.38264	0.462197	71.7047	5.29115	3.96286	0.78323	0.850415	0
522628	Gui Zhou Sheng Jin Ping Xian	7.91543	0.513639	74.4926	6.96286	4.24641	0.81724	0.750463	1
522629	Gui Zhou Sheng Jian He Xian	5.6859	0.476162	71.5206	6.44768	4.24604	0.779531	0.761091	1
522630	Gui Zhou Sheng Tai Jiang Xian	9.38275	0.427003	75.383	5.51317	4.03848	0.831626	0.83277	0
522631	Gui Zhou Sheng Li Ping Xian	1.17495	0.592376	73.5936	5.19639	2.76055	0.762624	0.7293	0
522632	Gui Zhou Sheng Rong Jiang Xian	2.17113	0.543236	69.6597	6.68792	3.37599	0.895172	0.86816	1
522633	Gui Zhou Sheng Cong Jiang Xian	5.74882	0.547697	69.0972	7.54982	3.44255	0.858715	0.80674	1
522634	Gui Zhou Sheng Lei Shan Xian	2.01486	0.469356	72.6842	5.57653	4.23011	0.771175	0.734087	1
522635	Gui Zhou Sheng Ma Jiang Xian	2.38191	0.480752	69.7993	6.29414	4.23057	0.864653	0.727064	1
522636	Gui Zhou Sheng Dan Zhai Xian	8.04242	0.472805	74.1044	7.34181	3.66585	0.871233	0.780166	0
522722	Gui Zhou Sheng Li Bo Xian	5.24783	0.451833	76.4055	6.3152	3.97201	0.75168	0.803531	1
522723	Gui Zhou Sheng Gui Ding Xian	5.41308	0.447505	69.3501	5.39415	2.94998	0.826066	0.779159	0
522725	Gui Zhou Sheng Weng An Xian	7.30253	0.567193	70.4842	5.6148	2.62853	0.706812	0.803954	0
522726	Gui Zhou Sheng Du Shan Xian	9.03977	0.473086	72.6417	6.71355	2.35148	0.89964	0.71798	0
522727	Gui Zhou Sheng Ping Tang Xian	9.18038	0.505405	73.0968	5.23539	3.61806	0.875597	0.710198	0
522728	Gui Zhou Sheng Luo Dian Xian	9.74863	0.423945	72.1322	5.41502	3.8778	0.80546	0.782026	0
522729	Gui Zhou Sheng Zhang Shun Xian	6.18226	0.525254	70.2735	6.54143	3.32334	0.77969	0.796951	0
522730	Gui Zhou Sheng Long Li Xian	4.88919	0.440278	72.7577	5.96435	4.60356	0.854479	0.803396	0
522731	Gui Zhou Sheng Hui Shui Xian	7.22019	0.569109	74.6237	7.3972	2.53798	0.870782	0.713206	0
522732	Gui Zhou Sheng San Dou Shui Zu Zi Zhi Xian	8.18883	0.468636	76.9426	5.16965	3.0333	0.700574	0.837893	1
530121	Yun Nan Sheng Cheng Gong Xian	4.69813	0.488882	70.6219	6.61064	3.28068	0.873009	0.766858	0
530122	Yun Nan Sheng Jin Ning Xian	8.77448	0.441029	74.516	7.5988	2.95025	0.776412	0.804692	0
530124	Yun Nan Sheng Fu Min Xian	6.93316	0.537651	71.5174	6.44255	2.37098	0.885632	0.665617	0
530125	Yun Nan Sheng Yi Liang Xian	2.94349	0.513553	72.0201	6.76437	2.32649	0.755019	0.723761	0
530126	Yun Nan Sheng Shi Lin Yi Zu Zi Zhi Xian	2.25724	0.513852	71.3157	6.90591	4.78759	0.889642	0.84397	1
530127	Yun Nan Sheng Song Ming Xian	9.11863	0.453041	69.0439	5.66076	3.97916	0.755751	0.737142	0
530128	Yun Nan Sheng Lu Quan Yi Zu Miao Zu Zi Zhi Xian	2.36306	0.542827	74.9316	5.85577	4.5088	0.752492	0.73312	0
530129	Yun Nan Sheng Xun Dian Hui Zu Yi Zu Zi Zhi Xian	5.68648	0.468484	74.2987	5.39616	4.62151	0.862078	0.738042	1
530321	Yun Nan Sheng Ma Long Xian	6.16573	0.455208	74.3713	6.38588	3.6361	0.878747	0.716657	1
530322	Yun Nan Sheng Lu Liang Xian	4.26933	0.457723	71.8458	6.12384	2.66121	0.758003	0.774754	0
530323	Yun Nan Sheng Shi Zong Xian	8.91829	0.500693	73.7018	7.66967	3.49602	0.735847	0.80631	1
530324	Yun Nan Sheng Luo Ping Xian	0.591617	0.504514	71.2276	5.60921	2.40761	0.845195	0.74111	1
530325	Yun Nan Sheng Fu Yuan Xian	5.9593	0.542051	75.5681	5.9921	2.48424	0.819285	0.777285	1
530326	Yun Nan Sheng Hui Ze Xian	4.69436	0.440962	73.1935	5.94211	4.14304	0.798355	0.810063	0
530328	Yun Nan Sheng Zhan Yi Xian	5.72098	0.534165	72.1712	5.18522	3.03238	0.833995	0.748784	0
530421	Yun Nan Sheng Jiang Chuan Xian	4.46619	0.511209	72.297	7.50917	3.67226	0.877947	0.868603	0
530422	Yun Nan Sheng Cheng Jiang Xian	7.94443	0.430726	70.8785	6.88	2.61406	0.785165	0.669746	0
530423	Yun Nan Sheng Tong Hai Xian	6.54582	0.558385	71.8475	7.73284	2.34754	0.771169	0.76892	0
530424	Yun Nan Sheng Hua Ning Xian	1.85018	0.502213	70.0318	6.79998	2.54082	0.715485	0.800288	1
530425	Yun Nan Sheng Yi Men Xian	2.2123	0.433998	70.5145	7.65548	2.06766	0.799673	0.679361	0
530426	Yun Nan Sheng E Shan Yi Zu Zi Zhi Xian	6.74471	0.41789	69.033	6.61623	3.80419	0.823325	0.77315	0
530427	Yun Nan Sheng Xin Ping Yi Zu Dai Zu Zi Zhi Xian	2.20679	0.421332	74.3542	7.55898	3.23151	0.74084	0.697086	0
530428	Yun Nan Sheng Yuan Jiang Ha Ni Zu Yi Zu Dai Zu Zi Zhi Xian	1.14393	0.567009	73.4291	5.53569	2.77419	0.871624	0.684416	0
530521	Yun Nan Sheng Shi Dian Xian	6.10746	0.4978	70.0862	6.8508	3.96771	0.783077	0.86996	1
530522	Yun Nan Sheng Teng Chong Xian	3.40361	0.594494	73.4794	7.68725	4.53691	0.775881	0.825815	1
530523	Yun Nan Sheng Long Ling Xian	3.1737	0.559783	74.1718	5.77905	2.039	0.800217	0.845567	1
530524	Yun Nan Sheng Chang Ning Xian	5.98656	0.430158	70.5862	5.36302	2.42747	0.866149	0.700147	0
530621	Yun Nan Sheng Lu Dian Xian	7.63189	0.423273	76.5513	6.54482	4.50533	0.710047	0.797515	0
530622	Yun Nan Sheng Qiao Jia Xian	3.83502	0.422083	72.9801	6.16147	2.25755	0.777767	0.784187	0
530623	Yun Nan Sheng Yan Jin Xian	7.88847	0.418421	76.8748	5.43516	2.39763	0.702832	0.771505	1
530624	Yun Nan Sheng Da Guan Xian	5.74824	0.569372	69.1899	6.91287	4.22471	0.863536	0.706613	1
530625	Yun Nan Sheng Yong Shan Xian	3.83183	0.441877	69.6167	7.07245	4.18809	0.71189	0.782892	0
530626	Yun Nan Sheng Sui Jiang Xian	2.67328	0.512668	76.1032	7.85022	3.90637	0.860906	0.760863	0
530627	Yun Nan Sheng Zhen Xiong Xian	3.87822	0.542289	73.6854	6.14646	4.60036	0.775277	0.761561	0
530628	Yun Nan Sheng Yi Liang Xian	4.80627	0.506705	72.796	6.67162	2.44862	0.716968	0.720511	0
530629	Yun Nan Sheng Wei Xin Xian	9.45088	0.41601	70.9505	7.44472	3.18216	0.830332	0.67599	0
530630	Yun Nan Sheng Shui Fu Xian	9.81735	0.493197	76.8511	6.80932	4.43904	0.796347	0.736195	1
530721	Yun Nan Sheng Yu Long Na Xi Zu Zi Zhi Xian	3.31228	0.507968	69.585	5.97671	2.91601	0.715802	0.854605	1
530722	Yun Nan Sheng Yong Sheng Xian	7.31065	0.43979	69.4951	5.25178	3.38377	0.797378	0.795501	1
530723	Yun Nan Sheng Hua Ping Xian	8.81362	0.470467	71.1719	7.91147	4.86111	0.855388	0.795064	0
530724	Yun Nan Sheng Ning Lang Yi Zu Zi Zhi Xian	1.21293	0.536229	74.6808	6.5276	3.55736	0.805539	0.84781	0
530821	Yun Nan Sheng Pu Er Ha Ni Zu Yi Zu Zi Zhi Xian	1.83453	0.456899	76.2522	7.24613	3.2739	0.785604	0.770625	1
530822	Yun Nan Sheng Mo Jiang Ha Ni Zu Zi Zhi Xian	4.12407	0.467122	70.1009	6.83312	2.6386	0.844755	0.822941	0
530823	Yun Nan Sheng Jing Dong Yi Zu Zi Zhi Xian	5.69808	0.441523	72.2997	6.01325	4.71068	0.896509	0.681925	1
530824	Yun Nan Sheng Jing Gu Dai Zu Yi Zu Zi Zhi Xian	3.17978	0.437757	76.167	6.64388	3.36729	0.871929	0.752437	0
530826	Yun Nan Sheng Jiang Cheng Ha Ni Zu Yi Zu Zi Zhi Xian	2.28275	0.586737	72.0785	5.75451	2.16388	0.798837	0.862762	0
530827	Yun Nan Sheng Meng Lian Dai Zu La Hu Zu Wa Zu Zi Zhi Xian	2.60341	0.538762	69.0974	5.36641	3.81903	0.822922	0.783422	1
530828	Yun Nan Sheng Lan Cang La Hu Zu Zi Zhi Xian	1.67797	0.549773	73.9001	5.34388	2.18641	0.743141	0.684974	0
530829	Yun Nan Sheng Xi Meng Wa Zu Zi Zhi Xian	1.81597	0.423591	73.5507	5.53706	3.1839	0.884289	0.844466	0
530921	Yun Nan Sheng Feng Qing Xian	2.65154	0.457283	71.5142	7.38639	4.09809	0.817814	0.799207	0
530922	Yun Nan Sheng Yun Xian	2.14475	0.563707	69.6062	5.6364	2.51912	0.859148	0.768356	1
530923	Yun Nan Sheng Yong De Xian	4.17307	0.403095	75.1901	6.73901	2.61498	0.771029	0.71183	1
530924	Yun Nan Sheng Zhen Kang Xian	0.789056	0.565477	71.4344	7.63332	3.20029	0.742879	0.745441	0
530926	Yun Nan Sheng Geng Ma Dai Zu Wa Zu Zi Zhi Xian	4.4111	0.467043	73.9914	6.56386	3.47642	0.75942	0.712058	0
530927	Yun Nan Sheng Cang Yuan Wa Zu Zi Zhi Xian	3.66686	0.405103	69.6175	5.77383	2.09934	0.849718	0.861111	1
532322	Yun Nan Sheng Shuang Bai Xian	8.68751	0.53596	73.3436	7.11209	4.73467	0.850389	0.723486	1
532323	Yun Nan Sheng Mou Ding Xian	4.5549	0.588275	76.864	7.7734	3.24241	0.859777	0.709138	0
532324	Yun Nan Sheng Nan Hua Xian	7.03986	0.556798	74.6735	6.51991	2.19996	0.819205	0.859808	0
532325	Yun Nan Sheng Yao An Xian	3.45202	0.594671	70.7376	7.31397	3.22089	0.812796	0.856968	0
532326	Yun Nan Sheng Da Yao Xian	8.97482	0.591241	74.2492	5.65563	3.96808	0.812387	0.831884	1
532327	Yun Nan Sheng Yong Ren Xian	3.30039	0.549351	76.0517	7.48473	2.32466	0.784548	0.6963	1
532328	Yun Nan Sheng Yuan Mou Xian	6.87895	0.496298	75.2861	6.85739	3.87698	0.719227	0.800409	1
532329	Yun Nan Sheng Wu Ding Xian	2.51672	0.497403	70.7012	6.39311	3.60378	0.769784	0.791351	0
532331	Yun Nan Sheng Lu Feng Xian	8.11229	0.550951	71.973	6.6263	4.02136	0.73	0.732764	0
532522	Yun Nan Sheng Meng Zi Xian	2.66111	0.571545	72.9921	5.50117	3.22877	0.786642	0.783664	0
532523	Yun Nan Sheng Ping Bian Miao Zu Zi Zhi Xian	4.17075	0.410511	69.2722	5.36421	4.96329	0.886029	0.721861	0
532524	Yun Nan Sheng Jian Shui Xian	0.936048	0.558061	76.8994	5.17771	3.97943	0.836491	0.715684	0
532525	Yun Nan Sheng Shi Ping Xian	8.21783	0.521976	69.1724	6.43229	3.90316	0.769613	0.735638	0
532526	Yun Nan Sheng Mi Le Xian	3.50653	0.510843	69.2146	5.37492	3.82104	0.725593	0.741466	1
532527	Yun Nan Sheng Lu Xi Xian	7.88934	0.501505	75.5305	5.55391	4.68285	0.764901	0.86712	1
532528	Yun Nan Sheng Yuan Yang Xian	8.29089	0.560399	70.1741	6.11982	2.70452	0.705231	0.690177	0
532529	Yun Nan Sheng Hong He Xian	8.7942	0.483193	70.7161	5.24281	3.95682	0.869561	0.822807	1
532530	Yun Nan Sheng Jin Ping Miao Zu Yao Zu Dai Zu Zi Zhi Xian	3.34301	0.540104	75.9321	6.5233	3.33039	0.84044	0.683933	0
532531	Yun Nan Sheng Lü Chun Xian	4.22062	0.422266	74.9753	7.8981	3.0712	0.77676	0.820114	0
532532	Yun Nan Sheng He Kou Yao Zu Zi Zhi Xian	1.66028	0.530656	76.1284	7.13178	2.00613	0.799319	0.753054	0
532621	Yun Nan Sheng Wen Shan Xian	0.937788	0.500119	74.7536	6.83779	4.00076	0.80184	0.659259	1
532622	Yun Nan Sheng Yan Shan Xian	0.627277	0.530033	69.8233	6.55571	2.30305	0.78945	0.847045	0
532623	Yun Nan Sheng Xi Chou Xian	1.80583	0.458821	76.1809	6.22227	2.9856	0.723823	0.75004	1
532624	Yun Nan Sheng Ma Li Po Xian	4.8341	0.41637	73.1998	5.27531	2.32621	0.880932	0.735497	1
532625	Yun Nan Sheng Ma Guan Xian	6.39216	0.41344	73.4904	7.91577	4.16968	0.873357	0.725386	0
532626	Yun Nan Sheng Qiu Bei Xian	7.04334	0.408704	71.7132	5.22321	3.45399	0.77156	0.857962	1
532627	Yun Nan Sheng Guang Nan Xian	5.60327	0.57669	76.3501	6.23225	3.42515	0.750386	0.660434	0
532628	Yun Nan Sheng Fu Ning Xian	1.66231	0.571874	70.7525	6.05811	4.73467	0.793844	0.781676	0
532822	Yun Nan Sheng Meng Hai Xian	6.18313	0.507566	71.9159	6.5808	2.55025	0.822782	0.674271	1
532823	Yun Nan Sheng Meng La Xian	1.53243	0.580786	75.3884	7.83456	4.13352	0.860686	0.730582	0
532922	Yun Nan Sheng Yang Bi Yi Zu Zi Zhi Xian	3.97911	0.488101	71.8621	6.63948	3.00656	0.864916	0.84019	1
532923	Yun Nan Sheng Xiang Yun Xian	9.21923	0.581616	70.4339	6.93072	3.87909	0.722156	0.683315	0
532924	Yun Nan Sheng Bin Chuan Xian	7.31935	0.565551	72.7333	7.22462	3.20661	0.769442	0.805578	0
532925	Yun Nan Sheng Mi Du Xian	2.13054	0.587848	69.804	6.48347	2.6278	0.784127	0.651423	0
532926	Yun Nan Sheng Nan Jian Yi Zu Zi Zhi Xian	1.38949	0.596203	76.6496	7.85589	3.93667	0.729701	0.663213	1
532927	Yun Nan Sheng Wei Shan Yi Zu Hui Zu Zi Zhi Xian	4.6961	0.452687	76.0459	6.07917	3.44136	0.846245	0.868107	1
532928	Yun Nan Sheng Yong Ping Xian	6.79342	0.416559	75.7443	6.52477	4.6867	0.770333	0.777769	1
532929	Yun Nan Sheng Yun Long Xian	8.90379	0.490878	73.9362	5.92975	3.01279	0.876452	0.690399	1
532930	Yun Nan Sheng Er Yuan Xian	0.758614	0.572381	70.65	6.72463	2.32731	0.724396	0.693789	0
532931	Yun Nan Sheng Jian Chuan Xian	3.2053	0.507755	73.1823	5.1062	3.56771	0.777273	0.731368	1
532932	Yun Nan Sheng He Qing Xian	6.3652	0.582226	71.9347	6.77664	3.60625	0.841667	0.790687	0
533122	Yun Nan Sheng Liang He Xian	3.53117	0.556395	75.517	6.47853	4.77871	0.839909	0.800717	0
533123	Yun Nan Sheng Ying Jiang Xian	5.91581	0.423096	76.5918	6.25761	3.19599	0.789566	0.844218	0
533124	Yun Nan Sheng Long Chuan Xian	8.90727	0.409522	71.8839	5.69427	4.24238	0.851463	0.670303	0
533321	Yun Nan Sheng Lu Shui Xian	8.36656	0.527989	72.516	5.2776	4.40214	0.801047	0.680166	0
533323	Yun Nan Sheng Fu Gong Xian	5.83522	0.527195	72.9171	7.70125	3.94491	0.842857	0.70235	1
533324	Yun Nan Sheng Gong Shan Du Long Zu Nu Zu Zi Zhi Xian	5.19709	0.402435	71.3507	7.84729	3.99518	0.856597	0.861963	1
533325	Yun Nan Sheng Lan Ping Bai Zu Pu Mi Zu Zi Zhi Xian	3.63642	0.448231	69.5559	7.84545	4.07447	0.865361	0.650309	0
533421	Yun Nan Sheng Xiang Ge Li La Xian	3.50595	0.525846	73.1669	5.98404	3.84869	0.786673	0.836799	0
533422	Yun Nan Sheng De Qin Xian	2.29783	0.459261	71.4154	5.34242	3.88476	0.787216	0.673466	0
533423	Yun Nan Sheng Wei Xi Li Su Zu Zi Zhi Xian	6.57743	0.426545	74.142	5.92141	3.01508	0.770186	0.732919	0
610122	Shan Xi Sheng Lan Tian Xian	8.95076	0.523167	75.403	6.79101	2.46373	0.733387	0.782556	0
610124	Shan Xi Sheng Zhou Zhi Xian	4.41342	0.434651	73.7316	5.15665	4.43281	0.809684	0.830447	1
610125	Shan Xi Sheng Hu Xian	3.37027	0.405841	73.11	6.25578	2.57643	0.876397	0.864132	0
610126	Shan Xi Sheng Gao Ling Xian	9.43551	0.546342	69.7837	6.51103	3.50334	0.70968	0.677783	1
610222	Shan Xi Sheng Yi Jun1 Xian	5.7723	0.549663	69.6284	5.16443	2.61827	0.848894	0.702397	1
610322	Shan Xi Sheng Feng Xiang Xian	2.90407	0.404224	69.617	6.21668	4.1793	0.795975	0.752705	0
610323	Shan Xi Sheng Qi Shan Xian	6.61425	0.530064	71.7201	6.71245	2.50246	0.714808	0.81665	1
610324	Shan Xi Sheng Fu Feng Xian	2.31262	0.534623	69.294	5.69784	3.84512	0.815427	0.748401	1
610326	Shan Xi Sheng Mei Xian	4.04173	0.52266	70.6522	7.53243	2.3882	0.829978	0.807868	1
610327	Shan Xi Sheng Long Xian	9.20038	0.409558	71.1468	6.52834	2.02078	0.873748	0.718853	0
610328	Shan Xi Sheng Qian Yang Xian	8.47586	0.527342	75.5293	6.9277	3.91205	0.870336	0.767073	1
610329	Shan Xi Sheng Lin You Xian	4.78133	0.543937	70.0623	6.41261	4.64714	0.826511	0.800926	0
610330	Shan Xi Sheng Feng Xian	8.56226	0.568249	71.5907	7.87613	3.38835	0.831364	0.827641	0
610331	Shan Xi Sheng Tai Bai Xian	3.59235	0.421375	75.1169	5.32878	2.30808	0.762947	0.681435	0
610422	Shan Xi Sheng San Yuan Xian	3.23951	0.538762	73.716	7.14634	3.66942	0.730824	0.692044	0
610423	Shan Xi Sheng Jing Yang Xian	5.2716	0.491342	73.8512	6.5504	2.07013	0.836058	0.852691	1
610424	Shan Xi Sheng Qian Xian	2.44743	0.414228	75.2541	6.11844	4.37587	0.703449	0.757909	0
610425	Shan Xi Sheng Li Quan Xian	6.2759	0.519199	76.8037	5.52297	3.55058	0.823008	0.837175	0
610426	Shan Xi Sheng Yong Shou Xian	7.45503	0.436763	73.3305	7.13407	2.40367	0.786135	0.655459	1
610427	Shan Xi Sheng Bin Xian	2.97336	0.526414	76.8752	6.87469	4.25355	0.770351	0.839713	1
610428	Shan Xi Sheng Zhang Wu Xian	7.85397	0.411206	76.9087	7.28925	3.35237	0.779989	0.737464	0
610429	Shan Xi Sheng Xun Yi Xian	0.846751	0.553331	70.6758	7.56209	2.9845	0.814902	0.819208	1
610430	Shan Xi Sheng Chun Hua Xian	0.88908	0.464327	74.1567	5.41548	3.18097	0.766659	0.839357	0
610431	Shan Xi Sheng Wu Gong Xian	5.67344	0.438691	70.2076	7.67598	4.17444	0.898053	0.661595	0
610521	Shan Xi Sheng Hua Xian	3.41317	0.535185	72.0567	6.42296	4.36039	0.775417	0.720431	0
610522	Shan Xi Sheng Tong Guan Xian	2.69068	0.461818	72.0609	7.1251	2.0607	0.734046	0.816442	0
610523	Shan Xi Sheng Da Li Xian	2.79592	0.508896	76.7178	5.10529	4.41615	0.769857	0.853302	0
610524	Shan Xi Sheng He Yang Xian	1.62984	0.560833	76.7671	6.65514	2.78729	0.775704	0.850804	0
610525	Shan Xi Sheng Cheng Cheng Xian	5.03879	0.503159	74.4787	5.7828	2.44029	0.773318	0.695938	0
610526	Shan Xi Sheng Pu Cheng Xian	7.74902	0.448866	76.0112	6.82232	2.44569	0.770064	0.831931	0
610527	Shan Xi Sheng Bai Shui Xian	3.55292	0.592395	70.6719	7.67342	3.24351	0.805869	0.666725	0
610528	Shan Xi Sheng Fu Ping Xian	4.35224	0.423682	71.1292	6.00134	3.7857	0.735865	0.793124	0
610621	Shan Xi Sheng Yan Zhang Xian	4.02898	0.432801	69.7935	7.50496	2.72018	0.787045	0.77421	1
610622	Shan Xi Sheng Yan Chuan Xian	8.39961	0.530711	73.6266	5.63778	4.63076	0.74977	0.782173	1
610623	Shan Xi Sheng Zi Zhang Xian	8.4602	0.458388	74.8488	7.49086	3.06616	0.893554	0.778621	0
610624	Shan Xi Sheng An Sai Xian	7.88963	0.519639	72.4205	5.13028	4.83126	0.724042	0.776245	0
610625	Shan Xi Sheng Zhi Dan Xian	2.63704	0.577538	73.7841	7.25538	2.10309	0.873925	0.788377	1
610626	Shan Xi Sheng Wu Qi Xian	1.93165	0.455367	74.0788	6.33222	4.74136	0.719642	0.729166	0
610627	Shan Xi Sheng Gan Quan Xian	8.75042	0.43791	72.1747	7.49791	2.50081	0.738105	0.668799	0
610628	Shan Xi Sheng Fu Xian	8.4892	0.430348	72.5355	5.05457	2.5931	0.790713	0.833287	0
610629	Shan Xi Sheng Luo Chuan Xian	2.53151	0.568273	76.7373	6.99564	4.52464	0.884204	0.711407	1
610630	Shan Xi Sheng Yi Chuan Xian	7.35443	0.502493	76.5884	7.52272	4.64266	0.823954	0.86712	1
610631	Shan Xi Sheng Huang Long Xian	3.60511	0.474917	70.7418	5.8392	4.43812	0.72168	0.845312	0
610632	Shan Xi Sheng Huang Ling Xian	6.23647	0.47521	73.9374	6.85354	3.44163	0.844652	0.678119	1
610721	Shan Xi Sheng Nan Zheng Xian	5.81811	0.492996	75.0512	6.44877	4.24613	0.826023	0.65754	0
610722	Shan Xi Sheng Cheng Gu Xian	6.51683	0.569518	76.6057	5.65874	3.93265	0.734864	0.775654	1
610723	Shan Xi Sheng Yang Xian	2.22477	0.492831	70.2652	6.8095	4.43721	0.838011	0.712239	0
610724	Shan Xi Sheng Xi Xiang Xian	9.53148	0.536784	75.281	6.21055	3.14023	0.773861	0.739478	0
610725	Shan Xi Sheng Mian Xian	7.54462	0.445558	75.3569	6.36024	2.15473	0.727644	0.667564	0
610726	Shan Xi Sheng Ning Qiang Xian	5.78303	0.450386	74.445	6.61486	3.918	0.790762	0.861487	0
610727	Shan Xi Sheng Lue Yang Xian	6.24865	0.583349	69.1816	5.95373	3.17283	0.702521	0.652336	0
610728	Shan Xi Sheng Zhen Ba Xian	3.51465	0.419379	71.1192	5.489	2.37877	0.740339	0.670612	0
610729	Shan Xi Sheng Liu Ba Xian	1.36108	0.474801	72.4059	7.14808	4.53783	0.778182	0.807351	1
610730	Shan Xi Sheng Fo Ping Xian	1.23641	0.513138	74.6205	6.11515	4.16666	0.898987	0.660259	0
610821	Shan Xi Sheng Shen Mu Xian	6.07411	0.598718	75.6394	5.6646	2.15418	0.869091	0.768806	1
610822	Shan Xi Sheng Fu Gu Xian	9.8014	0.597192	71.9347	6.31227	3.4929	0.754897	0.841364	0
610823	Shan Xi Sheng Heng Shan Xian	5.75723	0.565355	69.9739	6.03449	3.29981	0.828135	0.678985	0
610824	Shan Xi Sheng Jing Bian Xian	5.65633	0.48251	76.1377	7.7127	3.72939	0.759291	0.660669	0
610825	Shan Xi Sheng Ding Bian Xian	0.867336	0.428852	73.6264	5.12296	3.43348	0.784579	0.720632	0
610826	Shan Xi Sheng Sui De Xian	8.62952	0.507981	74.7494	7.12015	4.21235	0.738289	0.769658	1
610827	Shan Xi Sheng Mi Zhi Xian	9.04962	0.581286	74.0299	6.25504	4.09314	0.830918	0.853967	0
610828	Shan Xi Sheng Jia Xian	5.74447	0.533958	73.985	7.53856	2.6256	0.864306	0.782475	1
610829	Shan Xi Sheng Wu Bao Xian	9.31896	0.54442	75.4931	5.92297	2.5237	0.812668	0.79589	1
610830	Shan Xi Sheng Qing Jian Xian	2.78925	0.448891	70.564	7.6671	2.78234	0.775008	0.659165	0
610831	Shan Xi Sheng Zi Zhou Xian	2.03806	0.403943	71.4195	5.43626	2.32777	0.706629	0.707647	0
610921	Shan Xi Sheng Han Yin Xian	7.84208	0.405139	72.0811	5.54247	3.68691	0.833097	0.850502	1
610922	Shan Xi Sheng Shi Quan Xian	4.93355	0.487143	76.1123	7.22645	4.24467	0.857964	0.737317	1
610923	Shan Xi Sheng Ning Shan Xian	3.93388	0.430335	74.8742	5.93341	3.30192	0.765786	0.660038	0
610924	Shan Xi Sheng Zi Yang Xian	6.00714	0.595178	75.3168	6.73818	3.53246	0.809397	0.664549	0
610925	Shan Xi Sheng Lan Gao Xian	2.61472	0.531376	71.9246	5.44203	4.35078	0.73426	0.816388	1
610926	Shan Xi Sheng Ping Li Xian	8.90843	0.488748	71.9303	7.79098	2.7145	0.821781	0.864568	1
610927	Shan Xi Sheng Zhen Ping Xian	2.13808	0.444386	75.5144	7.41743	2.62294	0.785281	0.719618	0
610928	Shan Xi Sheng Xun Yang Xian	8.48949	0.417139	74.6887	7.85287	3.0322	0.879418	0.693668	1
610929	Shan Xi Sheng Bai He Xian	6.94708	0.511014	69.1951	6.09885	2.50035	0.754714	0.789968	0
611021	Shan Xi Sheng Luo Nan Xian	8.39033	0.499545	72.1612	6.71438	3.20743	0.820835	0.687538	1
611022	Shan Xi Sheng Dan Feng Xian	3.30851	0.503861	76.083	5.2765	4.65273	0.751015	0.699986	1
611023	Shan Xi Sheng Shang Nan Xian	8.96786	0.54008	73.0277	5.45595	3.41499	0.861071	0.863393	1
611024	Shan Xi Sheng Shan Yang Xian	4.0255	0.507279	70.5608	6.54244	2.94201	0.870397	0.832193	0
611025	Shan Xi Sheng Zhen An Xian	9.16385	0.408112	73.3683	5.23942	3.095	0.800052	0.65513	1
611026	Shan Xi Sheng Zha Shui Xian	5.3119	0.508365	73.1903	5.28739	4.40544	0.709961	0.769242	0
620121	Gan Su Sheng Yong Deng Xian	1.43501	0.469173	69.5982	6.20176	2.75268	0.868273	0.855175	1
620122	Gan Su Sheng Gao Lan Xian	6.34664	0.492593	74.936	6.35878	3.61577	0.875213	0.791452	0
620123	Gan Su Sheng Yu Zhong Xian	4.56331	0.533207	76.6877	7.46385	3.58959	0.870782	0.693762	0
620321	Gan Su Sheng Yong Chang Xian	6.92186	0.493527	73.7907	6.09262	2.64528	0.748866	0.863306	1
620421	Gan Su Sheng Jing Yuan Xian	0.984756	0.421833	72.4493	6.85711	2.04733	0.878344	0.725567	0
620422	Gan Su Sheng Hui Ning Xian	5.6343	0.541783	71.4422	5.66231	2.13184	0.824418	0.795152	0
620423	Gan Su Sheng Jing Tai Xian	8.15926	0.569182	70.9437	7.29685	2.51061	0.805643	0.74015	1
620521	Gan Su Sheng Qing Shui Xian	5.95322	0.519718	70.8375	5.7036	2.46464	0.834758	0.765247	1
620522	Gan Su Sheng Qin An Xian	7.85194	0.486605	76.4429	6.66832	3.87112	0.835636	0.695763	0
620523	Gan Su Sheng Gan Gu Xian	5.90074	0.480343	70.326	7.37211	4.72707	0.848704	0.698462	1
620524	Gan Su Sheng Wu Shan Xian	8.0114	0.466219	76.9028	7.50917	3.78982	0.82125	0.662549	1
620525	Gan Su Sheng Zhang Jia Chuan Hui Zu Zi Zhi Xian	4.68334	0.556426	75.5195	7.72826	3.64214	0.791678	0.698946	0
620621	Gan Su Sheng Min Qin Xian	6.57917	0.594952	71.5477	5.55382	2.66717	0.746205	0.718175	0
620622	Gan Su Sheng Gu Lang Xian	8.13636	0.494034	75.0746	5.00751	3.23472	0.795236	0.862084	0
620623	Gan Su Sheng Tian Zhu Cang Zu Zi Zhi Xian	9.04035	0.426527	71.9195	7.21702	2.93597	0.88012	0.815012	1
620721	Gan Su Sheng Su Nan Yu Gu Zu Zi Zhi Xian	7.42923	0.418616	76.3237	5.29115	3.12293	0.720087	0.683893	0
620722	Gan Su Sheng Min Le Xian	7.73075	0.53723	70.65	6.21686	4.68303	0.844731	0.679408	0
620723	Gan Su Sheng Lin Ze Xian	9.8591	0.406043	75.988	6.7261	4.16272	0.851891	0.800885	1
620724	Gan Su Sheng Gao Tai Xian	2.31146	0.497818	74.2223	6.64699	2.17789	0.842918	0.83888	1
620725	Gan Su Sheng Shan Dan Xian	9.38159	0.511301	71.1778	6.11734	2.46702	0.865038	0.748173	0
620821	Gan Su Sheng Jing Chuan Xian	1.82032	0.55399	70.127	6.77178	3.00171	0.814927	0.668927	1
620822	Gan Su Sheng Ling Tai Xian	2.01399	0.427998	69.4531	6.81921	3.47121	0.810965	0.715361	0
620823	Gan Su Sheng Chong Xin Xian	8.77912	0.545311	70.0906	7.52226	2.50255	0.702387	0.815979	0
620824	Gan Su Sheng Hua Ting Xian	9.06238	0.438508	74.9199	7.74502	3.60726	0.839409	0.68633	0
620825	Gan Su Sheng Zhuang Lang Xian	3.88227	0.533976	76.4387	7.97784	2.64327	0.744765	0.852886	1
620826	Gan Su Sheng Jing Ning Xian	7.45184	0.491043	71.1727	6.38542	3.14747	0.728571	0.687693	0
620921	Gan Su Sheng Jin Ta Xian	7.78584	0.483499	71.1722	6.91717	2.30973	0.830143	0.847917	0
620922	Gan Su Sheng An Xi Xian	5.50963	0.433058	72.3446	7.3397	2.76128	0.80856	0.799133	1
620923	Gan Su Sheng Su Bei Meng Gu Zu Zi Zhi Xian	1.35064	0.549986	71.9837	6.67391	3.20139	0.797684	0.822384	1
620924	Gan Su Sheng A Ke Sai Ha Sa Ke Zu Zi Zhi Xian	0.972579	0.563231	71.5941	6.40144	2.16718	0.835997	0.794379	0
621021	Gan Su Sheng Qing Cheng Xian	2.36828	0.548912	73.1908	7.92126	3.90042	0.867595	0.745716	1
621022	Gan Su Sheng Huan Xian	3.05164	0.463161	75.0815	6.07559	2.84304	0.742451	0.761977	0
621023	Gan Su Sheng Hua Chi Xian	2.67618	0.563842	69.4724	5.50887	3.98758	0.88106	0.815683	0
621024	Gan Su Sheng He Shui Xian	2.17055	0.459529	69.7937	5.90677	3.9396	0.859221	0.657204	0
621025	Gan Su Sheng Zheng Ning Xian	3.1621	0.495181	75.2954	5.95804	3.51689	0.792325	0.744339	0
621026	Gan Su Sheng Ning Xian	3.78051	0.572332	76.5478	5.55455	3.21403	0.741682	0.698966	0
621027	Gan Su Sheng Zhen Yuan Xian	8.8432	0.431843	72.0641	7.5598	2.14859	0.893219	0.72358	1
621121	Gan Su Sheng Tong Wei Xian	0.562044	0.550639	70.065	6.52367	2.82821	0.802988	0.804551	1
621122	Gan Su Sheng Long Xi Xian	2.45265	0.491586	75.2983	7.10202	2.1561	0.791012	0.746354	0
621123	Gan Su Sheng Wei Yuan Xian	1.08043	0.508683	71.2303	7.23057	2.12177	0.743532	0.72936	1
621124	Gan Su Sheng Lin Tao Xian	0.718314	0.441762	72.5192	7.93252	3.72829	0.830186	0.817449	0
621125	Gan Su Sheng Zhang Xian	4.23338	0.476852	73.4564	5.02893	3.84173	0.755458	0.844795	1
621126	Gan Su Sheng Min Xian	5.17447	0.406384	72.0567	7.23688	3.87149	0.870348	0.769128	1
621221	Gan Su Sheng Cheng Xian	1.82699	0.599976	76.5471	6.30924	3.66723	0.81442	0.86344	1
621222	Gan Su Sheng Wen Xian	1.89715	0.512772	76.6201	7.93966	3.14096	0.733497	0.769235	0
621223	Gan Su Sheng Dang Chang Xian	4.48909	0.473305	76.5166	5.19776	2.08835	0.769924	0.783778	1
621224	Gan Su Sheng Kang Xian	7.89601	0.456148	70.2422	6.39998	2.78491	0.836979	0.76003	0
621225	Gan Su Sheng Xi He Xian	5.10953	0.53057	75.5346	6.09043	4.64412	0.734828	0.814495	0
621226	Gan Su Sheng Li Xian	5.968	0.489535	76.1042	6.94684	2.02554	0.760183	0.682872	0
621227	Gan Su Sheng Hui Xian	5.24029	0.412763	69.489	6.63756	3.08805	0.779635	0.708144	1
621228	Gan Su Sheng Liang Dang Xian	2.09894	0.502371	70.7515	5.15537	3.52596	0.777963	0.693836	0
622921	Gan Su Sheng Lin Xia Xian	3.09049	0.576629	74.6152	5.22285	4.0968	0.883166	0.724009	0
622922	Gan Su Sheng Kang Le Xian	8.3741	0.461641	76.3655	6.48393	4.95019	0.756386	0.706391	0
622923	Gan Su Sheng Yong Jing Xian	4.61318	0.572246	70.2134	7.83062	4.53508	0.802145	0.766456	0
622924	Gan Su Sheng Guang He Xian	6.78733	0.576598	74.0092	6.34083	4.31791	0.872771	0.656929	0
622925	Gan Su Sheng He Zheng Xian	7.86093	0.55573	74.6911	7.83987	4.93738	0.724628	0.826721	1
622926	Gan Su Sheng Dong Xiang Zu Zi Zhi Xian	7.787	0.539726	72.1683	5.71294	2.93359	0.815659	0.744165	0
623021	Gan Su Sheng Lin Tan Xian	1.51416	0.429725	73.976	5.10483	2.60628	0.789334	0.849972	0
623022	Gan Su Sheng Zhuo Ni Xian	7.23063	0.515299	71.4093	5.0304	2.42839	0.868212	0.732435	1
623023	Gan Su Sheng Zhou Qu Xian	8.39787	0.447218	69.8181	6.04447	2.46757	0.711457	0.832509	1
623024	Gan Su Sheng Die Bu Xian	8.16738	0.419428	76.6318	7.84747	2.25553	0.803293	0.798636	0
623025	Gan Su Sheng Ma Qu Xian	9.63469	0.497177	75.5666	6.75109	3.40776	0.77936	0.804934	1
623026	Gan Su Sheng Lu Qu Xian	4.38501	0.485781	76.1491	5.0586	2.20472	0.847526	0.830864	1
623027	Gan Su Sheng Xia He Xian	3.98781	0.539506	71.7064	5.71349	4.14917	0.700678	0.792083	0
630121	Qing Hai Sheng Da Tong Hui Zu Tu Zu Zi Zhi Xian	9.9339	0.564574	72.724	7.61647	4.52144	0.727949	0.820927	1
630122	Qing Hai Sheng Huang Zhong Xian	9.13109	0.496176	75.7868	5.00476	3.65386	0.706891	0.79826	1
630123	Qing Hai Sheng Huang Yuan Xian	4.29223	0.484365	72.7018	5.94879	4.41166	0.824815	0.720545	1
632121	Qing Hai Sheng Ping An Xian	8.72346	0.460524	74.2985	6.08731	3.46452	0.895788	0.703169	0
632122	Qing Hai Sheng Min He Hui Zu Tu Zu Zi Zhi Xian	2.41235	0.540623	72.526	6.36802	4.45259	0.741792	0.819691	0
632123	Qing Hai Sheng Le Dou Xian	8.46513	0.482333	76.6626	6.11286	2.17231	0.727692	0.688519	1
632126	Qing Hai Sheng Hu Zhu Tu Zu Zi Zhi Xian	9.49727	0.588067	72.1815	7.58864	2.09046	0.796158	0.842257	0
632127	Qing Hai Sheng Hua Long Hui Zu Zi Zhi Xian	2.43091	0.547722	76.6777	7.1174	3.21494	0.8184	0.844191	0
632128	Qing Hai Sheng Xun Hua Sa La Zu Zi Zhi Xian	2.98901	0.529899	73.5104	6.90408	4.36927	0.850328	0.767577	0
632221	Qing Hai Sheng Men Yuan Hui Zu Zi Zhi Xian	4.13596	0.424818	73.6088	7.20255	3.32984	0.813981	0.664012	1
632222	Qing Hai Sheng Qi Lian Xian	3.28764	0.441011	72.8483	6.49849	3.6588	0.778597	0.862312	1
632223	Qing Hai Sheng Hai Yan Xian	7.64232	0.513675	70.5533	6.03677	2.09687	0.716334	0.752282	1
632224	Qing Hai Sheng Gang Cha Xian	3.13311	0.5596	73.0846	7.64174	3.83642	0.713343	0.834671	0
632321	Qing Hai Sheng Tong Ren Xian	1.29034	0.447206	72.797	5.17158	4.97043	0.876714	0.679951	0
632322	Qing Hai Sheng Jian Zha Xian	7.80004	0.556969	73.0026	7.0351	3.46846	0.868261	0.728743	1
632323	Qing Hai Sheng Ze Ku Xian	1.96529	0.463704	70.5738	6.12503	3.90124	0.714191	0.812548	0
632324	Qing Hai Sheng He Nan Meng Gu Zu Zi Zhi Xian	9.22126	0.474001	74.6513	5.19529	2.43947	0.818082	0.828319	0
632521	Qing Hai Sheng Gong He Xian	6.44783	0.43589	69.9778	7.31956	3.96194	0.771078	0.736464	1
632522	Qing Hai Sheng Tong De Xian	7.286	0.519022	71.522	6.37379	4.54259	0.848881	0.744628	1
632523	Qing Hai Sheng Gui De Xian	6.96825	0.421686	69.7188	5.1345	2.18009	0.712799	0.855316	0
632524	Qing Hai Sheng Xing Hai Xian	9.82459	0.582055	70.4319	6.97119	4.1608	0.805899	0.688693	0
632525	Qing Hai Sheng Gui Nan Xian	3.31721	0.422358	75.0043	5.93698	2.94339	0.841453	0.849408	1
632621	Qing Hai Sheng Ma Qin Xian	7.59333	0.457851	75.2895	6.61476	4.7073	0.781979	0.803208	1
632622	Qing Hai Sheng Ban Ma Xian	5.93089	0.420307	70.0179	7.34822	2.72338	0.743739	0.828453	0
632623	Qing Hai Sheng Gan De Xian	9.88954	0.411573	70.3099	5.86978	4.32304	0.833738	0.699503	0
632624	Qing Hai Sheng Da Ri Xian	3.45116	0.445479	70.3099	6.57338	3.36766	0.762032	0.775822	0
632625	Qing Hai Sheng Jiu Zhi Xian	4.14756	0.489718	72.7574	6.85556	2.84039	0.709888	0.798985	1
632626	Qing Hai Sheng Ma Duo Xian	3.0786	0.512027	70.8497	5.73656	3.6903	0.785159	0.801463	1
632721	Qing Hai Sheng Yu Shu Xian	1.47589	0.501407	73.935	5.69005	4.57125	0.751576	0.84311	0
632722	Qing Hai Sheng Za Duo Xian	2.20911	0.500198	75.5893	6.20057	4.43199	0.729456	0.765932	0
632723	Qing Hai Sheng Cheng Duo Xian	5.99438	0.495529	72.9091	7.57445	2.45302	0.702966	0.819315	0
632724	Qing Hai Sheng Zhi Duo Xian	9.65296	0.556981	69.0669	5.1832	4.73852	0.745241	0.748321	1
632725	Qing Hai Sheng Nang Qian Xian	1.98384	0.462618	71.3463	7.32789	3.85977	0.777181	0.819597	0
632726	Qing Hai Sheng Qu Ma Lai Xian	7.7754	0.47875	70.9317	7.9924	4.99167	0.763601	0.763495	1
632821	Qing Hai Sheng Wu Lan Xian	2.18592	0.522098	72.8546	7.1673	3.32435	0.782174	0.710742	1
632822	Qing Hai Sheng Dou Lan Xian	3.42999	0.544108	73.2011	6.24744	3.99518	0.819431	0.665838	1
632823	Qing Hai Sheng Tian Jun4 Xian	1.0294	0.440205	73.3602	5.36283	4.91394	0.849327	0.819087	0
640121	Ning Xia Yong Ning Xian	2.20853	0.510739	70.6587	7.93765	4.04984	0.772817	0.866482	0
640122	Ning Xia He Lan Xian	8.56922	0.586969	69.322	7.98398	3.4073	0.748268	0.704565	0
640221	Ning Xia Ping Luo Xian	8.04967	0.50173	73.994	5.43223	3.21366	0.727754	0.814582	1
640323	Ning Xia Yan Chi Xian	3.90344	0.40633	72.9728	7.12857	2.13532	0.740822	0.826587	0
640324	Ning Xia Tong Xin Xian	2.26101	0.408271	76.113	7.00589	2.91684	0.739943	0.689848	0
640422	Ning Xia Xi Ji Xian	5.26696	0.567992	73.2868	5.70479	4.7257	0.848985	0.715925	0
640423	Ning Xia Long De Xian	6.25793	0.553819	69.5088	6.42827	3.95929	0.838493	0.659024	0
640424	Ning Xia Jing Yuan Xian	3.27546	0.416523	75.0297	6.85812	2.41914	0.712555	0.748892	0
640425	Ning Xia Peng Yang Xian	2.94958	0.422419	71.6524	5.08487	4.6335	0.885174	0.662387	0
640521	Ning Xia Zhong Ning Xian	7.39966	0.558916	74.9911	6.40428	3.47871	0.715217	0.660837	1
640522	Ning Xia Hai Yuan Xian	4.42821	0.578222	71.0687	5.29902	3.16861	0.884417	0.694004	0
650121	Xin Jiang Wu Lu Mu Qi Xian	0.570452	0.460012	71.41	5.00018	2.85211	0.789755	0.682872	0
652122	Xin Jiang Shan Shan Xian	9.61527	0.41728	72.0963	6.40858	4.7517	0.762197	0.699422	0
652123	Xin Jiang Tuo Ke Xun Xian	3.34649	0.572234	70.6063	6.14243	3.07486	0.897723	0.725533	1
652222	Xin Jiang Ba Li Kun Ha Sa Ke Zi Zhi Xian	9.96695	0.42309	76.2724	7.0806	3.92486	0.877831	0.674191	0
652223	Xin Jiang Yi Wu Xian	3.68802	0.435383	74.9775	5.29847	3.76016	0.841826	0.754464	0
652323	Xin Jiang Hu Tu Bi Xian	7.9537	0.467843	73.8744	7.69292	2.0661	0.74377	0.82333	0
652324	Xin Jiang Ma Na Si Xian	3.0902	0.570568	73.7851	7.43062	3.3108	0.835356	0.852456	0
652325	Xin Jiang Qi Tai Xian	1.46487	0.537779	71.3399	6.76006	4.79427	0.73075	0.853571	1
652327	Xin Jiang Ji Mu Sa Er Xian	8.48485	0.482986	73.5448	7.72817	2.07471	0.746907	0.727756	0
652328	Xin Jiang Mu Lei Ha Sa Ke Zi Zhi Xian	1.7519	0.587963	70.1294	7.7008	2.39131	0.852983	0.713663	1
652722	Xin Jiang Jing He Xian	6.94505	0.507791	71.3514	7.41304	4.41661	0.786288	0.797334	0
652723	Xin Jiang Wen Quan Xian	4.70421	0.574401	73.0348	7.10514	4.56676	0.786349	0.851718	0
652822	Xin Jiang Lun Tai Xian	4.69552	0.405133	73.1061	7.88446	4.4861	0.822477	0.793648	0
652823	Xin Jiang Wei Li Xian	5.81666	0.594598	70.0237	6.45271	4.97684	0.796493	0.778836	0
652824	Xin Jiang Ruo Qiang Xian	4.21134	0.561217	70.3865	5.10978	3.18418	0.753322	0.68169	0
652825	Xin Jiang Qie Mo Xian	2.87652	0.416407	72.4151	6.31089	3.74468	0.767983	0.773834	0
652826	Xin Jiang Yan Qi Hui Zu Zi Zhi Xian	4.21163	0.405499	75.5842	5.91537	2.35194	0.803201	0.657291	0
652827	Xin Jiang He Jing Xian	9.82344	0.414722	74.4967	5.80285	4.65493	0.75594	0.851167	1
652828	Xin Jiang He Shuo Xian	2.05893	0.435957	75.9509	7.56355	4.89929	0.734559	0.755149	0
652829	Xin Jiang Bo Hu Xian	3.12673	0.590301	74.664	6.93503	3.6231	0.75212	0.741305	0
652922	Xin Jiang Wen Xiu Xian	8.88987	0.47889	72.3419	5.59365	4.83145	0.747298	0.753847	0
652923	Xin Jiang Ku Che Xian	9.58106	0.440992	76.7275	6.59911	2.31486	0.793869	0.85725	0
652924	Xin Jiang Sha Ya Xian	4.17974	0.522929	74.6984	7.23405	4.29383	0.730793	0.731878	0
652925	Xin Jiang Xin He Xian	6.77805	0.516843	73.2438	6.08713	2.30598	0.871258	0.819785	0
652926	Xin Jiang Bai Cheng Xian	1.31208	0.482638	74.7128	6.62044	3.2121	0.752705	0.731764	1
652927	Xin Jiang Wu Shi Xian	7.43416	0.4425	71.5492	5.14566	2.79681	0.830271	0.665395	1
652928	Xin Jiang A Wa Ti Xian	6.01149	0.591479	71.6322	6.48549	4.23991	0.840733	0.715664	0
652929	Xin Jiang Ke Ping Xian	5.84971	0.557964	72.6344	6.34458	3.50124	0.7532	0.801563	0
653022	Xin Jiang A Ke Tao Xian	8.67272	0.420917	70.7925	6.75558	4.89901	0.86419	0.793184	0
653023	Xin Jiang A He Qi Xian	2.29696	0.436891	70.0689	5.18751	4.79913	0.846141	0.822223	1
653024	Xin Jiang Wu Qia Xian	2.0772	0.598169	71.2491	7.50844	4.40141	0.875372	0.777876	0
653121	Xin Jiang Shu Fu Xian	9.72631	0.515586	69.8958	7.3603	4.43922	0.802951	0.729192	1
653122	Xin Jiang Shu Le Xian	9.7066	0.573205	73.7501	7.86816	4.03473	0.8528	0.810574	0
653123	Xin Jiang Ying Ji Sha Xian	4.04782	0.430018	71.7371	6.13483	3.89364	0.870232	0.719961	0
653124	Xin Jiang Ze Pu Xian	5.73867	0.492709	74.3266	7.52089	4.56438	0.822764	0.762723	0
653125	Xin Jiang Sha Che Xian	6.08629	0.538707	69.3088	5.63301	2.75753	0.733369	0.737149	1
653126	Xin Jiang Ye Cheng Xian	0.839793	0.598059	70.9022	6.49986	3.21879	0.84879	0.829192	1
653127	Xin Jiang Mai Gai Ti Xian	7.27064	0.429456	70.1223	7.74639	4.24183	0.805246	0.746723	1
653128	Xin Jiang Yue Pu Hu Xian	0.906766	0.402478	69.5989	7.59377	2.86291	0.794455	0.684195	1
653129	Xin Jiang Ga Shi Xian	2.45323	0.494894	72.346	7.40919	3.69744	0.850969	0.658493	0
653130	Xin Jiang Ba Chu Xian	0.977508	0.443641	70.8045	5.03681	4.29621	0.709314	0.734658	1
653131	Xin Jiang Ta Shi Ku Er Gan Ta Ji Ke Zi Zhi Xian	6.57801	0.438069	76.6401	6.99069	3.10581	0.84973	0.781294	1
653221	Xin Jiang He Tian Xian	6.51422	0.476791	75.5759	5.94156	3.62163	0.784762	0.869114	1
653222	Xin Jiang Mo Yu Xian	4.97385	0.562517	69.2185	7.18305	4.45314	0.70296	0.833361	1
653223	Xin Jiang Pi Shan Xian	7.10335	0.5961	73.6081	6.08136	4.68166	0.702167	0.714979	0
653224	Xin Jiang Luo Pu Xian	7.49881	0.433937	70.4815	6.30421	3.74816	0.771908	0.704478	1
653225	Xin Jiang Ce Le Xian	2.28507	0.572143	75.7478	5.0249	3.03073	0.874212	0.670498	0
653226	Xin Jiang Yu Tian Xian	4.78626	0.499875	70.253	5.76605	3.01984	0.792001	0.82613	1
				20
				20
				20
				20
				20
				20
				20
				20
				20
				20
				20
				20
				20
				20
				20
				20
				20
				20
				20
				20
				20
				20
				20
				20
				20
				20
				20
				20
				20
				20
				20
				20
				20
				20
				20
				20
				20
				20
				20
				20
				20
				20
				20
				20
				20
				20
				20
				20
				20
				20
				20
				20
				20
				20
				20
				20
				20
				20
				20
				20
				20
				20
				20
				20
				20
				20
				20
				20
				20
				20
				20
				20
				20
				20
				20
				20
				20
				20
				20
				20
				20
				20
				20
				20
				20
				20
				20
				20
				20
				20
				20
				20
				20
				20
				20
				20
				20
				20
				20
				20
				20
				20
				20
				20
				20
				20
				20
				20
				20
				20
				20
				20
				20
				20
				20
				20
				20
				20
				20
				20
				20
				20
				20
				20
				20
				20
				20
				20
				20
				20
				20
				20
				20
				20
				20
				20
				20
				20
				20
				20
				20
				20
				20
				20
				20
				20
				20
				20
				20
				20
				20
				20
				20
				20
				20
				20
				20
				20
				20
				20
				20
				20
				20
				20
				20
				20
				20
				20
				20
				20
				20
				20
				20
				20
				20
				20
				20
				20
				20
				20
				20
				20
				20
				20
				20
				20
				20
				20
				20
				20
				20
				20
				20
				20
				20
				20
				20
				20
				20
				20
				20
				20
				20
				20
				20
				20
				20
				20
				20
				20
				20
				20
				20
				20
				20
				20
				20
				20
				20
				20
				20
				20
				20
				20
				20
				20
				20
				20
				20
				20
				20
				20
				20
				20
				20
				20
				20
				20
				20
				20
				20
				20
				20
				20
				20
				20
				20
				20
				20
				20
				20
				20
				20
				20
				20
				20
				20
				20
				20
				20
				20
				20
				20
				20
				20
				20
				20
				20
				20
				20
				20
				20
				20
				20
				20
				20
				20
				20
				20
				20
				20
				20
				20
				20
				20
				20
				20
				20
				20
				20
				20
				20
				20
				20
				20
				20
				20
				20
				20
				20
				20
				20
				20
				20
				20
				20
				20
				20
				20
				20
				20
				20
				20
				20
				20
				20
				20
				20
				20
				20
				20
				20
				20
				20
				20
				20
				20
				20
				20
				20
				20
				20
				20
				20
				20
				20
				20
				20
				20
				20
				20
				20
				20
				20
				20
				20
				20
				20
				20
				20
				20
				20
				20
				20
				20
				20
				20
				20
				20
				20
				20
				20
				20
				20
				20
				20
				20
				20
				20
				20
				20
				20
				20
				20
				20
				20
				20
				20
				20
				20
				20
				20
				20
				20
				20
				20
				20
				20
				20
				20
				20
				20
				20
				20
				20
				20
				20
				20
				20
				20
				20
				20
				20
				20
				20
				20
				20
				20
				20
				20
				20
				20
				20
				20
				20
				20
				20
				20
				20
				20
				20
				20
				20
				20
				20
				20
				20
				20
				20
				20
				20
				20
				20
				20
				20
				20
				20
				20
				20
				20
				20
				20
				20
				20
				20
				20
				20
				20
				20
				20
				20
				20
				20
				20
				20
				20
				20
				20
				20
				20
				20
				20
				20
				20
				20
				20
				20
				20
				20
				20
				20
				20
				20
				20
				20
				20
				20
				20
				20
				20
				20
				20
				20
				20
				20
				20
				20
				20
				20
				20
				20
				20
				20
				20
				20
				20
				20
				20
				20
				20
				20
				20
				20
				20
				20
				20
				20
				20
				20
				20
				20
				20
				20
				20
				20
				20
				20
				20
				20
				20
				20
				20
				20
				20
				20
				20
				20
				20
				20
				20
				20
				20
				20
				20
				20
				20
				20
				20
				20
				20
				20
				20
				20
				20
				20
				20
				20
				20
				20
				20
				20
				20
				20
				20
				20
				20
				20
				20
				20
				20
				20
				20
				20
				20
				20
				20
				20
				20
				20
				20
				20
				20
				20
				20
				20
				20
				20
				20
				20
				20
				20
				20
				20
				20
				20
				20
				20
				20
				20
				20
				20
				20
				20
				20
				20
				20
				20
				20
				20
				20
				20
				20
				20
				20
				20
				20
				20
				20
				20
				20
				20
				20
				20
				20
				20
				20
				20
				20
				20
				20
				20
				20
				20
				20
				20
				20
				20
				20
				20
				20
				20
				20
				20
				20
				20
				20
				20
				20
				20
				20
				20
				20
				20
				20
				20
				20
				20
				20
				20
				20
				20
				20
				20
				20
				20
				20
				20
				20
				20
				20
				20
				20
				20
				20
				20
				20
				20
				20
				20
				20
				20
				20
				20
				20
				20
				20
				20
				20
				20
				20
				20
				20
				20
				20
				20
				20
				20
				20
				20
				20
				20
				20
				20
				20
				20
				20
				20
				20
				20
				20
				20
				20
				20
				20
				20
				20
				20
				20
				20
				20
				20
				20
				20
				20
				20
				20
				20
				20
				20
				20
				20
				20
				20
				20
				20
				20
				20
				20
				20
				20
				20
				20
				20
				20
				20
				20
				20
				20
				20
				20
				20
				20
				20
				20
				20
				20
				20
				20
				20
				20
				20
				20
				20
				20
				20
				20
				20
				20
				20
				20
				20
				20
				20
				20
				20
				20
				20
				20
				20
				20
				20
				20
				20
				20
				20
				20
				20
				20
				20
				20
				20
				20
				20
				20
				20
				20
				20
				20
				20
				20
				20
				20
				20
				20
				20
				20
				20
				20
				20
				20
				20
				20
				20
				20
				20
				20
				20
				20
				20
				20
				20
				20
				20
				20
				20
				20
				20
				20
				20
				20
				20
				20
				20
				20
				20
				20
				20
				20
				20
				20
				20
				20
				20
				20
				20
				20
				20
				20
				20
				20
				20
				20
				20
				20
				20
				20
				20
				20
				20
				20
				20
				20
				20
				20
				20
				20
				20
				20
				20
				20
				20
				20
				20
				20
				20
				20
				20
				20
				20
				20
				20
				20
				20
				20
				20
				20
				20
				20
				20
				20
				20
				20
				20
				20
				20
				20
				20
				20
				20
				20
				20
				20
				20
				20
				20
				20
				20
				20
				20
				20
				20
				20
				20
				20
				20
				20
				20
				20
				20
				20
				20
				20
				20
				20
				20
				20
				20
				20
				20
				20
				20
				20
				20
				20
				20
				20
				20
				20
				20
				20
				20
				20
				20
				20
				20
				20
				20
				20
				20
				20
				20
				20
				20
				20
				20
				20
				20
				20
				20
				20
[truncated: 63,536 more rows]

## Sheet: 2015
Code	City	Income level	Gender	Age	Education level	State of health	Marital status	Non-agricultural labor	B&V
340121	An Hui Sheng Zhang Feng Xian	8.50439	0.626618	72.7437	6.5766	3.86325	0.861937	0.772257	1
340122	An Hui Sheng Fei Dong Xian	1.76738	0.729002	76.1022	6.75312	4.33797	0.843065	0.876017	0
340123	An Hui Sheng Fei Xi Xian	5.11487	0.676363	74.912	5.62799	4.89472	0.87199	0.901631	1
340221	An Hui Sheng Wu Hu Xian	3.27674	0.671035	78.1526	8.08131	4.38842	0.877203	0.874043	1
340222	An Hui Sheng Fan Chang Xian	2.07906	0.67582	74.4474	7.11366	3.59738	0.85894	0.819236	0
340223	An Hui Sheng Nan Ling Xian	5.35696	0.697714	72.4312	5.46356	4.85352	0.801566	0.815751	1
340321	An Hui Sheng Huai Yuan Xian	5.57614	0.6154	75.1208	5.70169	3.07505	0.770235	0.761783	0
340322	An Hui Sheng Wu He Xian	9.19268	0.735978	73.3895	6.73517	5.02345	0.794388	0.731409	1
340323	An Hui Sheng Gu Zhen Xian	10.4724	0.782128	74.786	7.05644	3.09135	0.871966	0.905928	1
340421	An Hui Sheng Feng Tai Xian	4.64113	0.633619	72.3441	7.33376	5.39122	0.867547	0.842372	1
340521	An Hui Sheng Dang Tu Xian	5.67385	0.768584	75.36	5.75901	3.75256	0.860668	0.712596	0
340621	An Hui Sheng Sui Xi Xian	10.0207	0.617554	72.4415	8.269	4.07008	0.847459	0.7547	0
340721	An Hui Sheng Tong Ling Xian	10.2118	0.642579	71.2129	7.21071	2.85999	0.771297	0.86559	1
340822	An Hui Sheng Huai Ning Xian	10.5005	0.751164	75.6423	7.98545	2.91977	0.898981	0.804787	1
340823	An Hui Sheng Cong Yang Xian	4.1297	0.675893	71.7449	8.31872	3.98127	0.86278	0.851268	1
340824	An Hui Sheng Qian Shan Xian	5.75908	0.645882	72.4024	5.47399	2.98496	0.897559	0.730596	0
340825	An Hui Sheng Tai Hu Xian	8.05965	0.71655	72.1224	5.66031	4.17756	0.814615	0.773197	0
340826	An Hui Sheng Xiu Song Xian	6.12149	0.623103	78.1155	7.29091	5.18458	0.899524	0.74285	0
340827	An Hui Sheng Wang Jiang Xian	7.7097	0.66639	73.9879	5.89011	4.32213	0.735652	0.813811	1
340828	An Hui Sheng Yue Xi Xian	7.38006	0.791748	72.8907	6.94218	5.19612	0.857353	0.834228	1
341021	An Hui Sheng Xi Xian	5.54222	0.717942	76.3977	7.76883	3.92771	0.79407	0.763932	1
341022	An Hui Sheng Xiu Ning Xian	2.34811	0.728935	77.8989	8.24529	4.53198	0.802188	0.799469	1
341023	An Hui Sheng Yi Xian	8.86158	0.738054	75.3271	5.732	5.24272	0.851836	0.836403	0
341024	An Hui Sheng Qi Men Xian	5.35203	0.651888	71.2571	6.66678	3.27831	0.794498	0.892587	0
341122	An Hui Sheng Lai An Xian	9.06917	0.784362	76.7866	6.74836	4.95148	0.850975	0.740339	0
341124	An Hui Sheng Quan Jiao Xian	3.76439	0.772332	74.3454	8.13377	4.24092	0.85034	0.806452	0
341125	An Hui Sheng Ding Yuan Xian	3.15381	0.73032	76.9118	5.72449	4.99983	0.77936	0.715114	0
341126	An Hui Sheng Feng Yang Xian	8.76272	0.75656	78.4336	7.2998	3.68207	0.810434	0.892741	1
341221	An Hui Sheng Lin Quan Xian	8.74764	0.679476	73.357	7.26583	3.73737	0.764272	0.745132	0
341222	An Hui Sheng Tai He Xian	2.18169	0.699081	76.6628	7.58765	4.82807	0.757198	0.733712	1
341225	An Hui Sheng Fu Nan Xian	9.99693	0.795379	74.8881	6.57641	3.59719	0.728278	0.795985	1
341226	An Hui Sheng Ying Shang Xian	8.09125	0.780541	78.6724	6.40566	3.23271	0.72588	0.899308	0
341321	An Hui Sheng Dang Shan Xian	5.75734	0.684866	71.2779	7.05525	2.79627	0.819163	0.906458	1
341322	An Hui Sheng Xiao Xian	4.95628	0.64662	71.5667	7.62308	3.29698	0.725092	0.881039	0
341323	An Hui Sheng Ling Bi Xian	7.88424	0.674538	74.4401	6.08494	3.91453	0.817875	0.877158	1
341324	An Hui Sheng Si Xian	4.42398	0.739018	76.426	6.55728	4.12144	0.704212	0.855384	0
360121	Jiang Xi Sheng Nan Chang Xian	1.89234	0.737504	73.1798	6.00465	3.56671	0.861986	0.85241	1
360122	Jiang Xi Sheng Xin Jian Xian	5.80286	0.756444	71.2012	8.25536	2.7991	0.70575	0.801839	0
360123	Jiang Xi Sheng An Yi Xian	4.1355	0.786016	79.032	6.66651	2.59896	0.820798	0.71508	0
360124	Jiang Xi Sheng Jin Xian Xian	5.65993	0.749394	73.6176	6.6178	2.60354	0.843944	0.851463	1
360222	Jiang Xi Sheng Fu Liang Xian	2.62701	0.669271	72.3433	5.68604	3.19197	0.847697	0.801893	0
360321	Jiang Xi Sheng Lian Hua Xian	10.03	0.680667	78.5716	5.78345	4.67535	0.782827	0.898321	0
360322	Jiang Xi Sheng Shang Li Xian	7.87815	0.63014	79.1048	5.87849	3.81446	0.740486	0.876641	1
360323	Jiang Xi Sheng Lu Xi Xian	9.00712	0.640394	72.5528	8.05183	5.12599	0.871606	0.796649	1
360421	Jiang Xi Sheng Jiu Jiang Xian	4.31989	0.704611	72.9664	5.79783	5.01484	0.886193	0.70844	0
360423	Jiang Xi Sheng Wu Ning Xian	2.86852	0.714029	75.7443	8.33868	4.34777	0.857976	0.837283	1
360424	Jiang Xi Sheng Xiu Shui Xian	2.74936	0.718558	76.4763	7.14928	3.44265	0.877929	0.808977	0
360425	Jiang Xi Sheng Yong Xiu Xian	3.31095	0.789721	75.7206	5.6084	4.09983	0.766335	0.736538	1
360426	Jiang Xi Sheng De An Xian	7.41166	0.672683	71.7579	5.48764	3.13273	0.893701	0.764086	0
360427	Jiang Xi Sheng Xing Zi Xian	1.31568	0.782434	72.0655	6.78956	5.02949	0.721656	0.706218	1
360428	Jiang Xi Sheng Dou Chang Xian	1.55545	0.733403	72.6927	8.43655	3.82819	0.744234	0.789056	0
360429	Jiang Xi Sheng Hu Kou Xian	10.5165	0.671371	73.7355	8.22313	3.0398	0.84727	0.752169	0
360430	Jiang Xi Sheng Peng Ze Xian	7.22698	0.690182	75.1113	7.0254	4.85709	0.855504	0.74001	0
360521	Jiang Xi Sheng Fen Yi Xian	2.16226	0.619465	77.6394	7.59955	4.72159	0.890027	0.818712	0
360622	Jiang Xi Sheng Yu Jiang Xian	3.86993	0.722819	73.5848	6.03148	3.66275	0.875085	0.884678	0
360721	Jiang Xi Sheng Gan Xian	9.80906	0.694131	72.6715	5.47802	5.28621	0.755104	0.804391	1
360722	Jiang Xi Sheng Xin Feng Xian	4.24277	0.771148	78.1057	5.79426	3.4204	0.806229	0.810924	1
360723	Jiang Xi Sheng Da Yu Xian	4.63301	0.762041	71.3265	7.72809	3.46563	0.888965	0.808842	1
360724	Jiang Xi Sheng Shang You Xian	5.30796	0.639088	78.2771	7.2293	5.10191	0.703418	0.728918	0
360725	Jiang Xi Sheng Chong Yi Xian	1.22899	0.612171	72.0355	6.46875	5.03022	0.859075	0.778031	0
360726	Jiang Xi Sheng An Yuan Xian	4.42687	0.719944	71.584	6.06883	3.77609	0.733979	0.90006	0
360727	Jiang Xi Sheng Long Nan Xian	5.80286	0.696371	76.508	6.17119	4.32186	0.766762	0.743749	0
360728	Jiang Xi Sheng Ding Nan Xian	2.95927	0.625587	72.898	8.08214	3.70761	0.74659	0.719881	0
360729	Jiang Xi Sheng Quan Nan Xian	4.81248	0.689267	76.6308	6.41647	2.86063	0.720545	0.870263	1
360730	Jiang Xi Sheng Ning Dou Xian	4.01054	0.763695	75.5622	7.5491	4.83246	0.714539	0.751578	1
360731	Jiang Xi Sheng Yu Dou Xian	4.71825	0.785699	77.8604	7.23452	4.03886	0.716498	0.713865	1
360732	Jiang Xi Sheng Xing Guo Xian	3.2144	0.758745	77.248	7.95607	3.3109	0.864159	0.747502	1
360733	Jiang Xi Sheng Hui Chang Xian	5.04616	0.697739	77.563	7.87476	3.55132	0.74449	0.817524	1
360734	Jiang Xi Sheng Xun Wu Xian	5.30274	0.680471	73.2113	8.1194	4.96714	0.881909	0.847347	0
360735	Jiang Xi Sheng Shi Cheng Xian	8.39074	0.710776	76.403	8.13185	3.88733	0.789407	0.750108	1
360821	Jiang Xi Sheng Ji An Xian	4.97078	0.651448	72.6642	8.10924	3.38854	0.842717	0.799483	1
360822	Jiang Xi Sheng Ji Shui Xian	7.19248	0.733415	77.6348	5.8697	3.3066	0.850139	0.745341	1
360823	Jiang Xi Sheng Xia Jiang Xian	10.4063	0.679354	75.6747	6.80008	3.16432	0.741377	0.874909	1
360824	Jiang Xi Sheng Xin Gan Xian	9.08859	0.654604	72.0555	7.00462	3.62347	0.780593	0.82746	0
360825	Jiang Xi Sheng Yong Feng Xian	2.44697	0.623927	75.3447	6.00969	4.04646	0.863884	0.86806	0
360826	Jiang Xi Sheng Tai He Xian	6.27747	0.727873	72.3822	6.82078	5.18522	0.89198	0.815496	1
360827	Jiang Xi Sheng Sui Chuan Xian	1.44354	0.788757	71.9566	7.36205	2.61828	0.831535	0.703539	0
360828	Jiang Xi Sheng Wan An Xian	2.09239	0.762505	78.9642	5.95402	3.05235	0.868181	0.824285	0
360829	Jiang Xi Sheng An Fu Xian	9.09903	0.648537	71.3707	7.6131	3.2046	0.711707	0.769545	1
360830	Jiang Xi Sheng Yong Xin Xian	6.78658	0.63918	78.002	5.58368	3.92048	0.862426	0.914817	0
360921	Jiang Xi Sheng Feng Xin Xian	6.15512	0.60918	78.1443	6.57129	4.14836	0.841227	0.795287	1
360922	Jiang Xi Sheng Wan Zai Xian	3.84557	0.708841	74.8412	6.18144	4.15989	0.88728	0.85674	0
360923	Jiang Xi Sheng Shang Gao Xian	4.36193	0.774554	77.686	6.31685	4.0774	0.875896	0.818564	0
360924	Jiang Xi Sheng Yi Feng Xian	7.86887	0.602411	77.4177	5.46099	2.85559	0.807395	0.860097	0
360925	Jiang Xi Sheng Jing An Xian	10.4733	0.7867	72.2032	6.53384	5.26671	0.787924	0.847817	1
360926	Jiang Xi Sheng Tong Gu Xian	6.66191	0.701627	77.574	5.82905	5.28108	0.819956	0.757728	1
361021	Jiang Xi Sheng Nan Cheng Xian	4.21291	0.639344	77.2761	7.81269	4.54131	0.806815	0.888773	0
361022	Jiang Xi Sheng Li Chuan Xian	6.59436	0.621168	71.7391	5.52215	4.21364	0.885955	0.823398	0
361023	Jiang Xi Sheng Nan Feng Xian	6.93792	0.66332	76.6057	8.10869	4.24596	0.763637	0.855982	1
361024	Jiang Xi Sheng Chong Ren Xian	10.417	0.756297	74.3432	6.61679	4.27525	0.782455	0.879656	0
361025	Jiang Xi Sheng Le An Xian	5.27868	0.772118	76.8022	7.5524	4.48684	0.8789	0.781966	1
361026	Jiang Xi Sheng Yi Huang Xian	10.0625	0.681375	76.3603	7.07924	2.4186	0.705432	0.912132	1
361027	Jiang Xi Sheng Jin Xi Xian	7.06114	0.660665	79.0337	6.85749	4.0276	0.854686	0.74898	0
361028	Jiang Xi Sheng Zi Xi Xian	10.3991	0.769829	76.5146	6.8661	5.17534	0.890948	0.790499	1
361029	Jiang Xi Sheng Dong Xiang Xian	3.48056	0.696457	74.9396	6.04878	2.74481	0.718317	0.75752	1
361030	Jiang Xi Sheng Guang Chang Xian	4.40658	0.668593	72.9481	5.65921	2.69025	0.763149	0.708393	1
361121	Jiang Xi Sheng Shang Rao Xian	2.49597	0.652998	77.4106	5.50128	3.31594	0.741481	0.80999	0
361122	Jiang Xi Sheng Guang Feng Xian	5.73096	0.626545	73.5389	8.00807	3.27995	0.887054	0.90243	0
361123	Jiang Xi Sheng Yu Shan Xian	7.94715	0.738011	77.6658	7.72937	4.68405	0.851518	0.743897	0
361124	Jiang Xi Sheng Qian Shan Xian	4.49617	0.770104	76.5739	8.31954	4.6271	0.725996	0.781798	0
361125	Jiang Xi Sheng Heng Feng Xian	7.12608	0.686019	75.5126	7.35015	2.70151	0.784756	0.795078	0
361126	Jiang Xi Sheng Yi Yang Xian	2.54671	0.666817	79.1238	6.16625	3.15883	0.70434	0.742453	0
361127	Jiang Xi Sheng Yu Gan Xian	4.17899	0.743394	76.7544	7.56082	3.07157	0.730567	0.824264	0
361128	Jiang Xi Sheng Po Yang Xian	8.8755	0.742979	73.2318	6.64764	2.99943	0.779238	0.820249	1
361129	Jiang Xi Sheng Wan Nian Xian	3.42779	0.69758	75.4067	7.67764	4.15761	0.704224	0.838418	0
361130	Jiang Xi Sheng Wu Yuan Xian	9.83457	0.749809	74.9154	7.9101	2.53808	0.857176	0.884463	1
370124	Shan Dong Sheng Ping Yin Xian	5.70226	0.616797	71.722	7.1642	4.29109	0.891839	0.857922	0
370125	Shan Dong Sheng Ji Yang Xian	2.74299	0.729447	75.0016	8.29162	2.47024	0.775613	0.793031	0
370126	Shan Dong Sheng Shang He Xian	1.2229	0.796625	76.9673	7.50662	4.75345	0.856218	0.740493	0
370321	Shan Dong Sheng Huan Tai Xian	2.12515	0.641749	76.9514	5.77192	2.53552	0.832963	0.711918	0
370322	Shan Dong Sheng Gao Qing Xian	5.6924	0.680337	75.4775	7.63928	2.51199	0.704016	0.729583	1
370323	Shan Dong Sheng Yi Yuan Xian	4.51762	0.600775	72.0999	6.36172	2.46218	0.816153	0.890573	1
370521	Shan Dong Sheng Ken Li Xian	3.67104	0.756578	74.7206	6.77628	4.92823	0.816239	0.72634	0
370522	Shan Dong Sheng Li Jin Xian	8.44467	0.760784	74.1244	6.62155	4.21419	0.769271	0.790788	1
370523	Shan Dong Sheng Guang Rao Xian	5.80518	0.764501	71.9229	5.81605	3.90427	0.861931	0.848254	0
370634	Shan Dong Sheng Zhang Dao Xian	4.28249	0.710892	73.0719	7.5513	2.88938	0.793844	0.715268	1
370724	Shan Dong Sheng Lin Qu Xian	3.12047	0.679415	78.2688	7.35839	5.16884	0.873034	0.710568	0
370725	Shan Dong Sheng Chang Le Xian	7.20204	0.609638	71.9154	6.49127	3.92322	0.796908	0.701847	0
370826	Shan Dong Sheng Wei Shan Xian	9.69744	0.634944	73.7616	7.1534	3.49035	0.882244	0.867651	1
370827	Shan Dong Sheng Yu Tai Xian	8.16083	0.641053	76.3759	7.31545	4.97446	0.731434	0.727709	1
370828	Shan Dong Sheng Jin Xiang Xian	10.6722	0.686715	74.5387	6.89237	2.43645	0.740046	0.716148	0
370829	Shan Dong Sheng Jia Xiang Xian	4.93859	0.727604	78.6392	7.947	4.394	0.730274	0.891969	0
370830	Shan Dong Sheng Wen Shang Xian	6.47259	0.661855	72.7552	7.00206	4.73138	0.757393	0.870014	0
370831	Shan Dong Sheng Si Shui Xian	8.41538	0.616742	76.605	5.95631	3.86692	0.844682	0.702767	0
370832	Shan Dong Sheng Liang Shan Xian	4.56372	0.793896	78.1135	7.90708	5.18413	0.890875	0.803719	1
370921	Shan Dong Sheng Ning Yang Xian	7.10289	0.692727	75.4579	6.59683	3.06196	0.886242	0.713516	0
370923	Shan Dong Sheng Dong Ping Xian	2.53627	0.738121	78.6863	7.45288	2.43819	0.823984	0.785202	0
371121	Shan Dong Sheng Wu Lian Xian	7.8222	0.778143	76.603	7.95515	4.28395	0.762142	0.839787	0
371122	Shan Dong Sheng Ju Xian	10.2434	0.62392	75.8876	8.19869	3.31026	0.824644	0.738412	1
371321	Shan Dong Sheng Yi Nan Xian	2.28229	0.60575	71.4095	6.83323	4.58059	0.712775	0.771512	0
371322	Shan Dong Sheng Tan Cheng Xian	3.59421	0.752617	71.273	6.48669	4.10304	0.801871	0.746945	0
371323	Shan Dong Sheng Yi Shui Xian	3.61189	0.785266	72.7181	8.39636	4.89133	0.832975	0.721391	1
371324	Shan Dong Sheng Cang Shan Xian	7.22582	0.716697	76.3039	5.93287	4.89188	0.867858	0.831012	1
371325	Shan Dong Sheng Fei Xian	10.0567	0.786926	76.7019	8.40029	3.99821	0.808615	0.867664	0
371326	Shan Dong Sheng Ping Yi Xian	5.27839	0.624793	77.2886	5.64594	4.2444	0.860186	0.798066	0
371327	Shan Dong Sheng Ju Nan Xian	2.52815	0.739262	72.4498	7.82752	3.6427	0.753755	0.885228	1
371328	Shan Dong Sheng Meng Yin Xian	8.60905	0.690402	77.4163	6.44128	4.03968	0.818723	0.880253	0
371329	Shan Dong Sheng Lin Shu Xian	9.89575	0.716916	71.5206	5.88142	2.56546	0.815165	0.780824	0
371421	Shan Dong Sheng Ling Xian	8.13619	0.606842	77.1301	5.94715	4.85956	0.866588	0.886678	0
371422	Shan Dong Sheng Ning Jin Xian	10.2996	0.700827	71.7335	8.39846	2.79737	0.845817	0.882925	1
371423	Shan Dong Sheng Qing Yun Xian	8.3458	0.611078	76.031	7.17839	3.72153	0.840355	0.85331	1
371424	Shan Dong Sheng Lin Yi Xian	10.2799	0.753197	75.6071	5.70124	2.64254	0.761946	0.893191	0
371425	Shan Dong Sheng Qi He Xian	1.46586	0.659706	73.0951	8.25133	2.57846	0.875988	0.885087	1
371426	Shan Dong Sheng Ping Yuan Xian	10.0697	0.787237	75.1183	5.62286	2.83417	0.81409	0.790842	0
371427	Shan Dong Sheng Xia Jin Xian	9.1373	0.626624	76.177	7.81122	2.89487	0.709015	0.891177	0
371428	Shan Dong Sheng Wu Cheng Xian	8.95407	0.65295	75.8466	6.73371	4.67471	0.746797	0.881596	1
371521	Shan Dong Sheng Yang Gu Xian	7.73348	0.609149	71.6085	5.81284	2.61233	0.814896	0.913407	0
371522	Shan Dong Sheng Shen Xian	6.0867	0.729087	78.0838	6.60791	2.98075	0.718958	0.706815	0
371523	Shan Dong Sheng Chi Ping Xian	6.55638	0.621497	75.1537	6.90693	2.79489	0.823765	0.755868	1
371524	Shan Dong Sheng Dong A Xian	8.49859	0.633985	77.1269	6.11214	3.70431	0.732069	0.743313	1
371525	Shan Dong Sheng Guan Xian	8.55281	0.688186	71.6531	6.22521	4.09077	0.817814	0.819632	1
371526	Shan Dong Sheng Gao Tang Xian	4.69506	0.668099	78.7481	8.09303	3.57623	0.792184	0.797341	1
371621	Shan Dong Sheng Hui Min Xian	9.25936	0.748399	73.4066	8.19017	4.71939	0.883557	0.706446	0
371622	Shan Dong Sheng Yang Xin Xian	9.12976	0.60473	73.7084	6.33462	5.39013	0.738142	0.835732	0
371623	Shan Dong Sheng Wu Di Xian	5.46887	0.772039	75.6535	7.48053	4.88135	0.771773	0.858177	1
371624	Shan Dong Sheng Zhan Hua Xian	8.92652	0.677126	78.2171	7.14369	3.98777	0.828227	0.829555	1
371625	Shan Dong Sheng Bo Xing Xian	8.89608	0.793115	78.482	6.83634	3.15635	0.838304	0.840452	0
371626	Shan Dong Sheng Zou Ping Xian	9.90734	0.69462	78.3635	7.25667	4.99928	0.815384	0.799255	0
371721	Shan Dong Sheng Cao Xian	8.02398	0.711948	79.0621	7.36443	3.48577	0.725355	0.878615	0
371722	Shan Dong Sheng Dan Xian	3.24195	0.78377	72.8233	7.84382	3.29762	0.782229	0.872404	1
371723	Shan Dong Sheng Cheng Wu Xian	8.07791	0.628858	77.3079	5.77173	3.59729	0.819926	0.887974	0
371724	Shan Dong Sheng Ju Ye Xian	6.76919	0.716123	78.5288	7.06807	3.34487	0.875951	0.86281	0
371725	Shan Dong Sheng Yun Cheng Xian	2.84011	0.674105	78.9007	6.90354	4.10579	0.71839	0.726615	1
371726	Shan Dong Sheng Juan Cheng Xian	4.71448	0.778625	77.5056	6.82847	3.48055	0.705884	0.781395	1
371727	Shan Dong Sheng Ding Tao Xian	10.5118	0.7163	75.0563	8.44772	2.87857	0.859764	0.794917	0
371728	Shan Dong Sheng Dong Ming Xian	9.06482	0.689694	72.7247	7.84437	3.13365	0.766524	0.781395	0
410122	He Nan Sheng Zhong Mou Xian	9.70903	0.689834	73.5028	6.0833	2.47216	0.888641	0.70891	1
410221	He Nan Sheng Qi Xian	5.20533	0.789703	71.5799	8.00367	4.29082	0.852458	0.811219	1
410222	He Nan Sheng Tong Xu Xian	5.66167	0.705533	78.8306	8.05778	3.39733	0.898578	0.78261	0
410223	He Nan Sheng Wei Shi Xian	6.00871	0.662819	72.4901	7.76911	2.69556	0.863402	0.784947	1
410224	He Nan Sheng Kai Feng Xian	2.91404	0.723405	77.7107	6.55755	3.53192	0.811625	0.864133	0
410225	He Nan Sheng Lan Kao Xian	4.32714	0.703983	74.1503	7.29439	4.57638	0.882122	0.750712	1
410322	He Nan Sheng Meng Jin Xian	4.04562	0.696237	76.4311	6.66834	5.04295	0.895331	0.780354	0
410323	He Nan Sheng Xin An Xian	9.22863	0.754491	79.0816	5.61966	2.5628	0.771004	0.887974	1
410324	He Nan Sheng Luan Chuan Xian	3.27848	0.663643	77.7725	7.56595	3.5863	0.730012	0.75141	1
410325	He Nan Sheng Song Xian	5.24273	0.61756	72.4105	6.76621	5.23952	0.799057	0.804518	0
410326	He Nan Sheng Ru Yang Xian	3.52752	0.612354	72.4522	6.2286	4.18992	0.741096	0.778072	1
410327	He Nan Sheng Yi Yang Xian	7.82597	0.656288	72.1895	5.61041	2.86722	0.805252	0.739264	0
410328	He Nan Sheng Luo Ning Xian	5.16764	0.745671	78.1983	6.77958	2.97388	0.828587	0.918684	0
410329	He Nan Sheng Yi Chuan Xian	2.09558	0.795526	74.0871	7.96366	4.56301	0.751357	0.735753	0
410421	He Nan Sheng Bao Feng Xian	9.21326	0.647389	71.9537	7.93125	3.59472	0.78431	0.895682	0
410422	He Nan Sheng Ye Xian	9.62611	0.721397	75.9211	6.18675	4.02467	0.842869	0.761199	0
410423	He Nan Sheng Lu Shan Xian	5.93043	0.608881	76.8122	7.29357	2.89194	0.811234	0.722439	0
410425	He Nan Sheng Jia Xian	2.1182	0.722855	71.271	7.80857	5.1204	0.72508	0.71414	0
410522	He Nan Sheng An Yang Xian	6.3111	0.636708	73.9613	6.89045	2.54055	0.873504	0.736256	0
410523	He Nan Sheng Tang Yin Xian	5.03195	0.672689	75.2951	5.86439	3.6752	0.818015	0.817785	1
410526	He Nan Sheng Hua Xian	1.51863	0.697623	72.2645	6.48349	4.45095	0.736146	0.700974	0
410527	He Nan Sheng Nei Huang Xian	6.71816	0.72761	74.8937	6.90382	4.98829	0.863738	0.823956	1
410621	He Nan Sheng Xun Xian	8.56557	0.713053	77.0471	6.608	4.0742	0.723975	0.77975	0
410622	He Nan Sheng Qi Xian	8.16431	0.661299	72.5064	6.70771	5.34829	0.84738	0.90102	0
410721	He Nan Sheng Xin Xiang Xian	6.76252	0.610559	76.2407	6.94731	2.55419	0.76545	0.8728	1
410724	He Nan Sheng Huo Jia Xian	4.08331	0.757598	79.0882	5.58377	4.48107	0.844346	0.916093	1
410725	He Nan Sheng Yuan Yang Xian	5.62311	0.701444	71.2356	7.19515	2.67779	0.71449	0.764133	0
410726	He Nan Sheng Yan Jin Xian	2.19763	0.706742	72.203	6.53952	4.82065	0.865099	0.73486	0
410727	He Nan Sheng Feng Qiu Xian	2.04165	0.705252	74.6281	7.24926	4.69888	0.785513	0.742259	1
410728	He Nan Sheng Zhang Yuan Xian	2.11008	0.791827	74.696	6.5581	4.12501	0.841478	0.838747	1
410821	He Nan Sheng Xiu Wu Xian	7.94107	0.609882	74.4906	6.81785	4.22124	0.720301	0.890969	0
410822	He Nan Sheng Bo Ai Xian	10.0761	0.649983	77.031	5.47766	2.63723	0.748634	0.80619	1
410823	He Nan Sheng Wu Zhi Xian	7.33338	0.763958	77.8843	6.685	4.28899	0.754262	0.744206	1
410825	He Nan Sheng Wen Xian	2.19503	0.667977	75.163	5.48928	4.09205	0.710334	0.751027	0
410922	He Nan Sheng Qing Feng Xian	3.09583	0.67192	76.0263	6.33727	2.53588	0.888763	0.802068	0
410923	He Nan Sheng Nan Le Xian	3.51912	0.650642	74.693	5.89204	2.76212	0.816965	0.84211	1
410926	He Nan Sheng Fan Xian	4.87249	0.627076	76.8564	5.78803	4.55706	0.731678	0.789492	0
410927	He Nan Sheng Tai Qian Xian	9.19094	0.607117	74.0736	6.35137	4.81085	0.720313	0.893822	1
410928	He Nan Sheng Pu Yang Xian	3.10423	0.697458	72.701	5.61078	3.45666	0.763759	0.844387	0
411023	He Nan Sheng Xu Chang Xian	4.50255	0.759563	73.7745	7.37368	3.8292	0.88225	0.883019	0
411024	He Nan Sheng Yan Ling Xian	6.40997	0.600403	76.3086	6.79386	4.6868	0.849742	0.70331	1
411025	He Nan Sheng Xiang Cheng Xian	6.57175	0.616993	73.58	6.90977	3.9744	0.870128	0.742386	1
411121	He Nan Sheng Wu Yang Xian	6.11395	0.788031	76.7365	8.42492	2.67322	0.865264	0.789714	0
411122	He Nan Sheng Lin Ying Xian	6.62132	0.79801	73.5846	5.81302	2.96152	0.73628	0.750799	0
411123	He Nan Sheng Yan Cheng Xian	5.29984	0.742454	78.3965	7.78257	5.22981	0.778048	0.858124	1
411221	He Nan Sheng Mian Chi Xian	1.60706	0.65497	78.9671	6.17	4.66318	0.715876	0.874969	0
411222	He Nan Sheng Shan Xian	4.57213	0.772747	73.0145	6.5267	5.23714	0.730103	0.746341	0
411224	He Nan Sheng Lu Shi Xian	4.01808	0.674844	73.2609	7.17858	3.62805	0.852989	0.861501	1
411321	He Nan Sheng Nan Zhao Xian	4.9038	0.638099	76.3498	6.71759	4.4124	0.741462	0.753156	1
411322	He Nan Sheng Fang Cheng Xian	3.08655	0.732133	78.6118	6.13493	2.80167	0.743263	0.881878	0
411323	He Nan Sheng Xi Xia Xian	5.73531	0.621223	76.205	7.72535	5.0651	0.720484	0.749356	1
411324	He Nan Sheng Zhen Ping Xian	2.29621	0.772735	77.3938	8.09001	2.50503	0.788107	0.841835	1
411325	He Nan Sheng Nei Xiang Xian	6.04466	0.764849	74.6059	6.10069	3.42342	0.845885	0.882301	0
411326	He Nan Sheng Xi Chuan Xian	7.89729	0.639521	72.5821	5.71772	4.66876	0.815122	0.82934	0
411327	He Nan Sheng She Qi Xian	6.62654	0.789703	73.9674	6.52853	3.28572	0.806149	0.906545	0
411328	He Nan Sheng Tang He Xian	4.58488	0.7348	75.4125	7.78092	3.81363	0.857469	0.879004	1
411329	He Nan Sheng Xin Ye Xian	2.49336	0.657845	75.6462	7.45901	4.2791	0.768532	0.802195	0
411330	He Nan Sheng Tong Bai Xian	1.49833	0.677999	73.1256	7.15257	3.67767	0.725697	0.702545	0
411421	He Nan Sheng Min Quan Xian	3.29877	0.756578	78.4859	7.28679	4.7713	0.826756	0.786766	0
411422	He Nan Sheng Sui Xian	8.68357	0.682919	71.9893	6.54327	3.09932	0.774996	0.72309	1
411423	He Nan Sheng Ning Ling Xian	9.72701	0.780096	73.7858	7.38677	3.35759	0.768899	0.722607	0
411424	He Nan Sheng Zhe Cheng Xian	10.5895	0.672774	76.2993	5.74619	3.14866	0.792715	0.722264	1
411425	He Nan Sheng Yu Cheng Xian	5.01745	0.703745	72.577	7.31096	2.69766	0.840532	0.807674	1
411426	He Nan Sheng Xia Yi Xian	8.45365	0.798901	73.7079	7.24852	3.92487	0.831748	0.831449	0
411521	He Nan Sheng Luo Shan Xian	4.9354	0.703848	76.1684	8.35717	3.19728	0.876647	0.850718	1
411522	He Nan Sheng Guang Shan Xian	4.0204	0.654018	71.9901	7.31664	5.28841	0.718665	0.699329	1
411523	He Nan Sheng Xin Xian	9.71802	0.799774	72.6305	7.93409	4.4797	0.865502	0.789586	0
411524	He Nan Sheng Shang Cheng Xian	6.88313	0.699783	77.2485	8.03819	3.44265	0.897198	0.794434	0
411525	He Nan Sheng Gu Shi Xian	3.02044	0.709714	71.2103	8.02537	3.6524	0.812748	0.751329	0
411526	He Nan Sheng Huang Chuan Xian	3.23905	0.684707	75.5766	8.15996	5.09843	0.852446	0.881542	0
411527	He Nan Sheng Huai Bin Xian	6.34966	0.64134	78.6241	5.98423	3.92048	0.819541	0.852524	1
411528	He Nan Sheng Xi Xian	5.4938	0.738566	76.3374	5.77823	4.31838	0.824046	0.85196	0
411621	He Nan Sheng Fu Gou Xian	4.06215	0.609491	76.7519	7.23964	3.99958	0.700061	0.874902	0
411622	He Nan Sheng Xi Hua Xian	8.32551	0.617023	72.4803	5.89021	2.42959	0.882623	0.917093	0
411623	He Nan Sheng Shang Shui Xian	7.96426	0.709159	77.4687	6.63986	3.92386	0.765535	0.703143	1
411624	He Nan Sheng Shen Qiu Xian	6.00987	0.66155	76.7136	7.37157	3.97102	0.7378	0.760058	0
411625	He Nan Sheng Dan Cheng Xian	8.49424	0.699173	76.1586	6.48138	4.08985	0.719587	0.815147	1
411626	He Nan Sheng Huai Yang Xian	5.90376	0.658455	74.8583	5.99714	4.90223	0.89364	0.709212	1
411627	He Nan Sheng Tai Kang Xian	10.1599	0.794501	77.9321	7.13271	3.60946	0.867852	0.728575	0
411628	He Nan Sheng Lu Yi Xian	7.96832	0.753569	72.3592	5.51996	3.60214	0.792361	0.717041	1
411721	He Nan Sheng Xi Ping Xian	6.46737	0.648152	78.6275	6.95024	3.13905	0.768697	0.848247	0
411722	He Nan Sheng Shang Cai Xian	6.98953	0.728983	77.6858	5.46328	4.90937	0.816117	0.886155	1
411723	He Nan Sheng Ping Yu Xian	2.23706	0.652779	71.389	7.27077	3.17622	0.766347	0.723869	1
411724	He Nan Sheng Zheng Yang Xian	9.68236	0.702371	76.2482	6.03331	2.97901	0.872881	0.808453	0
411725	He Nan Sheng Que Shan Xian	4.64084	0.631166	71.9454	7.01542	5.25069	0.877587	0.875385	1
411726	He Nan Sheng Mi Yang Xian	10.555	0.690463	73.4799	8.28566	2.42345	0.802561	0.720928	1
411727	He Nan Sheng Ru Nan Xian	1.6807	0.640291	72.651	8.24794	3.35833	0.774313	0.770142	0
411728	He Nan Sheng Sui Ping Xian	5.74024	0.713419	78.857	6.27547	2.44405	0.82714	0.820276	1
411729	He Nan Sheng Xin Cai Xian	6.37924	0.708927	71.952	7.2509	3.26448	0.840129	0.900597	1
420222	Hu Bei Sheng Yang Xin Xian	2.37275	0.629597	72.9147	6.24599	2.82483	0.759725	0.905384	1
420321	Hu Bei Sheng Yun Xian	1.82131	0.790405	79.1226	7.7085	4.81589	0.806369	0.750101	1
420322	Hu Bei Sheng Yun Xi Xian	7.45138	0.706241	75.694	5.8436	5.11638	0.706665	0.839808	0
420323	Hu Bei Sheng Zhu Shan Xian	8.59572	0.763909	76.9538	5.77292	4.02604	0.815476	0.90576	0
420324	Hu Bei Sheng Zhu Xi Xian	8.42698	0.675625	74.5749	6.77225	4.46926	0.768825	0.872659	1
420325	Hu Bei Sheng Fang Xian	2.7914	0.685434	78.5369	6.53796	5.30489	0.842772	0.817953	1
420525	Hu Bei Sheng Yuan An Xian	3.42054	0.723789	77.0937	6.07332	4.75583	0.798923	0.753458	0
420526	Hu Bei Sheng Xing Shan Xian	7.22118	0.797449	75.342	6.09941	3.66879	0.756606	0.734585	0
420527	Hu Bei Sheng Zi Gui Xian	8.43829	0.734007	75.1022	8.23622	4.21538	0.824949	0.712697	0
420528	Hu Bei Sheng Zhang Yang Tu Jia Zu Zi Zhi Xian	6.13135	0.780548	71.5201	8.34573	2.97132	0.836265	0.850483	0
420529	Hu Bei Sheng Wu Feng Tu Jia Zu Zi Zhi Xian	10.1654	0.785864	73.5255	7.46405	3.25844	0.73169	0.820961	1
420624	Hu Bei Sheng Nan Zhang Xian	8.03819	0.6944	74.6649	7.24935	3.00419	0.822056	0.707581	0
420625	Hu Bei Sheng Gu Cheng Xian	4.30598	0.617457	78.981	7.52932	2.62991	0.826798	0.895031	0
420626	Hu Bei Sheng Bao Kang Xian	10.1564	0.735765	71.2327	6.11058	3.61084	0.867791	0.756258	1
420821	Hu Bei Sheng Jing Shan Xian	6.45172	0.71793	77.6699	6.61761	4.25072	0.831028	0.775292	0
420822	Hu Bei Sheng Sha Yang Xian	6.35923	0.66166	76.4016	7.30144	4.61337	0.827116	0.719659	0
420921	Hu Bei Sheng Xiao Chang Xian	1.50674	0.755406	71.2149	6.26284	4.08912	0.848112	0.823163	1
420922	Hu Bei Sheng Da Wu Xian	9.94387	0.612513	78.3384	5.95722	4.23927	0.857213	0.769786	0
420923	Hu Bei Sheng Yun Meng Xian	5.77184	0.786608	72.5079	7.78467	2.75278	0.81395	0.72777	1
421022	Hu Bei Sheng Gong An Xian	8.28666	0.646724	76.6897	8.13002	3.73242	0.890747	0.742534	0
421023	Hu Bei Sheng Jian Li Xian	8.25303	0.763268	72.1456	7.43438	2.49468	0.821982	0.875144	0
421024	Hu Bei Sheng Jiang Ling Xian	10.551	0.690817	73.5516	7.53198	4.8179	0.835472	0.747469	1
421121	Hu Bei Sheng Tuan Feng Xian	3.629	0.673031	74.6794	5.61215	4.37825	0.797165	0.887558	0
421122	Hu Bei Sheng Hong An Xian	9.53856	0.742607	73.256	7.53802	4.52786	0.7344	0.703532	1
421123	Hu Bei Sheng Luo Tian Xian	9.9517	0.652718	77.6589	7.90397	4.82569	0.869274	0.814469	1
421124	Hu Bei Sheng Ying Shan Xian	9.81863	0.763445	74.0162	5.94651	2.47637	0.884191	0.892325	0
421125	Hu Bei Sheng Xi Shui Xian	6.55986	0.615363	78.3528	8.18559	4.04023	0.703046	0.735095	1
421126	Hu Bei Sheng Qi Chun Xian	4.57445	0.685311	78.8006	5.50476	4.85343	0.78912	0.90288	1
421127	Hu Bei Sheng Huang Mei Xian	4.76638	0.764263	76.0339	5.52609	5.24071	0.802469	0.765832	0
421221	Hu Bei Sheng Jia Yu Xian	6.87646	0.66332	71.7562	6.76008	5.07792	0.749226	0.724238	0
421222	Hu Bei Sheng Tong Cheng Xian	3.05958	0.651686	72.8651	5.96006	2.63202	0.844139	0.818772	1
421223	Hu Bei Sheng Chong Yang Xian	8.50526	0.650179	73.0826	7.7681	5.0836	0.766994	0.721183	1
421224	Hu Bei Sheng Tong Shan Xian	10.3274	0.603253	72.6834	8.27898	3.95362	0.836137	0.720035	0
422822	Hu Bei Sheng Jian Shi Xian	2.20459	0.6803	76.4599	7.96604	3.46856	0.834245	0.702746	1
422823	Hu Bei Sheng Ba Dong Xian	7.33599	0.794519	75.3737	6.67383	3.65066	0.767385	0.774177	0
422825	Hu Bei Sheng Xuan En Xian	3.01986	0.653236	77.9622	5.45825	5.11711	0.853417	0.739177	0
422826	Hu Bei Sheng Xian Feng Xian	3.88181	0.660762	74.0329	7.23488	4.59826	0.835301	0.802484	1
422827	Hu Bei Sheng Lai Feng Xian	7.36063	0.623737	72.8402	6.45373	5.25838	0.780575	0.899079	1
422828	Hu Bei Sheng He Feng Xian	7.55952	0.668264	75.7761	5.83774	5.23347	0.73946	0.915381	0
430121	Hu Nan Sheng Zhang Sha Xian	7.31831	0.763952	71.6412	7.00535	3.14345	0.776229	0.741346	0
430122	Hu Nan Sheng Wang Cheng Xian	9.94068	0.600378	73.7904	5.71744	3.30257	0.732948	0.90956	1
430124	Hu Nan Sheng Ning Xiang Xian	1.73607	0.786944	74.8224	6.9138	3.47277	0.739772	0.904457	1
430221	Hu Nan Sheng Zhu Zhou Xian	6.53927	0.640773	75.1435	6.89503	4.57437	0.754274	0.777561	1
430223	Hu Nan Sheng You Xian	4.77826	0.635493	78.3626	8.03435	5.26772	0.708087	0.705566	1
430224	Hu Nan Sheng Cha Ling Xian	3.20861	0.692331	72.859	6.48761	5.19072	0.847917	0.847334	1
430225	Hu Nan Sheng Yan Ling Xian	6.44592	0.769836	78.8113	6.65561	3.92313	0.744874	0.871478	1
430321	Hu Nan Sheng Xiang Tan Xian	5.48655	0.780309	74.9225	5.6442	3.1906	0.844047	0.860406	0
430421	Hu Nan Sheng Heng Yang Xian	2.34666	0.75891	77.8064	5.47106	2.5856	0.858306	0.770471	1
430422	Hu Nan Sheng Heng Nan Xian	2.35419	0.676125	72.1375	7.30199	3.53072	0.734419	0.896998	1
430423	Hu Nan Sheng Heng Shan Xian	3.71424	0.61612	74.2848	6.30468	2.63577	0.886822	0.83543	0
430424	Hu Nan Sheng Heng Dong Xian	4.79595	0.669124	78.1497	8.01997	3.00785	0.775124	0.731557	0
430426	Hu Nan Sheng Qi Dong Xian	10.3851	0.747276	78.4451	7.57574	2.80478	0.710327	0.902457	1
430521	Hu Nan Sheng Shao Dong Xian	3.40576	0.732908	77.4641	5.68906	5.24904	0.894519	0.861246	0
430522	Hu Nan Sheng Xin Shao Xian	4.86582	0.621125	73.9694	7.85133	4.18745	0.702161	0.852497	0
430523	Hu Nan Sheng Shao Yang Xian	5.51294	0.604968	71.9334	7.82496	2.73163	0.709833	0.839646	1
430524	Hu Nan Sheng Long Hui Xian	1.45513	0.656264	79.0977	8.12141	4.00324	0.761281	0.874237	0
430525	Hu Nan Sheng Dong Kou Xian	4.83161	0.748894	71.9473	6.28554	5.02711	0.784616	0.816194	0
430527	Hu Nan Sheng Sui Ning Xian	4.77768	0.666555	73.8378	8.01594	5.28676	0.878356	0.861601	0
430528	Hu Nan Sheng Xin Ning Xian	9.4078	0.621729	76.4514	5.50631	2.47555	0.715577	0.756103	0
430529	Hu Nan Sheng Cheng Bu Miao Zu Zi Zhi Xian	6.28356	0.647249	78.9388	8.43975	3.62091	0.719593	0.836779	0
430621	Hu Nan Sheng Yue Yang Xian	10.5921	0.751012	74.9416	7.57666	3.70203	0.847502	0.743024	0
430623	Hu Nan Sheng Hua Rong Xian	2.4087	0.638508	73.1908	8.40276	4.44884	0.882904	0.82689	0
430624	Hu Nan Sheng Xiang Yin Xian	1.33308	0.660408	77.7124	6.57165	5.11345	0.70246	0.755311	0
430626	Hu Nan Sheng Ping Jiang Xian	6.3775	0.799231	76.2114	7.54928	5.27815	0.817154	0.896521	1
430721	Hu Nan Sheng An Xiang Xian	6.71671	0.696097	74.9108	6.38488	3.18858	0.800864	0.723869	0
430722	Hu Nan Sheng Han Shou Xian	5.75879	0.78493	73.0628	8.40872	4.10524	0.822532	0.727683	1
430723	Hu Nan Sheng Li Xian	6.78049	0.72183	73.3351	5.73584	4.32515	0.87069	0.772251	1
430724	Hu Nan Sheng Lin Li Xian	9.54378	0.77586	71.8905	8.08717	2.51226	0.792148	0.859728	0
430725	Hu Nan Sheng Tao Yuan Xian	6.69757	0.694858	75.4328	5.95091	4.64084	0.713855	0.85621	0
430726	Hu Nan Sheng Shi Men Xian	1.36961	0.768725	71.2083	8.3568	2.99238	0.738765	0.732711	0
430821	Hu Nan Sheng Ci Li Xian	8.81229	0.73217	72.5929	6.39605	4.8049	0.84893	0.787243	1
430822	Hu Nan Sheng Sang Zhi Xian	5.77648	0.753789	74.5526	6.2621	4.03034	0.798843	0.755882	0
430921	Hu Nan Sheng Nan Xian	9.25298	0.651808	73.5956	5.9488	5.07316	0.702673	0.810212	0
430922	Hu Nan Sheng Tao Jiang Xian	6.22992	0.672915	75.914	6.8238	5.16444	0.845994	0.905599	0
430923	Hu Nan Sheng An Hua Xian	7.28931	0.752654	71.9713	6.52524	4.59918	0.805051	0.857029	1
431021	Hu Nan Sheng Gui Yang Xian	9.26516	0.718583	74.6957	7.54773	4.5664	0.800589	0.881985	1
431022	Hu Nan Sheng Yi Zhang Xian	1.74941	0.602539	74.0331	8.28182	4.15907	0.776589	0.823378	0
431023	Hu Nan Sheng Yong Xing Xian	1.68737	0.713901	76.8918	7.62885	4.47118	0.718433	0.778421	1
431024	Hu Nan Sheng Jia He Xian	4.5672	0.664626	71.4957	6.57962	3.04594	0.710236	0.881549	0
431025	Hu Nan Sheng Lin Wu Xian	7.49255	0.734483	72.765	6.33443	4.94251	0.702252	0.879568	0
431026	Hu Nan Sheng Ru Cheng Xian	4.83915	0.729429	77.8518	8.00056	4.42623	0.865624	0.756875	1
431027	Hu Nan Sheng Gui Dong Xian	9.73513	0.719242	75.498	5.4533	3.84861	0.732142	0.780254	1
431028	Hu Nan Sheng An Ren Xian	10.5811	0.761309	73.0702	6.5137	3.28087	0.837986	0.745898	1
431121	Hu Nan Sheng Qi Yang Xian	4.16913	0.694223	73.1293	7.25969	3.42296	0.778378	0.766443	1
431122	Hu Nan Sheng Dong An Xian	6.59784	0.737175	77.6982	6.18804	4.56723	0.761092	0.76792	1
431123	Hu Nan Sheng Shuang Pai Xian	6.77266	0.726109	72.5304	7.56119	4.2618	0.768361	0.797495	0
431124	Hu Nan Sheng Dao Xian	3.49099	0.777374	78.0852	5.49688	3.78122	0.879052	0.706761	1
431125	Hu Nan Sheng Jiang Yong Xian	5.47902	0.755205	72.2628	8.43453	4.95853	0.853288	0.794937	0
431126	Hu Nan Sheng Ning Yuan Xian	9.72266	0.769317	78.2173	8.15584	5.0836	0.800284	0.882576	0
431127	Hu Nan Sheng Lan Shan Xian	1.71056	0.7567	75.8561	6.58621	4.64688	0.884442	0.712959	0
431128	Hu Nan Sheng Xin Tian Xian	5.31434	0.787719	73.5385	7.42422	4.91559	0.753676	0.902685	1
431129	Hu Nan Sheng Jiang Hua Yao Zu Zi Zhi Xian	3.37792	0.768206	73.3776	6.28463	3.41143	0.78937	0.858479	1
431221	Hu Nan Sheng Zhong Fang Xian	2.07587	0.747044	77.1504	7.79337	4.98307	0.826579	0.823365	0
431222	Hu Nan Sheng Yuan Ling Xian	2.01962	0.726865	74.1134	6.85731	4.69476	0.758571	0.840539	0
431223	Hu Nan Sheng Chen Xi Xian	9.20978	0.706619	71.9241	6.81592	3.96818	0.702356	0.737579	0
431224	Hu Nan Sheng Xu Pu Xian	4.92526	0.704959	75.7622	8.22707	4.35839	0.739875	0.718525	1
431225	Hu Nan Sheng Hui Tong Xian	7.62998	0.71149	74.3249	8.41631	2.74838	0.85612	0.896092	1
431226	Hu Nan Sheng Ma Yang Miao Zu Zi Zhi Xian	4.59126	0.744169	78.7461	7.22957	3.82022	0.814646	0.722271	1
431227	Hu Nan Sheng Xin Huang Dong Zu Zi Zhi Xian	3.33878	0.618494	74.1351	6.20021	4.60641	0.736329	0.756949	1
431228	Hu Nan Sheng Zhi Jiang Dong Zu Zi Zhi Xian	9.38258	0.790808	79.0696	7.89756	4.5621	0.72234	0.893634	1
431229	Hu Nan Sheng Jing Zhou Miao Zu Dong Zu Zi Zhi Xian	9.10222	0.650795	75.7846	5.95649	4.29613	0.782479	0.89015	0
431230	Hu Nan Sheng Tong Dao Dong Zu Zi Zhi Xian	10.5095	0.751683	76.6118	6.88953	3.1602	0.833403	0.804881	1
431321	Hu Nan Sheng Shuang Feng Xian	8.47975	0.671615	76.6323	6.5712	5.26076	0.82913	0.725964	1
431322	Hu Nan Sheng Xin Hua Xian	10.5675	0.748656	74.8122	8.15099	4.70712	0.769033	0.862488	0
433122	Hu Nan Sheng Lu Xi Xian	3.83572	0.793243	72.3089	5.8371	3.14399	0.75038	0.876849	0
433123	Hu Nan Sheng Feng Huang Xian	10.6064	0.773675	75.4221	6.10463	3.9452	0.756148	0.842352	0
433124	Hu Nan Sheng Hua Yuan Xian	3.80788	0.76588	72.1283	7.01753	4.38549	0.730342	0.708984	0
433125	Hu Nan Sheng Bao Jing Xian	2.19445	0.660512	73.3072	7.5513	4.49297	0.810544	0.8029	0
433126	Hu Nan Sheng Gu Zhang Xian	3.21498	0.647548	71.5755	8.37731	4.50753	0.729859	0.859943	1
433127	Hu Nan Sheng Yong Shun Xian	7.39658	0.71959	76.2585	8.38345	3.08796	0.887347	0.861722	1
433130	Hu Nan Sheng Long Shan Xian	9.52261	0.766051	77.04	6.11388	5.06849	0.782962	0.839841	0
440221	Guang Dong Sheng Qu Jiang Xian	6.68598	0.652889	74.3263	5.57077	2.67862	0.748872	0.878561	1
440222	Guang Dong Sheng Shi Xing Xian	9.16832	0.771807	75.2106	7.06999	4.54095	0.72204	0.74295	1
440224	Guang Dong Sheng Ren Hua Xian	1.26146	0.602393	75.4169	8.01823	3.33159	0.802219	0.738794	1
440229	Guang Dong Sheng Weng Yuan Xian	1.23392	0.671596	78.9512	8.17104	2.96033	0.825431	0.862165	0
440232	Guang Dong Sheng Ru Yuan Yao Zu Zi Zhi Xian	10.1909	0.712241	77.698	8.21691	5.17167	0.876202	0.775413	0
440233	Guang Dong Sheng Xin Feng Xian	6.0493	0.752074	71.9825	6.57641	2.44506	0.727815	0.867422	0
440523	Guang Dong Sheng Nan Ao Xian	6.48622	0.727677	73.8309	5.47583	2.80341	0.765767	0.700685	0
440823	Guang Dong Sheng Sui Xi Xian	10.2944	0.674447	73.3465	5.93562	2.98963	0.759743	0.849274	0
440825	Guang Dong Sheng Xu Wen Xian	4.79189	0.636732	74.1134	8.30517	3.75577	0.895624	0.759588	0
440923	Guang Dong Sheng Dian Bai Xian	1.45224	0.772045	74.3844	5.78107	4.65896	0.710663	0.84673	0
441223	Guang Dong Sheng Guang Ning Xian	6.00958	0.709696	76.323	7.60825	5.31542	0.769289	0.78206	0
441224	Guang Dong Sheng Huai Ji Xian	8.97726	0.735838	74.8578	5.83628	3.83469	0.866814	0.882905	0
441225	Guang Dong Sheng Feng Kai Xian	1.6404	0.630634	72.3849	6.09804	3.55187	0.700055	0.798717	0
441226	Guang Dong Sheng De Qing Xian	2.24692	0.654952	77.8572	6.75119	2.85303	0.884869	0.90958	0
441322	Guang Dong Sheng Bo Luo Xian	5.49844	0.670602	74.9323	7.14882	4.25777	0.790744	0.891989	1
441323	Guang Dong Sheng Hui Dong Xian	10.6968	0.613599	72.2757	7.36755	4.61978	0.850316	0.880152	1
441324	Guang Dong Sheng Long Men Xian	6.99881	0.74749	71.4087	5.52774	4.8039	0.765676	0.778508	0
441421	Guang Dong Sheng Mei Xian	6.89124	0.75905	73.9044	6.9441	4.94526	0.760341	0.83778	0
441422	Guang Dong Sheng Da Pu Xian	10.1062	0.679171	78.5735	6.46545	2.42675	0.785244	0.838257	0
441423	Guang Dong Sheng Feng Shun Xian	3.17266	0.771093	76.58	5.70627	2.80451	0.890362	0.768081	1
441424	Guang Dong Sheng Wu Hua Xian	5.42393	0.688363	73.079	6.72116	5.08552	0.715925	0.776487	1
441426	Guang Dong Sheng Ping Yuan Xian	4.80784	0.607733	76.3481	5.50613	4.85663	0.875396	0.712502	0
441427	Guang Dong Sheng Jiao Ling Xian	8.5186	0.785156	71.2708	8.0381	2.63339	0.811808	0.865992	0
441521	Guang Dong Sheng Hai Feng Xian	2.22257	0.698947	71.2317	7.15495	4.73569	0.888116	0.875325	1
441523	Guang Dong Sheng Lu He Xian	8.5847	0.761492	76.4067	8.04634	2.52004	0.712629	0.904786	1
441621	Guang Dong Sheng Zi Jin Xian	6.884	0.635835	75.9716	8.00816	3.22594	0.848589	0.753518	0
441622	Guang Dong Sheng Long Chuan Xian	6.15628	0.705673	73.2233	6.62906	4.43328	0.802713	0.737539	0
441623	Guang Dong Sheng Lian Ping Xian	5.59789	0.681082	77.9837	6.50335	2.82932	0.782742	0.759957	1
441624	Guang Dong Sheng He Ping Xian	4.93482	0.709384	77.0898	8.40011	3.10865	0.830186	0.783752	0
441625	Guang Dong Sheng Dong Yuan Xian	2.87606	0.733073	74.8085	6.45849	3.80228	0.881024	0.725702	0
441721	Guang Dong Sheng Yang Xi Xian	2.13501	0.719755	74.9438	7.61658	4.82486	0.781722	0.770364	0
441723	Guang Dong Sheng Yang Dong Xian	1.5395	0.735984	75.4555	5.90614	3.85364	0.721833	0.743286	1
441821	Guang Dong Sheng Fo Gang Xian	1.73868	0.609888	76.7893	7.9535	3.75787	0.869298	0.798442	0
441823	Guang Dong Sheng Yang Shan Xian	2.78213	0.766015	75.318	5.94093	4.73395	0.740242	0.817248	0
441825	Guang Dong Sheng Lian Shan Zhuang Zu Yao Zu Zi Zhi Xian	8.8465	0.627338	74.7311	7.458	5.25737	0.837321	0.879985	0
441826	Guang Dong Sheng Lian Nan Yao Zu Zi Zhi Xian	1.47282	0.764702	71.7242	6.36556	5.27834	0.766604	0.848583	1
441827	Guang Dong Sheng Qing Xin Xian	4.17319	0.757225	78.356	7.07585	5.1042	0.766335	0.799651	0
445121	Guang Dong Sheng Chao An Xian	10.4649	0.759899	71.7022	5.71817	2.47234	0.757039	0.723889	0
445122	Guang Dong Sheng Rao Ping Xian	8.76822	0.729008	77.7166	5.75315	4.79346	0.857311	0.824661	0
445221	Guang Dong Sheng Jie Dong Xian	4.51269	0.636689	76.1814	6.41702	4.16319	0.713092	0.754391	0
445222	Guang Dong Sheng Jie Xi Xian	8.99814	0.729423	71.2603	7.65494	4.72589	0.854741	0.821545	0
445224	Guang Dong Sheng Hui Lai Xian	10.5826	0.721378	78.615	6.14638	3.51095	0.866387	0.823653	1
445321	Guang Dong Sheng Xin Xing Xian	4.36367	0.682626	78.7403	5.87675	2.76962	0.730995	0.778897	1
445322	Guang Dong Sheng Yu Nan Xian	5.70313	0.644856	71.9036	8.1086	4.55093	0.710688	0.741728	0
445323	Guang Dong Sheng Yun An Xian	9.52493	0.748277	71.4781	7.53198	3.83789	0.734523	0.79765	0
450121	Guang Xi Yong Ning Xian	7.11826	0.783581	76.5092	6.24398	4.67508	0.823783	0.85627	1
450122	Guang Xi Wu Ming Xian	8.18083	0.793225	71.305	7.64633	2.79856	0.825181	0.812428	0
450123	Guang Xi Long An Xian	3.16222	0.660909	77.793	7.86982	2.83564	0.859081	0.864462	1
450124	Guang Xi Ma Shan Xian	3.87022	0.7382	76.0754	7.2716	5.06254	0.80632	0.767141	0
450125	Guang Xi Shang Lin Xian	4.55792	0.65464	76.8782	6.25798	3.1851	0.828233	0.871901	1
450126	Guang Xi Bin Yang Xian	5.50453	0.792328	72.8595	5.99714	2.45696	0.840239	0.821727	0
450127	Guang Xi Heng Xian	2.05441	0.622431	73.7267	8.36248	4.07374	0.865038	0.742319	0
450221	Guang Xi Liu Jiang Xian	3.22745	0.790069	76.7492	7.98371	4.37029	0.826072	0.753277	0
450222	Guang Xi Liu Cheng Xian	8.01152	0.65107	74.6327	7.07338	3.20891	0.883081	0.74334	0
450223	Guang Xi Lu Zhai Xian	2.68152	0.662947	72.6566	8.13222	2.50274	0.852538	0.810823	0
450224	Guang Xi Rong An Xian	8.56064	0.682778	77.9797	7.90772	3.70788	0.740193	0.72597	1
450225	Guang Xi Rong Shui Miao Zu Zi Zhi Xian	3.64292	0.636482	72.5719	7.41699	2.78464	0.736702	0.705808	1
450226	Guang Xi San Jiang Dong Zu Zi Zhi Xian	9.32633	0.697049	74.8742	5.80634	5.12333	0.726044	0.806163	0
450321	Guang Xi Yang Shuo Xian	3.4678	0.766625	76.4448	8.11382	4.96531	0.849406	0.868376	1
450322	Guang Xi Lin Gui Xian	2.27041	0.655159	78.1565	6.58328	2.67093	0.821091	0.893346	1
450323	Guang Xi Ling Chuan Xian	3.52579	0.644539	74.1854	6.04301	4.94352	0.733003	0.789378	0
450324	Guang Xi Quan Zhou Xian	6.98808	0.771068	73.3043	6.42846	4.20329	0.859618	0.801202	1
450325	Guang Xi Xing An Xian	7.51285	0.62851	74.2313	6.36895	3.95216	0.76296	0.73774	1
450326	Guang Xi Yong Fu Xian	3.6664	0.682107	72.8927	6.58392	5.34059	0.892737	0.826782	1
450327	Guang Xi Guan Yang Xian	1.88365	0.732469	71.7025	6.34927	3.1125	0.815915	0.869591	0
450328	Guang Xi Long Sheng Ge Zu Zi Zhi Xian	7.85612	0.781036	73.5272	5.76249	2.95814	0.71305	0.783658	1
450329	Guang Xi Zi Yuan Xian	6.33923	0.637104	73.3802	7.07521	4.51724	0.708991	0.747106	0
450330	Guang Xi Ping Le Xian	6.62422	0.761553	77.571	6.93989	5.31075	0.896912	0.810272	1
450331	Guang Xi Li Pu Xian	2.51191	0.716343	78.5584	8.05916	3.74295	0.792593	0.798825	1
450332	Guang Xi Gong Cheng Yao Zu Zi Zhi Xian	1.53283	0.749162	76.4919	6.69626	3.8324	0.86737	0.733336	1
450421	Guang Xi Cang Wu Xian	4.42658	0.614527	71.2828	5.89497	4.43191	0.837187	0.916395	0
450422	Guang Xi Teng Xian	6.59639	0.660823	71.3016	6.18593	4.45205	0.80654	0.79622	0
450423	Guang Xi Meng Shan Xian	6.62422	0.693075	71.5655	6.49933	5.16838	0.778353	0.793494	1
450521	Guang Xi He Pu Xian	7.40934	0.687881	77.3249	6.95582	4.49078	0.774337	0.770216	1
450621	Guang Xi Shang Si Xian	2.7598	0.713822	77.8601	6.03019	4.20567	0.898914	0.887874	1
450721	Guang Xi Ling Shan Xian	8.40901	0.649776	74.4206	7.07576	4.22627	0.747279	0.86099	0
450722	Guang Xi Pu Bei Xian	9.65685	0.766094	75.4247	5.83225	4.53381	0.756874	0.864764	1
450821	Guang Xi Ping Nan Xian	4.68665	0.648	76.8044	6.28408	4.4059	0.700995	0.909923	0
450921	Guang Xi Rong Xian	10.4492	0.799457	78.1406	6.06224	4.19707	0.738868	0.797422	1
450922	Guang Xi Lu Chuan Xian	6.83326	0.784332	77.7507	6.93476	2.72687	0.747639	0.818819	1
450923	Guang Xi Bo Bai Xian	3.73366	0.719718	75.9353	6.37215	2.5509	0.854827	0.794488	0
450924	Guang Xi Xing Ye Xian	6.92285	0.720396	78.7242	7.36672	2.96784	0.730732	0.723298	1
451021	Guang Xi Tian Yang Xian	2.78415	0.767272	77.1689	6.54895	3.16148	0.816782	0.893171	0
451022	Guang Xi Tian Dong Xian	4.36512	0.771599	76.8818	6.74533	2.41182	0.798886	0.733208	1
451023	Guang Xi Ping Guo Xian	1.52472	0.748698	74.1601	7.70429	3.17311	0.887201	0.718337	0
451024	Guang Xi De Bao Xian	5.8939	0.672457	72.3983	8.35021	3.83332	0.75226	0.914616	0
451025	Guang Xi Jing Xi Xian	5.33057	0.760118	77.49	5.84544	5.07756	0.765407	0.898536	0
451026	Guang Xi Na Po Xian	2.37304	0.747954	76.7136	7.55881	4.99937	0.805924	0.875459	1
451027	Guang Xi Ling Yun Xian	6.97996	0.649068	77.7947	7.82496	3.78461	0.829594	0.727958	0
451028	Guang Xi Le Ye Xian	8.32667	0.600543	75.558	7.29503	2.73428	0.867772	0.802585	0
451029	Guang Xi Tian Lin Xian	3.9253	0.735466	75.4633	8.11903	3.59646	0.891198	0.88643	0
451030	Guang Xi Xi Lin Xian	1.54675	0.601239	71.5154	6.32619	4.49398	0.710474	0.889411	1
451031	Guang Xi Long Lin Ge Zu Zi Zhi Xian	5.67935	0.776574	77.9873	7.02311	2.99632	0.773727	0.873955	0
451121	Guang Xi Zhao Ping Xian	4.29003	0.679751	76.8852	7.40902	3.46407	0.751424	0.758849	0
451122	Guang Xi Zhong Shan Xian	2.68529	0.741221	78.6543	8.02528	4.9589	0.823673	0.701585	0
451123	Guang Xi Fu Chuan Yao Zu Zi Zhi Xian	4.80958	0.768334	73.7521	7.74375	2.8122	0.767776	0.892056	1
451221	Guang Xi Nan Dan Xian	4.77624	0.778893	71.8651	5.719	3.6437	0.822379	0.861736	1
451222	Guang Xi Tian E Xian	5.29984	0.792114	73.442	7.4027	3.26018	0.789547	0.727971	1
451223	Guang Xi Feng Shan Xian	5.88607	0.755962	78.5537	8.01613	4.72122	0.820011	0.797845	0
451224	Guang Xi Dong Lan Xian	1.62329	0.73936	76.9233	7.2054	4.97739	0.858007	0.749221	1
451225	Guang Xi Luo Cheng Mu Lao Zu Zi Zhi Xian	5.27462	0.60799	75.0099	7.98289	5.07884	0.88001	0.821968	1
451226	Guang Xi Huan Jiang Mao Nan Zu Zi Zhi Xian	9.92706	0.71464	74.2362	7.81205	4.30217	0.73365	0.803646	1
451227	Guang Xi Ba Ma Yao Zu Zi Zhi Xian	8.31739	0.64991	76.8757	5.74665	3.13749	0.730824	0.867214	1
451228	Guang Xi Dou An Yao Zu Zi Zhi Xian	2.85374	0.799823	73.671	6.4562	3.35009	0.813761	0.915717	0
451229	Guang Xi Da Hua Yao Zu Zi Zhi Xian	3.11815	0.618769	72.1397	7.94755	4.35152	0.795413	0.907539	0
451321	Guang Xi Xin Cheng Xian	6.4636	0.648354	73.18	5.63165	4.54342	0.89765	0.705164	0
451322	Guang Xi Xiang Zhou Xian	7.48066	0.722868	75.6843	7.55075	4.5382	0.733625	0.887746	0
451323	Guang Xi Wu Xuan Xian	10.1199	0.641865	78.4021	8.04139	3.86628	0.844792	0.859392	1
451324	Guang Xi Jin Xiu Yao Zu Zi Zhi Xian	6.33401	0.660305	74.2426	6.83854	3.37288	0.812473	0.878951	0
451421	Guang Xi Fu Sui Xian	3.43475	0.769567	78.6892	8.10274	3.596	0.830418	0.82889	1
451422	Guang Xi Ning Ming Xian	8.23331	0.775292	73.5966	5.45321	4.55148	0.840074	0.746898	0
451423	Guang Xi Long Zhou Xian	7.7961	0.775903	75.6743	8.1432	4.74823	0.841252	0.87842	1
451424	Guang Xi Da Xin Xian	3.20571	0.765917	78.4126	7.83723	2.65472	0.785464	0.729959	1
451425	Guang Xi Tian Deng Xian	7.51256	0.78468	75.1711	7.99745	3.88688	0.89505	0.838693	0
469025	Hai Nan Sheng Ding An Xian	4.74028	0.768902	74.3158	6.68903	3.50985	0.883282	0.867456	0
469026	Hai Nan Sheng Tun Chang Xian	4.0952	0.773907	75.6015	5.90083	4.66034	0.836692	0.911185	0
469027	Hai Nan Sheng Cheng Mai Xian	1.71839	0.748283	74.6415	6.49603	2.71936	0.714978	0.875419	1
469028	Hai Nan Sheng Lin Gao Xian	6.12033	0.769793	75.655	8.24749	3.80365	0.885931	0.890143	1
469030	Hai Nan Sheng Bai Sha Li Zu Zi Zhi Xian	5.34449	0.632942	77.7412	8.19539	4.88584	0.791488	0.872653	0
469031	Hai Nan Sheng Chang Jiang Li Zu Zi Zhi Xian	9.89922	0.675582	77.5215	6.80622	4.77597	0.812113	0.828185	0
469033	Hai Nan Sheng Le Dong Li Zu Zi Zhi Xian	8.75489	0.705942	71.8106	7.92649	2.77265	0.860875	0.753001	1
469034	Hai Nan Sheng Ling Shui Li Zu Zi Zhi Xian	7.28235	0.67626	76.8139	8.25609	5.05091	0.715015	0.792473	1
469035	Hai Nan Sheng Bao Ting Li Zu Miao Zu Zi Zhi Xian	9.21065	0.672414	75.9062	8.04881	4.10121	0.854302	0.917657	0
469036	Hai Nan Sheng Qiong Zhong Li Zu Miao Zu Zi Zhi Xian	10.2576	0.788714	75.1806	8.2701	3.72574	0.72223	0.865294	1
500200	Zhong Qing Shi Xian	2.77894	0.747337	79.138	7.4765	2.73456	0.788351	0.741057	0
500222	Zhong Qing Shi Qi Jiang Xian	4.00648	0.783587	75.6237	6.74067	3.9322	0.898505	0.882939	0
500223	Zhong Qing Shi Tong Nan Xian	9.85632	0.734489	71.9954	6.31347	4.55276	0.787741	0.744031	1
500224	Zhong Qing Shi Tong Liang Xian	7.23452	0.61482	72.6842	7.95075	3.89539	0.725324	0.747751	0
500225	Zhong Qing Shi Da Zu Xian	5.99363	0.738658	71.3257	8.1172	4.22124	0.803574	0.743998	1
500226	Zhong Qing Shi Rong Chang Xian	1.25683	0.680746	78.9158	8.44799	3.78049	0.875042	0.797838	1
500227	Zhong Qing Shi Bi Shan Xian	10.4307	0.78941	72.6905	6.27062	3.19829	0.704407	0.864233	0
500228	Zhong Qing Shi Liang Ping Xian	8.51599	0.731559	76.4626	7.94197	4.04151	0.897778	0.784289	1
500229	Zhong Qing Shi Cheng Kou Xian	5.69965	0.781835	73.6664	8.25692	4.57153	0.734895	0.787491	1
500230	Zhong Qing Shi Feng Dou Xian	1.30466	0.657363	73.0699	5.58569	3.25249	0.886999	0.794568	0
500231	Zhong Qing Shi Dian Jiang Xian	2.34202	0.682076	72.0904	7.49737	3.54766	0.794919	0.712844	0
500232	Zhong Qing Shi Wu Long Xian	2.45364	0.76292	72.502	7.41003	2.69501	0.814682	0.840741	1
500233	Zhong Qing Shi Zhong Xian	1.85001	0.628809	75.3447	6.20223	3.51241	0.71612	0.71512	0
500234	Zhong Qing Shi Kai Xian	9.51014	0.685861	77.0969	8.3156	3.70779	0.855712	0.709118	0
500235	Zhong Qing Shi Yun Yang Xian	6.10584	0.710587	73.4647	7.76426	4.40087	0.826994	0.811649	0
500236	Zhong Qing Shi Feng Jie Xian	2.97145	0.668624	74.0924	7.77762	5.32036	0.877691	0.912521	0
500237	Zhong Qing Shi Wu Shan Xian	6.52623	0.738389	75.1989	5.98414	4.55697	0.727931	0.80846	0
500238	Zhong Qing Shi Wu Xi Xian	3.82818	0.675851	78.3616	8.1498	5.38985	0.782217	0.763395	0
500240	Zhong Qing Shi Shi Zhu Tu Jia Zu Zi Zhi Xian	2.50931	0.787963	79.0818	8.21938	4.17903	0.868291	0.705184	1
500241	Zhong Qing Shi Xiu Shan Tu Jia Zu Miao Zu Zi Zhi Xian	5.49612	0.683914	73.3395	8.04478	2.6983	0.771395	0.745327	0
500242	Zhong Qing Shi You Yang Tu Jia Zu Miao Zu Zi Zhi Xian	6.32415	0.781933	72.1812	7.76792	3.72821	0.753749	0.862387	1
500243	Zhong Qing Shi Peng Shui Miao Zu Tu Jia Zu Zi Zhi Xian	6.08786	0.782104	78.1975	5.59622	2.62936	0.704614	0.846663	0
510121	Si Chuan Sheng Jin Tang Xian	4.9644	0.643361	78.3653	5.82905	5.19017	0.739399	0.813804	0
510122	Si Chuan Sheng Shuang Liu Xian	3.84499	0.740928	77.6931	8.34325	3.50454	0.729475	0.903537	0
510124	Si Chuan Sheng Pi Xian	7.88395	0.704111	72.774	6.5657	4.70319	0.706348	0.857593	0
510129	Si Chuan Sheng Da Yi Xian	8.34116	0.647224	78.6624	6.89484	4.78778	0.743294	0.725628	1
510131	Si Chuan Sheng Pu Jiang Xian	6.14903	0.618989	76.6313	6.54272	3.67438	0.803092	0.841076	0
510132	Si Chuan Sheng Xin Jin Xian	4.23581	0.703018	72.7411	8.31679	4.54717	0.791812	0.755432	1
510321	Si Chuan Sheng Rong Xian	6.54797	0.745048	71.607	6.47113	4.97034	0.781381	0.762092	1
510322	Si Chuan Sheng Fu Shun Xian	6.32589	0.760387	77.6831	7.19029	3.15873	0.8653	0.887377	1
510421	Si Chuan Sheng Mi Yi Xian	2.30143	0.718925	74.6501	7.15093	3.9723	0.796194	0.902376	0
510422	Si Chuan Sheng Yan Bian Xian	5.84229	0.643202	76.5202	6.42141	2.63769	0.733949	0.83502	0
510521	Si Chuan Sheng Lu Xian	7.88047	0.729917	77.5295	8.13368	4.09462	0.794113	0.843635	1
510522	Si Chuan Sheng He Jiang Xian	7.34585	0.613282	71.8414	5.98286	3.54867	0.899127	0.749638	1
510524	Si Chuan Sheng Xu Yong Xian	8.77518	0.666176	73.2887	6.30578	3.66037	0.710291	0.871579	1
510525	Si Chuan Sheng Gu Lin Xian	7.56706	0.697995	78.5891	7.7389	3.56057	0.850011	0.86937	1
510623	Si Chuan Sheng Zhong Jiang Xian	8.53425	0.632508	77.3833	6.69177	2.68384	0.755641	0.904874	0
510626	Si Chuan Sheng Luo Jiang Xian	8.10603	0.634675	78.052	6.20388	2.75305	0.831114	0.762777	0
510722	Si Chuan Sheng San Tai Xian	4.21233	0.624226	77.481	7.67261	2.99613	0.82747	0.812696	1
510723	Si Chuan Sheng Yan Ting Xian	10.4565	0.72786	77.1206	7.3984	3.11049	0.870391	0.711206	1
510724	Si Chuan Sheng An Xian	9.19847	0.718784	73.7323	5.8849	4.14955	0.844792	0.703183	0
510725	Si Chuan Sheng Zi Tong Xian	9.30807	0.784613	77.3782	6.75641	4.64816	0.714753	0.737754	0
510726	Si Chuan Sheng Bei Chuan Qiang Zu Zi Zhi Xian	1.95033	0.739207	77.7734	6.68015	3.51855	0.717414	0.85339	1
510727	Si Chuan Sheng Ping Wu Xian	8.92362	0.715592	71.2576	8.19869	3.66833	0.795486	0.746005	1
510821	Si Chuan Sheng Wang Cang Xian	4.11173	0.676766	72.7914	7.56027	2.85678	0.831944	0.847092	0
510822	Si Chuan Sheng Qing Chuan Xian	5.5486	0.789703	76.2412	5.86741	5.11647	0.824149	0.704579	0
510823	Si Chuan Sheng Jian Ge Xian	5.51265	0.759062	71.7037	7.84043	4.14589	0.7021	0.727112	0
510824	Si Chuan Sheng Cang Xi Xian	6.70801	0.733824	77.9863	6.52542	5.28145	0.726685	0.872821	0
510921	Si Chuan Sheng Peng Xi Xian	10.3753	0.639058	78.8116	6.29625	3.75668	0.711109	0.710924	1
510922	Si Chuan Sheng She Hong Xian	7.81785	0.700705	76.2683	7.09407	2.52526	0.782803	0.81555	0
510923	Si Chuan Sheng Da Ying Xian	8.80128	0.685952	71.2537	7.10442	4.61557	0.794272	0.860957	1
511024	Si Chuan Sheng Wei Yuan Xian	3.23847	0.612909	78.7718	8.15767	4.71957	0.875829	0.788492	1
511025	Si Chuan Sheng Zi Zhong Xian	5.5486	0.704129	75.1647	8.35946	3.09428	0.796457	0.799919	1
511028	Si Chuan Sheng Long Chang Xian	8.64501	0.753545	76.0317	6.32784	4.97666	0.899145	0.877675	0
511123	Si Chuan Sheng Jian Wei Xian	6.84486	0.718046	78.6314	7.22481	3.60946	0.816044	0.835833	1
511124	Si Chuan Sheng Jing Yan Xian	5.32362	0.740489	77.2129	8.05568	4.47347	0.834513	0.89444	0
511126	Si Chuan Sheng Jia Jiang Xian	7.76827	0.662716	72.3873	5.71387	5.28731	0.839476	0.827353	0
511129	Si Chuan Sheng Mu Chuan Xian	4.18972	0.615155	71.9298	5.64081	4.0471	0.839848	0.868644	1
511132	Si Chuan Sheng E Bian Yi Zu Zi Zhi Xian	6.71642	0.637049	72.6305	6.59253	4.40883	0.703772	0.836095	1
511133	Si Chuan Sheng Ma Bian Yi Zu Zi Zhi Xian	9.84153	0.723862	76.9609	7.72589	5.16627	0.884338	0.83537	1
511321	Si Chuan Sheng Nan Bu Xian	5.36276	0.735557	75.4196	8.30251	2.56765	0.823185	0.715745	0
511322	Si Chuan Sheng Ying Shan Xian	2.32375	0.795337	77.4563	8.31707	3.23729	0.872375	0.820726	1
511323	Si Chuan Sheng Peng An Xian	4.47384	0.697696	75.822	5.51693	3.4215	0.705597	0.815301	1
511324	Si Chuan Sheng Yi Long Xian	2.85026	0.746611	73.1539	7.25557	4.34484	0.829466	0.709474	1
511325	Si Chuan Sheng Xi Chong Xian	8.21099	0.628663	74.3046	8.31835	4.48144	0.789486	0.844004	1
511421	Si Chuan Sheng Ren Shou Xian	7.50067	0.705814	72.1112	7.91367	4.84858	0.807846	0.766993	0
511422	Si Chuan Sheng Peng Shan Xian	3.23847	0.775408	72.8167	6.41793	4.42696	0.877709	0.795092	1
511423	Si Chuan Sheng Hong Ya Xian	6.29197	0.750517	74.6171	6.61084	5.12187	0.732685	0.859278	0
511424	Si Chuan Sheng Dan Leng Xian	3.81919	0.712461	78.5867	6.68491	4.83887	0.755983	0.832214	1
511425	Si Chuan Sheng Qing Shen Xian	6.45954	0.747905	75.2043	6.6947	4.50597	0.875585	0.894205	1
511521	Si Chuan Sheng Yi Bin Xian	9.76905	0.628431	73.8634	6.89942	3.88092	0.785733	0.764033	1
511522	Si Chuan Sheng Nan Xi Xian	8.70908	0.674203	74.0785	7.29229	3.63519	0.836235	0.88261	1
511523	Si Chuan Sheng Jiang An Xian	4.85394	0.630988	75.663	5.46429	3.21001	0.878503	0.886222	0
511524	Si Chuan Sheng Zhang Ning Xian	2.56294	0.709897	71.7952	7.28194	5.04743	0.86054	0.836712	0
511525	Si Chuan Sheng Gao Xian	8.63834	0.630708	78.0198	7.17171	5.12516	0.817496	0.733295	0
511526	Si Chuan Sheng Gong Xian	10.6504	0.679568	71.6507	6.94181	3.79495	0.848613	0.813119	1
511527	Si Chuan Sheng Jun1 Lian Xian	9.117	0.747453	77.3415	6.4118	4.55935	0.715571	0.813656	1
511528	Si Chuan Sheng Xing Wen Xian	8.81258	0.655434	74.0287	6.86628	2.99577	0.734858	0.89591	0
511529	Si Chuan Sheng Ping Shan Xian	3.37473	0.631623	78.1531	6.79267	3.8443	0.813297	0.736015	1
511621	Si Chuan Sheng Yue Chi Xian	2.18343	0.797467	76.8274	7.99452	4.28661	0.878747	0.709622	1
511622	Si Chuan Sheng Wu Sheng Xian	1.69345	0.732286	78.8477	6.39559	3.11149	0.751119	0.733363	1
511623	Si Chuan Sheng Lin Shui Xian	9.33822	0.78421	77.1067	6.82307	4.33422	0.71485	0.819336	0
511721	Si Chuan Sheng Da Xian	9.67859	0.699002	78.0213	6.196	2.61563	0.820023	0.887276	1
511722	Si Chuan Sheng Xuan Han Xian	8.18779	0.723685	74.246	5.96894	3.2979	0.798538	0.723714	1
511723	Si Chuan Sheng Kai Jiang Xian	10.2611	0.700143	78.5374	5.90055	3.04466	0.831596	0.79013	1
511724	Si Chuan Sheng Da Zhu Xian	8.41306	0.646113	73.1527	7.07594	4.80307	0.774569	0.904075	1
511725	Si Chuan Sheng Qu Xian	4.5672	0.601593	71.678	5.97554	2.8935	0.875372	0.851524	1
511821	Si Chuan Sheng Ming Shan Xian	9.34982	0.796661	78.4676	5.48993	4.94004	0.715326	0.744938	1
511822	Si Chuan Sheng Ying Jing Xian	1.28959	0.60188	78.5618	6.3348	4.10322	0.873785	0.816543	0
511823	Si Chuan Sheng Han Yuan Xian	5.78518	0.790246	74.2177	7.0525	3.43679	0.747316	0.838639	0
511824	Si Chuan Sheng Shi Mian Xian	1.56618	0.787182	75.4601	7.39336	5.27348	0.828367	0.814361	0
511825	Si Chuan Sheng Tian Quan Xian	7.53256	0.687967	79.0181	5.6377	3.8302	0.735231	0.813018	0
511826	Si Chuan Sheng Lu Shan Xian	8.12343	0.677926	78.7349	6.35787	4.72369	0.899634	0.773869	0
511827	Si Chuan Sheng Bao Xing Xian	7.87728	0.629798	75.6747	6.57477	2.55978	0.846257	0.827843	0
511921	Si Chuan Sheng Tong Jiang Xian	8.79954	0.712693	74.799	7.08226	5.37923	0.702484	0.885503	1
511922	Si Chuan Sheng Nan Jiang Xian	5.44046	0.637049	72.9505	5.71671	3.80576	0.898871	0.736438	1
511923	Si Chuan Sheng Ping Chang Xian	3.17005	0.679177	71.8563	5.94844	4.76883	0.754219	0.713852	1
512021	Si Chuan Sheng An Yue Xian	8.64819	0.604376	71.2552	7.52987	2.96033	0.735444	0.854921	0
512022	Si Chuan Sheng Le Zhi Xian	2.09007	0.682528	72.1129	7.40957	4.21648	0.807602	0.809822	0
513221	Si Chuan Sheng Wen Chuan Xian	7.7529	0.761309	74.1691	6.03798	5.23732	0.870489	0.766738	1
513222	Si Chuan Sheng Li Xian	9.69106	0.661757	76.7343	7.43218	3.46233	0.763234	0.87327	0
513223	Si Chuan Sheng Mao Xian	2.16429	0.620667	74.976	6.66321	4.46065	0.782516	0.865375	1
513224	Si Chuan Sheng Song Pan Xian	2.43392	0.651296	74.0285	5.47244	5.33794	0.70697	0.873418	0
513225	Si Chuan Sheng Jiu Zhai Gou Xian	3.64697	0.672781	72.7687	6.80979	4.91019	0.861962	0.887954	1
513226	Si Chuan Sheng Jin Chuan Xian	3.42054	0.661873	73.1634	7.18636	4.61914	0.886071	0.863125	1
513227	Si Chuan Sheng Xiao Jin Xian	8.18083	0.653005	77.2063	7.3388	2.60226	0.824186	0.806821	0
513228	Si Chuan Sheng Hei Shui Xian	9.94822	0.747282	76.1752	6.19243	2.66113	0.84561	0.821431	1
513229	Si Chuan Sheng Ma Er Kang Xian	9.38055	0.732829	73.6442	6.72821	2.94395	0.772738	0.79054	0
513230	Si Chuan Sheng Rang Tang Xian	4.5011	0.656929	75.1061	6.24114	3.76328	0.820969	0.764395	1
513231	Si Chuan Sheng A Ba Xian	1.76999	0.684872	74.1259	7.60962	3.66568	0.875976	0.889357	1
513232	Si Chuan Sheng Ruo Er Gai Xian	7.16261	0.772851	75.8144	7.47824	3.28591	0.746175	0.754626	0
513233	Si Chuan Sheng Hong Yuan Xian	7.36121	0.775805	75.6096	7.36343	3.7164	0.827073	0.729153	0
513321	Si Chuan Sheng Kang Ding Xian	4.96701	0.719291	78.3255	6.49685	5.22954	0.818326	0.89215	1
513322	Si Chuan Sheng Lu Ding Xian	3.80904	0.672701	73.8241	7.4428	3.74213	0.717273	0.780596	0
513323	Si Chuan Sheng Dan Ba Xian	2.25852	0.638099	74.5421	5.92573	5.15291	0.778787	0.821579	0
513324	Si Chuan Sheng Jiu Long Xian	2.86765	0.633271	72.2879	6.93458	5.26332	0.88977	0.713697	1
513325	Si Chuan Sheng Ya Jiang Xian	8.76475	0.768853	78.7227	5.77384	4.84006	0.858434	0.839942	1
513326	Si Chuan Sheng Dao Fu Xian	4.85654	0.713193	74.2887	7.4428	5.07746	0.783096	0.740057	0
513327	Si Chuan Sheng Lu Huo Xian	2.11356	0.783898	77.3208	7.02449	3.88688	0.810782	0.813233	1
513328	Si Chuan Sheng Gan Zi Xian	6.35169	0.689761	72.0135	7.56705	3.12065	0.741694	0.872975	1
513329	Si Chuan Sheng Xin Long Xian	10.0398	0.630641	73.6268	6.41656	4.25154	0.749934	0.726387	0
513330	Si Chuan Sheng De Ge Xian	7.73029	0.695383	76.5356	5.91566	3.40584	0.893677	0.766926	1
513331	Si Chuan Sheng Bai Yu Xian	9.26487	0.75067	74.0907	7.33761	2.67138	0.742915	0.876909	0
513332	Si Chuan Sheng Shi Qu Xian	10.4849	0.601434	74.0009	7.62555	3.07981	0.896319	0.8803	0
513333	Si Chuan Sheng Se Da Xian	6.17687	0.603839	74.289	5.66809	4.56613	0.805283	0.85572	0
513334	Si Chuan Sheng Li Tang Xian	3.82093	0.618714	72.1295	5.62021	4.49316	0.853197	0.765892	1
513335	Si Chuan Sheng Ba Tang Xian	8.64761	0.749113	74.2077	7.62582	3.49447	0.838078	0.71643	1
513336	Si Chuan Sheng Xiang Cheng Xian	7.38006	0.608918	78.0298	6.21761	2.823	0.838493	0.840553	1
513337	Si Chuan Sheng Dao Cheng Xian	4.32859	0.648292	73.8268	6.5354	3.29918	0.849303	0.734256	1
513338	Si Chuan Sheng De Rong Xian	6.94952	0.658449	76.3457	7.04692	3.60662	0.848979	0.885208	0
513422	Si Chuan Sheng Mu Li Cang Zu Zi Zhi Xian	9.72121	0.789166	75.9606	6.38369	4.61181	0.848869	0.915408	0
513423	Si Chuan Sheng Yan Yuan Xian	10.6539	0.775524	72.8949	6.4606	2.90842	0.866771	0.867886	0
513424	Si Chuan Sheng De Chang Xian	3.91429	0.79491	78.8755	8.36312	5.2993	0.817289	0.914663	0
513425	Si Chuan Sheng Hui Li Xian	7.30265	0.759465	74.2208	5.57104	4.1327	0.88225	0.85145	1
513426	Si Chuan Sheng Hui Dong Xian	5.33811	0.623328	73.4147	5.75654	3.57083	0.85023	0.890391	1
513427	Si Chuan Sheng Ning Nan Xian	4.25321	0.782055	72.8724	5.60611	4.07402	0.820475	0.873626	1
513428	Si Chuan Sheng Pu Ge Xian	8.82563	0.686081	77.1887	6.83579	2.7113	0.898798	0.909822	0
513429	Si Chuan Sheng Bu Tuo Xian	7.25626	0.639955	78.7459	8.3221	3.05876	0.761812	0.755344	1
513430	Si Chuan Sheng Jin Yang Xian	7.96977	0.660823	78.8357	6.3066	3.63904	0.783432	0.850993	1
513431	Si Chuan Sheng Zhao Jiao Xian	1.22	0.609595	75.4509	6.61514	3.32784	0.872802	0.87362	0
513432	Si Chuan Sheng Xi De Xian	4.32192	0.65251	73.4464	7.6261	3.58071	0.883343	0.828273	1
513433	Si Chuan Sheng Mian Ning Xian	1.62387	0.786065	72.4483	7.11375	4.54012	0.89187	0.793031	0
513434	Si Chuan Sheng Yue Xi Xian	5.64369	0.708579	78.9402	7.59799	4.97941	0.817594	0.733584	0
513435	Si Chuan Sheng Gan Luo Xian	1.31336	0.741362	73.5775	6.27923	2.79517	0.871148	0.914475	0
513436	Si Chuan Sheng Mei Gu Xian	9.353	0.632545	73.5118	8.40835	4.18773	0.864336	0.853034	1
513437	Si Chuan Sheng Lei Bo Xian	7.13391	0.718778	71.618	7.27837	4.2683	0.785232	0.877077	0
520121	Gui Zhou Sheng Kai Yang Xian	7.70536	0.69548	71.2244	6.06865	2.41906	0.735078	0.845682	0
520122	Gui Zhou Sheng Xi Feng Xian	2.16139	0.614972	75.673	6.47891	4.78925	0.806015	0.707997	0
520123	Gui Zhou Sheng Xiu Wen Xian	6.28559	0.740373	77.3943	7.45562	2.70938	0.757485	0.715651	1
520221	Gui Zhou Sheng Shui Cheng Xian	3.67423	0.714396	76.4182	6.74927	2.86173	0.733174	0.701726	0
520222	Gui Zhou Sheng Pan Xian	3.76352	0.636097	74.6232	7.15852	4.15266	0.846953	0.707695	0
520321	Gui Zhou Sheng Zun Yi Xian	4.86669	0.756377	74.6579	6.67603	4.07566	0.889648	0.713335	0
520322	Gui Zhou Sheng Tong Zi Xian	1.28031	0.789276	73.1634	5.54092	3.3011	0.789871	0.767497	0
520323	Gui Zhou Sheng Sui Yang Xian	6.11192	0.659719	74.143	7.23516	2.99705	0.763149	0.73672	1
520324	Gui Zhou Sheng Zheng An Xian	5.92521	0.790069	76.7426	7.16118	3.22447	0.844749	0.829139	1
520325	Gui Zhou Sheng Dao Zhen Yi Lao Zu Miao Zu Zi Zhi Xian	7.23423	0.726627	71.2469	6.23079	4.79968	0.825645	0.795991	1
520326	Gui Zhou Sheng Wu Chuan Yi Lao Zu Miao Zu Zi Zhi Xian	7.79146	0.776238	76.0686	8.35827	3.19124	0.815983	0.859956	1
520327	Gui Zhou Sheng Feng Gang Xian	5.72545	0.623261	74.8615	5.82932	3.49804	0.715705	0.773949	0
520328	Gui Zhou Sheng Mei Tan Xian	7.18378	0.673415	75.9257	6.77042	3.1353	0.894836	0.825923	1
520329	Gui Zhou Sheng Yu Qing Xian	1.54675	0.712857	76.7602	7.63992	4.04289	0.750929	0.843326	0
520330	Gui Zhou Sheng Xi Shui Xian	6.9298	0.63412	77.1091	8.1844	4.8841	0.816953	0.835658	0
520421	Gui Zhou Sheng Ping Ba Xian	9.55102	0.623731	74.7047	6.89933	5.10347	0.771725	0.901523	1
520422	Gui Zhou Sheng Pu Ding Xian	7.06781	0.678158	76.3928	5.78757	2.4143	0.781619	0.815825	1
520423	Gui Zhou Sheng Zhen Ning Bu Yi Zu Miao Zu Zi Zhi Xian	8.05762	0.694583	72.6954	7.28762	2.48095	0.831162	0.785706	1
520424	Gui Zhou Sheng Guan Ling Bu Yi Zu Miao Zu Zi Zhi Xian	9.67569	0.657649	73.3087	6.00071	4.06312	0.839286	0.822371	0
520425	Gui Zhou Sheng Zi Yun Miao Zu Bu Yi Zu Zi Zhi Xian	2.18923	0.777038	78.0422	5.59869	5.13102	0.861345	0.869457	1
522222	Gui Zhou Sheng Jiang Kou Xian	3.90878	0.756304	74.7121	7.96055	3.50243	0.805783	0.818873	0
522223	Gui Zhou Sheng Yu Ping Dong Zu Zi Zhi Xian	9.12019	0.616706	76.3215	6.80494	5.10887	0.790927	0.882851	1
522224	Gui Zhou Sheng Shi Qian Xian	8.66704	0.709525	75.944	7.79145	4.29027	0.729231	0.731583	0
522225	Gui Zhou Sheng Si Nan Xian	1.36845	0.70303	73.7985	6.84595	4.75647	0.885766	0.74142	0
522226	Gui Zhou Sheng Yin Jiang Tu Jia Zu Miao Zu Zi Zhi Xian	9.84008	0.724528	71.8467	6.42214	4.78998	0.843913	0.699577	1
522227	Gui Zhou Sheng De Jiang Xian	5.13429	0.700357	73.5336	7.62894	3.50317	0.759963	0.824587	1
522228	Gui Zhou Sheng Yan He Tu Jia Zu Zi Zhi Xian	1.55893	0.612763	76.9741	8.23833	3.09236	0.719129	0.893628	0
522229	Gui Zhou Sheng Song Tao Miao Zu Zi Zhi Xian	3.31095	0.773321	73.1625	7.11385	3.1266	0.783187	0.776944	0
522322	Gui Zhou Sheng Xing Ren Xian	6.88226	0.645875	77.032	5.69657	5.1519	0.875628	0.87791	0
522323	Gui Zhou Sheng Pu An Xian	9.72295	0.722892	72.2252	6.85804	4.59112	0.716657	0.705546	1
522324	Gui Zhou Sheng Qing Long Xian	6.6796	0.635774	77.9251	6.5321	3.53164	0.822007	0.811159	1
522325	Gui Zhou Sheng Zhen Feng Xian	8.20084	0.681265	71.9354	5.87336	5.02583	0.77015	0.798368	0
522326	Gui Zhou Sheng Wang Mo Xian	4.72956	0.64463	73.7269	5.74363	3.82544	0.78464	0.845763	0
522327	Gui Zhou Sheng Ce Heng Xian	5.81185	0.798321	77.4265	7.99553	4.39309	0.710016	0.883066	0
522328	Gui Zhou Sheng An Long Xian	5.97044	0.676095	73.4762	7.51605	4.85096	0.890533	0.822955	1
522422	Gui Zhou Sheng Da Fang Xian	7.29917	0.715586	76.7698	7.03538	4.31233	0.789492	0.727051	1
522423	Gui Zhou Sheng Qian Xi Xian	4.59271	0.610596	73.9003	7.0081	3.97285	0.739772	0.776017	0
522424	Gui Zhou Sheng Jin Sha Xian	3.04161	0.689309	73.4569	7.67526	4.70923	0.741444	0.917704	1
522425	Gui Zhou Sheng Zhi Jin Xian	1.94598	0.649318	78.0012	7.88346	5.28996	0.896765	0.799832	0
522426	Gui Zhou Sheng Na Yong Xian	8.00224	0.618653	74.5497	8.23421	2.8469	0.896234	0.78308	0
522427	Gui Zhou Sheng Wei Ning Yi Zu Hui Zu Miao Zu Zi Zhi Xian	1.20725	0.749174	78.887	6.9441	2.77329	0.762416	0.840828	0
522428	Gui Zhou Sheng He Zhang Xian	9.17557	0.782141	78.3447	7.96421	4.21794	0.887518	0.765751	0
522622	Gui Zhou Sheng Huang Ping Xian	9.65714	0.689303	71.3096	7.64642	3.6644	0.888806	0.884604	1
522623	Gui Zhou Sheng Shi Bing Xian	6.89414	0.610865	76.1616	7.2965	3.12898	0.812558	0.832932	0
522624	Gui Zhou Sheng San Sui Xian	7.87119	0.633296	73.0792	7.98271	3.38845	0.786489	0.886175	1
522625	Gui Zhou Sheng Zhen Yuan Xian	8.42785	0.755736	75.7612	6.33388	4.95533	0.745021	0.903155	0
522626	Gui Zhou Sheng Cen Gong Xian	8.88883	0.665993	71.845	7.59442	2.80322	0.780673	0.817879	0
522627	Gui Zhou Sheng Tian Zhu Xian	6.08264	0.662197	73.9047	5.74015	4.36086	0.78323	0.899415	0
522628	Gui Zhou Sheng Jin Ping Xian	8.61543	0.713639	76.6926	7.41186	4.64441	0.81724	0.799463	1
522629	Gui Zhou Sheng Jian He Xian	6.3859	0.676162	73.7206	6.89668	4.64404	0.779531	0.810091	1
522630	Gui Zhou Sheng Tai Jiang Xian	10.0827	0.627003	77.583	5.96217	4.43648	0.831626	0.88177	0
522631	Gui Zhou Sheng Li Ping Xian	1.87495	0.792376	75.7936	5.64539	3.15855	0.762624	0.7783	0
522632	Gui Zhou Sheng Rong Jiang Xian	2.87113	0.743236	71.8597	7.13692	3.77399	0.895172	0.91716	1
522633	Gui Zhou Sheng Cong Jiang Xian	6.44882	0.747697	71.2972	7.99882	3.84055	0.858715	0.85574	1
522634	Gui Zhou Sheng Lei Shan Xian	2.71486	0.669356	74.8842	6.02553	4.62811	0.771175	0.783087	1
522635	Gui Zhou Sheng Ma Jiang Xian	3.08191	0.680752	71.9993	6.74314	4.62857	0.864653	0.776064	1
522636	Gui Zhou Sheng Dan Zhai Xian	8.74242	0.672805	76.3044	7.79081	4.06385	0.871233	0.829166	0
522722	Gui Zhou Sheng Li Bo Xian	5.94783	0.651833	78.6055	6.7642	4.37001	0.75168	0.852531	1
522723	Gui Zhou Sheng Gui Ding Xian	6.11308	0.647505	71.5501	5.84315	3.34798	0.826066	0.828159	0
522725	Gui Zhou Sheng Weng An Xian	8.00253	0.767193	72.6842	6.0638	3.02653	0.706812	0.852954	0
522726	Gui Zhou Sheng Du Shan Xian	9.73977	0.673086	74.8417	7.16255	2.74948	0.89964	0.76698	0
522727	Gui Zhou Sheng Ping Tang Xian	9.88038	0.705405	75.2968	5.68439	4.01606	0.875597	0.759198	0
522728	Gui Zhou Sheng Luo Dian Xian	10.4486	0.623945	74.3322	5.86402	4.2758	0.80546	0.831026	0
522729	Gui Zhou Sheng Zhang Shun Xian	6.88226	0.725254	72.4735	6.99043	3.72134	0.77969	0.845951	0
522730	Gui Zhou Sheng Long Li Xian	5.58919	0.640278	74.9577	6.41335	5.00156	0.854479	0.852396	0
522731	Gui Zhou Sheng Hui Shui Xian	7.92019	0.769109	76.8237	7.8462	2.93598	0.870782	0.762206	0
522732	Gui Zhou Sheng San Dou Shui Zu Zi Zhi Xian	8.88883	0.668636	79.1426	5.61865	3.4313	0.700574	0.886893	1
530121	Yun Nan Sheng Cheng Gong Xian	5.39813	0.688882	72.8219	7.05964	3.67868	0.873009	0.815858	0
530122	Yun Nan Sheng Jin Ning Xian	9.47448	0.641029	76.716	8.0478	3.34825	0.776412	0.853692	0
530124	Yun Nan Sheng Fu Min Xian	7.63316	0.737651	73.7174	6.89155	2.76898	0.885632	0.714617	0
530125	Yun Nan Sheng Yi Liang Xian	3.64349	0.713553	74.2201	7.21337	2.72449	0.755019	0.772761	0
530126	Yun Nan Sheng Shi Lin Yi Zu Zi Zhi Xian	2.95724	0.713852	73.5157	7.35491	5.18559	0.889642	0.89297	1
530127	Yun Nan Sheng Song Ming Xian	9.81863	0.653041	71.2439	6.10976	4.37716	0.755751	0.786142	0
530128	Yun Nan Sheng Lu Quan Yi Zu Miao Zu Zi Zhi Xian	3.06306	0.742827	77.1316	6.30477	4.9068	0.752492	0.78212	0
530129	Yun Nan Sheng Xun Dian Hui Zu Yi Zu Zi Zhi Xian	6.38648	0.668484	76.4987	5.84516	5.01951	0.862078	0.787042	1
530321	Yun Nan Sheng Ma Long Xian	6.86573	0.655208	76.5713	6.83488	4.0341	0.878747	0.765657	1
530322	Yun Nan Sheng Lu Liang Xian	4.96933	0.657723	74.0458	6.57284	3.05921	0.758003	0.823754	0
530323	Yun Nan Sheng Shi Zong Xian	9.61829	0.700693	75.9018	8.11867	3.89402	0.735847	0.85531	1
530324	Yun Nan Sheng Luo Ping Xian	1.29162	0.704514	73.4276	6.05821	2.80561	0.845195	0.79011	1
530325	Yun Nan Sheng Fu Yuan Xian	6.6593	0.742051	77.7681	6.4411	2.88224	0.819285	0.826285	1
530326	Yun Nan Sheng Hui Ze Xian	5.39436	0.640962	75.3935	6.39111	4.54104	0.798355	0.859063	0
530328	Yun Nan Sheng Zhan Yi Xian	6.42098	0.734165	74.3712	5.63422	3.43038	0.833995	0.797784	0
530421	Yun Nan Sheng Jiang Chuan Xian	5.16619	0.711209	74.497	7.95817	4.07026	0.877947	0.917603	0
530422	Yun Nan Sheng Cheng Jiang Xian	8.64443	0.630726	73.0785	7.329	3.01206	0.785165	0.718746	0
530423	Yun Nan Sheng Tong Hai Xian	7.24582	0.758385	74.0475	8.18184	2.74554	0.771169	0.81792	0
530424	Yun Nan Sheng Hua Ning Xian	2.55018	0.702213	72.2318	7.24898	2.93882	0.715485	0.849288	1
530425	Yun Nan Sheng Yi Men Xian	2.9123	0.633998	72.7145	8.10448	2.46566	0.799673	0.728361	0
530426	Yun Nan Sheng E Shan Yi Zu Zi Zhi Xian	7.44471	0.61789	71.233	7.06523	4.20219	0.823325	0.82215	0
530427	Yun Nan Sheng Xin Ping Yi Zu Dai Zu Zi Zhi Xian	2.90679	0.621332	76.5542	8.00798	3.62951	0.74084	0.746086	0
530428	Yun Nan Sheng Yuan Jiang Ha Ni Zu Yi Zu Dai Zu Zi Zhi Xian	1.84393	0.767009	75.6291	5.98469	3.17219	0.871624	0.733416	0
530521	Yun Nan Sheng Shi Dian Xian	6.80746	0.6978	72.2862	7.2998	4.36571	0.783077	0.91896	1
530522	Yun Nan Sheng Teng Chong Xian	4.10361	0.794494	75.6794	8.13625	4.93491	0.775881	0.874815	1
530523	Yun Nan Sheng Long Ling Xian	3.8737	0.759783	76.3718	6.22805	2.437	0.800217	0.894567	1
530524	Yun Nan Sheng Chang Ning Xian	6.68656	0.630158	72.7862	5.81202	2.82547	0.866149	0.749147	0
530621	Yun Nan Sheng Lu Dian Xian	8.33189	0.623273	78.7513	6.99382	4.90333	0.710047	0.846515	0
530622	Yun Nan Sheng Qiao Jia Xian	4.53502	0.622083	75.1801	6.61047	2.65555	0.777767	0.833187	0
530623	Yun Nan Sheng Yan Jin Xian	8.58847	0.618421	79.0748	5.88416	2.79563	0.702832	0.820505	1
530624	Yun Nan Sheng Da Guan Xian	6.44824	0.769372	71.3899	7.36187	4.62271	0.863536	0.755613	1
530625	Yun Nan Sheng Yong Shan Xian	4.53183	0.641877	71.8167	7.52145	4.58609	0.71189	0.831892	0
530626	Yun Nan Sheng Sui Jiang Xian	3.37328	0.712668	78.3032	8.29922	4.30437	0.860906	0.809863	0
530627	Yun Nan Sheng Zhen Xiong Xian	4.57822	0.742289	75.8854	6.59546	4.99836	0.775277	0.810561	0
530628	Yun Nan Sheng Yi Liang Xian	5.50627	0.706705	74.996	7.12062	2.84662	0.716968	0.769511	0
530629	Yun Nan Sheng Wei Xin Xian	10.1509	0.61601	73.1505	7.89372	3.58016	0.830332	0.72499	0
530630	Yun Nan Sheng Shui Fu Xian	10.5173	0.693197	79.0511	7.25832	4.83704	0.796347	0.785195	1
530721	Yun Nan Sheng Yu Long Na Xi Zu Zi Zhi Xian	4.01228	0.707968	71.785	6.42571	3.31401	0.715802	0.903605	1
530722	Yun Nan Sheng Yong Sheng Xian	8.01065	0.63979	71.6951	5.70078	3.78177	0.797378	0.844501	1
530723	Yun Nan Sheng Hua Ping Xian	9.51362	0.670467	73.3719	8.36047	5.25911	0.855388	0.844064	0
530724	Yun Nan Sheng Ning Lang Yi Zu Zi Zhi Xian	1.91293	0.736229	76.8808	6.9766	3.95536	0.805539	0.89681	0
530821	Yun Nan Sheng Pu Er Ha Ni Zu Yi Zu Zi Zhi Xian	2.53453	0.656899	78.4522	7.69513	3.6719	0.785604	0.819625	1
530822	Yun Nan Sheng Mo Jiang Ha Ni Zu Zi Zhi Xian	4.82407	0.667122	72.3009	7.28212	3.0366	0.844755	0.871941	0
530823	Yun Nan Sheng Jing Dong Yi Zu Zi Zhi Xian	6.39808	0.641523	74.4997	6.46225	5.10868	0.896509	0.730925	1
530824	Yun Nan Sheng Jing Gu Dai Zu Yi Zu Zi Zhi Xian	3.87978	0.637757	78.367	7.09288	3.76529	0.871929	0.801437	0
530826	Yun Nan Sheng Jiang Cheng Ha Ni Zu Yi Zu Zi Zhi Xian	2.98275	0.786737	74.2785	6.20351	2.56188	0.798837	0.911762	0
530827	Yun Nan Sheng Meng Lian Dai Zu La Hu Zu Wa Zu Zi Zhi Xian	3.30341	0.738762	71.2974	5.81541	4.21703	0.822922	0.832422	1
530828	Yun Nan Sheng Lan Cang La Hu Zu Zi Zhi Xian	2.37797	0.749773	76.1001	5.79288	2.58441	0.743141	0.733974	0
530829	Yun Nan Sheng Xi Meng Wa Zu Zi Zhi Xian	2.51597	0.623591	75.7507	5.98606	3.5819	0.884289	0.893466	0
530921	Yun Nan Sheng Feng Qing Xian	3.35154	0.657283	73.7142	7.83539	4.49609	0.817814	0.848207	0
530922	Yun Nan Sheng Yun Xian	2.84475	0.763707	71.8062	6.0854	2.91712	0.859148	0.817356	1
530923	Yun Nan Sheng Yong De Xian	4.87307	0.603095	77.3901	7.18801	3.01298	0.771029	0.76083	1
530924	Yun Nan Sheng Zhen Kang Xian	1.48906	0.765477	73.6344	8.08232	3.59829	0.742879	0.794441	0
530926	Yun Nan Sheng Geng Ma Dai Zu Wa Zu Zi Zhi Xian	5.1111	0.667043	76.1914	7.01286	3.87442	0.75942	0.761058	0
530927	Yun Nan Sheng Cang Yuan Wa Zu Zi Zhi Xian	4.36686	0.605103	71.8175	6.22283	2.49734	0.849718	0.910111	1
532322	Yun Nan Sheng Shuang Bai Xian	9.38751	0.73596	75.5436	7.56109	5.13267	0.850389	0.772486	1
532323	Yun Nan Sheng Mou Ding Xian	5.2549	0.788275	79.064	8.2224	3.64041	0.859777	0.758138	0
532324	Yun Nan Sheng Nan Hua Xian	7.73986	0.756798	76.8735	6.96891	2.59796	0.819205	0.908808	0
532325	Yun Nan Sheng Yao An Xian	4.15202	0.794671	72.9376	7.76297	3.61889	0.812796	0.905968	0
532326	Yun Nan Sheng Da Yao Xian	9.67482	0.791241	76.4492	6.10463	4.36608	0.812387	0.880884	1
532327	Yun Nan Sheng Yong Ren Xian	4.00039	0.749351	78.2517	7.93373	2.72266	0.784548	0.7453	1
532328	Yun Nan Sheng Yuan Mou Xian	7.57895	0.696298	77.4861	7.30639	4.27498	0.719227	0.849409	1
532329	Yun Nan Sheng Wu Ding Xian	3.21672	0.697403	72.9012	6.84211	4.00178	0.769784	0.840351	0
532331	Yun Nan Sheng Lu Feng Xian	8.81229	0.750951	74.173	7.0753	4.41936	0.73	0.781764	0
532522	Yun Nan Sheng Meng Zi Xian	3.36111	0.771545	75.1921	5.95017	3.62677	0.786642	0.832664	0
532523	Yun Nan Sheng Ping Bian Miao Zu Zi Zhi Xian	4.87075	0.610511	71.4722	5.81321	5.36129	0.886029	0.770861	0
532524	Yun Nan Sheng Jian Shui Xian	1.63605	0.758061	79.0994	5.62671	4.37743	0.836491	0.764684	0
532525	Yun Nan Sheng Shi Ping Xian	8.91783	0.721976	71.3724	6.88129	4.30116	0.769613	0.784638	0
532526	Yun Nan Sheng Mi Le Xian	4.20653	0.710843	71.4146	5.82392	4.21904	0.725593	0.790466	1
532527	Yun Nan Sheng Lu Xi Xian	8.58934	0.701505	77.7305	6.00291	5.08085	0.764901	0.91612	1
532528	Yun Nan Sheng Yuan Yang Xian	8.99089	0.760399	72.3741	6.56882	3.10252	0.705231	0.739177	0
532529	Yun Nan Sheng Hong He Xian	9.4942	0.683193	72.9161	5.69181	4.35482	0.869561	0.871807	1
532530	Yun Nan Sheng Jin Ping Miao Zu Yao Zu Dai Zu Zi Zhi Xian	4.04301	0.740104	78.1321	6.9723	3.72839	0.84044	0.732933	0
532531	Yun Nan Sheng Lü Chun Xian	4.92062	0.622266	77.1753	8.3471	3.4692	0.77676	0.869114	0
532532	Yun Nan Sheng He Kou Yao Zu Zi Zhi Xian	2.36028	0.730656	78.3284	7.58078	2.40413	0.799319	0.802054	0
532621	Yun Nan Sheng Wen Shan Xian	1.63779	0.700119	76.9536	7.28679	4.39876	0.80184	0.708259	1
532622	Yun Nan Sheng Yan Shan Xian	1.32728	0.730033	72.0233	7.00471	2.70105	0.78945	0.896045	0
532623	Yun Nan Sheng Xi Chou Xian	2.50583	0.658821	78.3809	6.67127	3.3836	0.723823	0.79904	1
532624	Yun Nan Sheng Ma Li Po Xian	5.5341	0.61637	75.3998	5.72431	2.72421	0.880932	0.784497	1
532625	Yun Nan Sheng Ma Guan Xian	7.09216	0.61344	75.6904	8.36477	4.56768	0.873357	0.774386	0
532626	Yun Nan Sheng Qiu Bei Xian	7.74334	0.608704	73.9132	5.67221	3.85199	0.77156	0.906962	1
532627	Yun Nan Sheng Guang Nan Xian	6.30327	0.77669	78.5501	6.68125	3.82315	0.750386	0.709434	0
532628	Yun Nan Sheng Fu Ning Xian	2.36231	0.771874	72.9525	6.50711	5.13267	0.793844	0.830676	0
532822	Yun Nan Sheng Meng Hai Xian	6.88313	0.707566	74.1159	7.0298	2.94825	0.822782	0.723271	1
532823	Yun Nan Sheng Meng La Xian	2.23243	0.780786	77.5884	8.28356	4.53152	0.860686	0.779582	0
532922	Yun Nan Sheng Yang Bi Yi Zu Zi Zhi Xian	4.67911	0.688101	74.0621	7.08848	3.40456	0.864916	0.88919	1
532923	Yun Nan Sheng Xiang Yun Xian	9.91923	0.781616	72.6339	7.37972	4.27709	0.722156	0.732315	0
532924	Yun Nan Sheng Bin Chuan Xian	8.01935	0.765551	74.9333	7.67362	3.60461	0.769442	0.854578	0
532925	Yun Nan Sheng Mi Du Xian	2.83054	0.787848	72.004	6.93247	3.0258	0.784127	0.700423	0
532926	Yun Nan Sheng Nan Jian Yi Zu Zi Zhi Xian	2.08949	0.796203	78.8496	8.30489	4.33467	0.729701	0.712213	1
532927	Yun Nan Sheng Wei Shan Yi Zu Hui Zu Zi Zhi Xian	5.3961	0.652687	78.2459	6.52817	3.83936	0.846245	0.917107	1
532928	Yun Nan Sheng Yong Ping Xian	7.49342	0.616559	77.9443	6.97377	5.0847	0.770333	0.826769	1
532929	Yun Nan Sheng Yun Long Xian	9.60379	0.690878	76.1362	6.37875	3.41079	0.876452	0.739399	1
532930	Yun Nan Sheng Er Yuan Xian	1.45861	0.772381	72.85	7.17363	2.72531	0.724396	0.742789	0
532931	Yun Nan Sheng Jian Chuan Xian	3.9053	0.707755	75.3823	5.5552	3.96571	0.777273	0.780368	1
532932	Yun Nan Sheng He Qing Xian	7.0652	0.782226	74.1347	7.22564	4.00425	0.841667	0.839687	0
533122	Yun Nan Sheng Liang He Xian	4.23117	0.756395	77.717	6.92753	5.17671	0.839909	0.849717	0
533123	Yun Nan Sheng Ying Jiang Xian	6.61581	0.623096	78.7918	6.70661	3.59399	0.789566	0.893218	0
533124	Yun Nan Sheng Long Chuan Xian	9.60727	0.609522	74.0839	6.14327	4.64038	0.851463	0.719303	0
533321	Yun Nan Sheng Lu Shui Xian	9.06656	0.727989	74.716	5.7266	4.80014	0.801047	0.729166	0
533323	Yun Nan Sheng Fu Gong Xian	6.53522	0.727195	75.1171	8.15025	4.34291	0.842857	0.75135	1
533324	Yun Nan Sheng Gong Shan Du Long Zu Nu Zu Zi Zhi Xian	5.89709	0.602435	73.5507	8.29629	4.39318	0.856597	0.910963	1
533325	Yun Nan Sheng Lan Ping Bai Zu Pu Mi Zu Zi Zhi Xian	4.33642	0.648231	71.7559	8.29445	4.47247	0.865361	0.699309	0
533421	Yun Nan Sheng Xiang Ge Li La Xian	4.20595	0.725846	75.3669	6.43304	4.24669	0.786673	0.885799	0
533422	Yun Nan Sheng De Qin Xian	2.99783	0.659261	73.6154	5.79142	4.28276	0.787216	0.722466	0
533423	Yun Nan Sheng Wei Xi Li Su Zu Zi Zhi Xian	7.27743	0.626545	76.342	6.37041	3.41308	0.770186	0.781919	0
610122	Shan Xi Sheng Lan Tian Xian	9.65076	0.723167	77.603	7.24001	2.86173	0.733387	0.831556	0
610124	Shan Xi Sheng Zhou Zhi Xian	5.11342	0.634651	75.9316	5.60565	4.83081	0.809684	0.879447	1
610125	Shan Xi Sheng Hu Xian	4.07027	0.605841	75.31	6.70478	2.97443	0.876397	0.913132	0
610126	Shan Xi Sheng Gao Ling Xian	10.1355	0.746342	71.9837	6.96003	3.90134	0.70968	0.726783	1
610222	Shan Xi Sheng Yi Jun1 Xian	6.4723	0.749663	71.8284	5.61343	3.01627	0.848894	0.751397	1
610322	Shan Xi Sheng Feng Xiang Xian	3.60407	0.604224	71.817	6.66568	4.5773	0.795975	0.801705	0
610323	Shan Xi Sheng Qi Shan Xian	7.31425	0.730064	73.9201	7.16145	2.90046	0.714808	0.86565	1
610324	Shan Xi Sheng Fu Feng Xian	3.01262	0.734623	71.494	6.14684	4.24312	0.815427	0.797401	1
610326	Shan Xi Sheng Mei Xian	4.74173	0.72266	72.8522	7.98143	2.7862	0.829978	0.856868	1
610327	Shan Xi Sheng Long Xian	9.90038	0.609558	73.3468	6.97734	2.41878	0.873748	0.767853	0
610328	Shan Xi Sheng Qian Yang Xian	9.17586	0.727342	77.7293	7.3767	4.31005	0.870336	0.816073	1
610329	Shan Xi Sheng Lin You Xian	5.48133	0.743937	72.2623	6.86161	5.04514	0.826511	0.849926	0
610330	Shan Xi Sheng Feng Xian	9.26226	0.768249	73.7907	8.32513	3.78635	0.831364	0.876641	0
610331	Shan Xi Sheng Tai Bai Xian	4.29235	0.621375	77.3169	5.77778	2.70608	0.762947	0.730435	0
610422	Shan Xi Sheng San Yuan Xian	3.93951	0.738762	75.916	7.59534	4.06742	0.730824	0.741044	0
610423	Shan Xi Sheng Jing Yang Xian	5.9716	0.691342	76.0512	6.9994	2.46813	0.836058	0.901691	1
610424	Shan Xi Sheng Qian Xian	3.14743	0.614228	77.4541	6.56744	4.77387	0.703449	0.806909	0
610425	Shan Xi Sheng Li Quan Xian	6.9759	0.719199	79.0037	5.97197	3.94858	0.823008	0.886175	0
610426	Shan Xi Sheng Yong Shou Xian	8.15503	0.636763	75.5305	7.58307	2.80167	0.786135	0.704459	1
610427	Shan Xi Sheng Bin Xian	3.67336	0.726414	79.0752	7.32369	4.65155	0.770351	0.888713	1
610428	Shan Xi Sheng Zhang Wu Xian	8.55397	0.611206	79.1087	7.73825	3.75037	0.779989	0.786464	0
610429	Shan Xi Sheng Xun Yi Xian	1.54675	0.753331	72.8758	8.01109	3.3825	0.814902	0.868208	1
610430	Shan Xi Sheng Chun Hua Xian	1.58908	0.664327	76.3567	5.86448	3.57897	0.766659	0.888357	0
610431	Shan Xi Sheng Wu Gong Xian	6.37344	0.638691	72.4076	8.12498	4.57244	0.898053	0.710595	0
610521	Shan Xi Sheng Hua Xian	4.11317	0.735185	74.2567	6.87196	4.75839	0.775417	0.769431	0
610522	Shan Xi Sheng Tong Guan Xian	3.39068	0.661818	74.2609	7.5741	2.4587	0.734046	0.865442	0
610523	Shan Xi Sheng Da Li Xian	3.49592	0.708896	78.9178	5.55429	4.81415	0.769857	0.902302	0
610524	Shan Xi Sheng He Yang Xian	2.32984	0.760833	78.9671	7.10414	3.18529	0.775704	0.899804	0
610525	Shan Xi Sheng Cheng Cheng Xian	5.73879	0.703159	76.6787	6.2318	2.83829	0.773318	0.744938	0
610526	Shan Xi Sheng Pu Cheng Xian	8.44902	0.648866	78.2112	7.27132	2.84369	0.770064	0.880931	0
610527	Shan Xi Sheng Bai Shui Xian	4.25292	0.792395	72.8719	8.12242	3.64151	0.805869	0.715725	0
610528	Shan Xi Sheng Fu Ping Xian	5.05224	0.623682	73.3292	6.45034	4.1837	0.735865	0.842124	0
610621	Shan Xi Sheng Yan Zhang Xian	4.72898	0.632801	71.9935	7.95396	3.11818	0.787045	0.82321	1
610622	Shan Xi Sheng Yan Chuan Xian	9.09961	0.730711	75.8266	6.08678	5.02876	0.74977	0.831173	1
610623	Shan Xi Sheng Zi Zhang Xian	9.1602	0.658388	77.0488	7.93986	3.46416	0.893554	0.827621	0
610624	Shan Xi Sheng An Sai Xian	8.58963	0.719639	74.6205	5.57928	5.22926	0.724042	0.825245	0
610625	Shan Xi Sheng Zhi Dan Xian	3.33704	0.777538	75.9841	7.70438	2.50109	0.873925	0.837377	1
610626	Shan Xi Sheng Wu Qi Xian	2.63165	0.655367	76.2788	6.78122	5.13936	0.719642	0.778166	0
610627	Shan Xi Sheng Gan Quan Xian	9.45042	0.63791	74.3747	7.94691	2.89881	0.738105	0.717799	0
610628	Shan Xi Sheng Fu Xian	9.1892	0.630348	74.7355	5.50357	2.9911	0.790713	0.882287	0
610629	Shan Xi Sheng Luo Chuan Xian	3.23151	0.768273	78.9373	7.44464	4.92264	0.884204	0.760407	1
610630	Shan Xi Sheng Yi Chuan Xian	8.05443	0.702493	78.7884	7.97172	5.04066	0.823954	0.91612	1
610631	Shan Xi Sheng Huang Long Xian	4.30511	0.674917	72.9418	6.2882	4.83612	0.72168	0.894312	0
610632	Shan Xi Sheng Huang Ling Xian	6.93647	0.67521	76.1374	7.30254	3.83963	0.844652	0.727119	1
610721	Shan Xi Sheng Nan Zheng Xian	6.51811	0.692996	77.2512	6.89777	4.64413	0.826023	0.70654	0
610722	Shan Xi Sheng Cheng Gu Xian	7.21683	0.769518	78.8057	6.10774	4.33065	0.734864	0.824654	1
610723	Shan Xi Sheng Yang Xian	2.92477	0.692831	72.4652	7.2585	4.83521	0.838011	0.761239	0
610724	Shan Xi Sheng Xi Xiang Xian	10.2315	0.736784	77.481	6.65955	3.53823	0.773861	0.788478	0
610725	Shan Xi Sheng Mian Xian	8.24462	0.645558	77.5569	6.80924	2.55273	0.727644	0.716564	0
610726	Shan Xi Sheng Ning Qiang Xian	6.48303	0.650386	76.645	7.06386	4.316	0.790762	0.910487	0
610727	Shan Xi Sheng Lue Yang Xian	6.94865	0.783349	71.3816	6.40273	3.57083	0.702521	0.701336	0
610728	Shan Xi Sheng Zhen Ba Xian	4.21465	0.619379	73.3192	5.938	2.77677	0.740339	0.719612	0
610729	Shan Xi Sheng Liu Ba Xian	2.06108	0.674801	74.6059	7.59708	4.93583	0.778182	0.856351	1
610730	Shan Xi Sheng Fo Ping Xian	1.93641	0.713138	76.8205	6.56415	4.56466	0.898987	0.709259	0
610821	Shan Xi Sheng Shen Mu Xian	6.77411	0.798718	77.8394	6.1136	2.55218	0.869091	0.817806	1
610822	Shan Xi Sheng Fu Gu Xian	10.5014	0.797192	74.1347	6.76127	3.8909	0.754897	0.890364	0
610823	Shan Xi Sheng Heng Shan Xian	6.45723	0.765355	72.1739	6.48349	3.69781	0.828135	0.727985	0
610824	Shan Xi Sheng Jing Bian Xian	6.35633	0.68251	78.3377	8.1617	4.12739	0.759291	0.709669	0
610825	Shan Xi Sheng Ding Bian Xian	1.56734	0.628852	75.8264	5.57196	3.83148	0.784579	0.769632	0
610826	Shan Xi Sheng Sui De Xian	9.32952	0.707981	76.9494	7.56915	4.61035	0.738289	0.818658	1
610827	Shan Xi Sheng Mi Zhi Xian	9.74962	0.781286	76.2299	6.70404	4.49114	0.830918	0.902967	0
610828	Shan Xi Sheng Jia Xian	6.44447	0.733958	76.185	7.98756	3.0236	0.864306	0.831475	1
610829	Shan Xi Sheng Wu Bao Xian	10.019	0.74442	77.6931	6.37197	2.9217	0.812668	0.84489	1
610830	Shan Xi Sheng Qing Jian Xian	3.48925	0.648891	72.764	8.1161	3.18034	0.775008	0.708165	0
610831	Shan Xi Sheng Zi Zhou Xian	2.73806	0.603943	73.6195	5.88526	2.72577	0.706629	0.756647	0
610921	Shan Xi Sheng Han Yin Xian	8.54208	0.605139	74.2811	5.99147	4.08491	0.833097	0.899502	1
610922	Shan Xi Sheng Shi Quan Xian	5.63355	0.687143	78.3123	7.67545	4.64267	0.857964	0.786317	1
610923	Shan Xi Sheng Ning Shan Xian	4.63388	0.630335	77.0742	6.38241	3.69992	0.765786	0.709038	0
610924	Shan Xi Sheng Zi Yang Xian	6.70714	0.795178	77.5168	7.18718	3.93046	0.809397	0.713549	0
610925	Shan Xi Sheng Lan Gao Xian	3.31472	0.731376	74.1246	5.89103	4.74878	0.73426	0.865388	1
610926	Shan Xi Sheng Ping Li Xian	9.60843	0.688748	74.1303	8.23998	3.1125	0.821781	0.913568	1
610927	Shan Xi Sheng Zhen Ping Xian	2.83808	0.644386	77.7144	7.86643	3.02094	0.785281	0.768618	0
610928	Shan Xi Sheng Xun Yang Xian	9.18949	0.617139	76.8887	8.30187	3.4302	0.879418	0.742668	1
610929	Shan Xi Sheng Bai He Xian	7.64708	0.711014	71.3951	6.54785	2.89835	0.754714	0.838968	0
611021	Shan Xi Sheng Luo Nan Xian	9.09033	0.699545	74.3612	7.16338	3.60543	0.820835	0.736538	1
611022	Shan Xi Sheng Dan Feng Xian	4.00851	0.703861	78.283	5.7255	5.05073	0.751015	0.748986	1
611023	Shan Xi Sheng Shang Nan Xian	9.66786	0.74008	75.2277	5.90495	3.81299	0.861071	0.912393	1
611024	Shan Xi Sheng Shan Yang Xian	4.7255	0.707279	72.7608	6.99144	3.34001	0.870397	0.881193	0
611025	Shan Xi Sheng Zhen An Xian	9.86385	0.608112	75.5683	5.68842	3.493	0.800052	0.70413	1
611026	Shan Xi Sheng Zha Shui Xian	6.0119	0.708365	75.3903	5.73639	4.80344	0.709961	0.818242	0
620121	Gan Su Sheng Yong Deng Xian	2.13501	0.669173	71.7982	6.65076	3.15068	0.868273	0.904175	1
620122	Gan Su Sheng Gao Lan Xian	7.04664	0.692593	77.136	6.80778	4.01377	0.875213	0.840452	0
620123	Gan Su Sheng Yu Zhong Xian	5.26331	0.733207	78.8877	7.91285	3.98759	0.870782	0.742762	0
620321	Gan Su Sheng Yong Chang Xian	7.62186	0.693527	75.9907	6.54162	3.04328	0.748866	0.912306	1
620421	Gan Su Sheng Jing Yuan Xian	1.68476	0.621833	74.6493	7.30611	2.44533	0.878344	0.774567	0
620422	Gan Su Sheng Hui Ning Xian	6.3343	0.741783	73.6422	6.11131	2.52984	0.824418	0.844152	0
620423	Gan Su Sheng Jing Tai Xian	8.85926	0.769182	73.1437	7.74585	2.90861	0.805643	0.78915	1
620521	Gan Su Sheng Qing Shui Xian	6.65322	0.719718	73.0375	6.1526	2.86264	0.834758	0.814247	1
620522	Gan Su Sheng Qin An Xian	8.55194	0.686605	78.6429	7.11732	4.26912	0.835636	0.744763	0
620523	Gan Su Sheng Gan Gu Xian	6.60074	0.680343	72.526	7.82111	5.12507	0.848704	0.747462	1
620524	Gan Su Sheng Wu Shan Xian	8.7114	0.666219	79.1028	7.95817	4.18782	0.82125	0.711549	1
620525	Gan Su Sheng Zhang Jia Chuan Hui Zu Zi Zhi Xian	5.38334	0.756426	77.7195	8.17726	4.04014	0.791678	0.747946	0
620621	Gan Su Sheng Min Qin Xian	7.27917	0.794952	73.7477	6.00282	3.06517	0.746205	0.767175	0
620622	Gan Su Sheng Gu Lang Xian	8.83636	0.694034	77.2746	5.45651	3.63272	0.795236	0.911084	0
620623	Gan Su Sheng Tian Zhu Cang Zu Zi Zhi Xian	9.74035	0.626527	74.1195	7.66602	3.33397	0.88012	0.864012	1
620721	Gan Su Sheng Su Nan Yu Gu Zu Zi Zhi Xian	8.12923	0.618616	78.5237	5.74015	3.52093	0.720087	0.732893	0
620722	Gan Su Sheng Min Le Xian	8.43075	0.73723	72.85	6.66586	5.08103	0.844731	0.728408	0
620723	Gan Su Sheng Lin Ze Xian	10.5591	0.606043	78.188	7.1751	4.56072	0.851891	0.849885	1
620724	Gan Su Sheng Gao Tai Xian	3.01146	0.697818	76.4223	7.09599	2.57589	0.842918	0.88788	1
620725	Gan Su Sheng Shan Dan Xian	10.0816	0.711301	73.3778	6.56634	2.86502	0.865038	0.797173	0
620821	Gan Su Sheng Jing Chuan Xian	2.52032	0.75399	72.327	7.22078	3.39971	0.814927	0.717927	1
620822	Gan Su Sheng Ling Tai Xian	2.71399	0.627998	71.6531	7.26821	3.86921	0.810965	0.764361	0
620823	Gan Su Sheng Chong Xin Xian	9.47912	0.745311	72.2906	7.97126	2.90055	0.702387	0.864979	0
620824	Gan Su Sheng Hua Ting Xian	9.76238	0.638508	77.1199	8.19402	4.00526	0.839409	0.73533	0
620825	Gan Su Sheng Zhuang Lang Xian	4.58227	0.733976	78.6387	8.42684	3.04127	0.744765	0.901886	1
620826	Gan Su Sheng Jing Ning Xian	8.15184	0.691043	73.3727	6.83442	3.54547	0.728571	0.736693	0
620921	Gan Su Sheng Jin Ta Xian	8.48584	0.683499	73.3722	7.36617	2.70773	0.830143	0.896917	0
620922	Gan Su Sheng An Xi Xian	6.20963	0.633058	74.5446	7.7887	3.15928	0.80856	0.848133	1
620923	Gan Su Sheng Su Bei Meng Gu Zu Zi Zhi Xian	2.05064	0.749986	74.1837	7.12291	3.59939	0.797684	0.871384	1
620924	Gan Su Sheng A Ke Sai Ha Sa Ke Zu Zi Zhi Xian	1.67258	0.763231	73.7941	6.85044	2.56518	0.835997	0.843379	0
621021	Gan Su Sheng Qing Cheng Xian	3.06828	0.748912	75.3908	8.37026	4.29842	0.867595	0.794716	1
621022	Gan Su Sheng Huan Xian	3.75164	0.663161	77.2815	6.52459	3.24104	0.742451	0.810977	0
621023	Gan Su Sheng Hua Chi Xian	3.37618	0.763842	71.6724	5.95787	4.38558	0.88106	0.864683	0
621024	Gan Su Sheng He Shui Xian	2.87055	0.659529	71.9937	6.35577	4.3376	0.859221	0.706204	0
621025	Gan Su Sheng Zheng Ning Xian	3.8621	0.695181	77.4954	6.40704	3.91489	0.792325	0.793339	0
621026	Gan Su Sheng Ning Xian	4.48051	0.772332	78.7478	6.00355	3.61203	0.741682	0.747966	0
621027	Gan Su Sheng Zhen Yuan Xian	9.5432	0.631843	74.2641	8.0088	2.54659	0.893219	0.77258	1
621121	Gan Su Sheng Tong Wei Xian	1.26204	0.750639	72.265	6.97267	3.22621	0.802988	0.853551	1
621122	Gan Su Sheng Long Xi Xian	3.15265	0.691586	77.4983	7.55102	2.5541	0.791012	0.795354	0
621123	Gan Su Sheng Wei Yuan Xian	1.78043	0.708683	73.4303	7.67957	2.51977	0.743532	0.77836	1
621124	Gan Su Sheng Lin Tao Xian	1.41831	0.641762	74.7192	8.38152	4.12629	0.830186	0.866449	0
621125	Gan Su Sheng Zhang Xian	4.93338	0.676852	75.6564	5.47793	4.23973	0.755458	0.893795	1
621126	Gan Su Sheng Min Xian	5.87447	0.606384	74.2567	7.68588	4.26949	0.870348	0.818128	1
621221	Gan Su Sheng Cheng Xian	2.52699	0.799976	78.7471	6.75824	4.06523	0.81442	0.91244	1
621222	Gan Su Sheng Wen Xian	2.59715	0.712772	78.8201	8.38866	3.53896	0.733497	0.818235	0
621223	Gan Su Sheng Dang Chang Xian	5.18909	0.673305	78.7166	5.64676	2.48635	0.769924	0.832778	1
621224	Gan Su Sheng Kang Xian	8.59601	0.656148	72.4422	6.84898	3.18291	0.836979	0.80903	0
621225	Gan Su Sheng Xi He Xian	5.80953	0.73057	77.7346	6.53943	5.04212	0.734828	0.863495	0
621226	Gan Su Sheng Li Xian	6.668	0.689535	78.3042	7.39584	2.42354	0.760183	0.731872	0
621227	Gan Su Sheng Hui Xian	5.94029	0.612763	71.689	7.08656	3.48605	0.779635	0.757144	1
621228	Gan Su Sheng Liang Dang Xian	2.79894	0.702371	72.9515	5.60437	3.92396	0.777963	0.742836	0
622921	Gan Su Sheng Lin Xia Xian	3.79049	0.776629	76.8152	5.67185	4.4948	0.883166	0.773009	0
622922	Gan Su Sheng Kang Le Xian	9.0741	0.661641	78.5655	6.93293	5.34819	0.756386	0.755391	0
622923	Gan Su Sheng Yong Jing Xian	5.31318	0.772246	72.4134	8.27962	4.93308	0.802145	0.815456	0
622924	Gan Su Sheng Guang He Xian	7.48733	0.776598	76.2092	6.78983	4.71591	0.872771	0.705929	0
622925	Gan Su Sheng He Zheng Xian	8.56093	0.75573	76.8911	8.28887	5.33538	0.724628	0.875721	1
622926	Gan Su Sheng Dong Xiang Zu Zi Zhi Xian	8.487	0.739726	74.3683	6.16194	3.33159	0.815659	0.793165	0
623021	Gan Su Sheng Lin Tan Xian	2.21416	0.629725	76.176	5.55383	3.00428	0.789334	0.898972	0
623022	Gan Su Sheng Zhuo Ni Xian	7.93063	0.715299	73.6093	5.4794	2.82639	0.868212	0.781435	1
623023	Gan Su Sheng Zhou Qu Xian	9.09787	0.647218	72.0181	6.49347	2.86557	0.711457	0.881509	1
623024	Gan Su Sheng Die Bu Xian	8.86738	0.619428	78.8318	8.29647	2.65353	0.803293	0.847636	0
623025	Gan Su Sheng Ma Qu Xian	10.3347	0.697177	77.7666	7.20009	3.80576	0.77936	0.853934	1
623026	Gan Su Sheng Lu Qu Xian	5.08501	0.685781	78.3491	5.5076	2.60272	0.847526	0.879864	1
623027	Gan Su Sheng Xia He Xian	4.68781	0.739506	73.9064	6.16249	4.54717	0.700678	0.841083	0
630121	Qing Hai Sheng Da Tong Hui Zu Tu Zu Zi Zhi Xian	10.6339	0.764574	74.924	8.06547	4.91944	0.727949	0.869927	1
630122	Qing Hai Sheng Huang Zhong Xian	9.83109	0.696176	77.9868	5.45376	4.05186	0.706891	0.84726	1
630123	Qing Hai Sheng Huang Yuan Xian	4.99223	0.684365	74.9018	6.39779	4.80966	0.824815	0.769545	1
632121	Qing Hai Sheng Ping An Xian	9.42346	0.660524	76.4985	6.53631	3.86252	0.895788	0.752169	0
632122	Qing Hai Sheng Min He Hui Zu Tu Zu Zi Zhi Xian	3.11235	0.740623	74.726	6.81702	4.85059	0.741792	0.868691	0
632123	Qing Hai Sheng Le Dou Xian	9.16513	0.682333	78.8626	6.56186	2.57031	0.727692	0.737519	1
632126	Qing Hai Sheng Hu Zhu Tu Zu Zi Zhi Xian	10.1973	0.788067	74.3815	8.03764	2.48846	0.796158	0.891257	0
632127	Qing Hai Sheng Hua Long Hui Zu Zi Zhi Xian	3.13091	0.747722	78.8777	7.5664	3.61294	0.8184	0.893191	0
632128	Qing Hai Sheng Xun Hua Sa La Zu Zi Zhi Xian	3.68901	0.729899	75.7104	7.35308	4.76727	0.850328	0.816577	0
632221	Qing Hai Sheng Men Yuan Hui Zu Zi Zhi Xian	4.83596	0.624818	75.8088	7.65155	3.72784	0.813981	0.713012	1
632222	Qing Hai Sheng Qi Lian Xian	3.98764	0.641011	75.0483	6.94749	4.0568	0.778597	0.911312	1
632223	Qing Hai Sheng Hai Yan Xian	8.34232	0.713675	72.7533	6.48577	2.49487	0.716334	0.801282	1
632224	Qing Hai Sheng Gang Cha Xian	3.83311	0.7596	75.2846	8.09074	4.23442	0.713343	0.883671	0
632321	Qing Hai Sheng Tong Ren Xian	1.99034	0.647206	74.997	5.62058	5.36843	0.876714	0.728951	0
632322	Qing Hai Sheng Jian Zha Xian	8.50004	0.756969	75.2026	7.4841	3.86646	0.868261	0.777743	1
632323	Qing Hai Sheng Ze Ku Xian	2.66529	0.663704	72.7738	6.57403	4.29924	0.714191	0.861548	0
632324	Qing Hai Sheng He Nan Meng Gu Zu Zi Zhi Xian	9.92126	0.674001	76.8513	5.64429	2.83747	0.818082	0.877319	0
632521	Qing Hai Sheng Gong He Xian	7.14783	0.63589	72.1778	7.76856	4.35994	0.771078	0.785464	1
632522	Qing Hai Sheng Tong De Xian	7.986	0.719022	73.722	6.82279	4.94059	0.848881	0.793628	1
632523	Qing Hai Sheng Gui De Xian	7.66825	0.621686	71.9188	5.5835	2.57809	0.712799	0.904316	0
632524	Qing Hai Sheng Xing Hai Xian	10.5246	0.782055	72.6319	7.42019	4.5588	0.805899	0.737693	0
632525	Qing Hai Sheng Gui Nan Xian	4.01721	0.622358	77.2043	6.38598	3.34139	0.841453	0.898408	1
632621	Qing Hai Sheng Ma Qin Xian	8.29333	0.657851	77.4895	7.06376	5.1053	0.781979	0.852208	1
632622	Qing Hai Sheng Ban Ma Xian	6.63089	0.620307	72.2179	7.79722	3.12138	0.743739	0.877453	0
632623	Qing Hai Sheng Gan De Xian	10.5895	0.611573	72.5099	6.31878	4.72104	0.833738	0.748503	0
632624	Qing Hai Sheng Da Ri Xian	4.15116	0.645479	72.5099	7.02238	3.76566	0.762032	0.824822	0
632625	Qing Hai Sheng Jiu Zhi Xian	4.84756	0.689718	74.9574	7.30456	3.23839	0.709888	0.847985	1
632626	Qing Hai Sheng Ma Duo Xian	3.7786	0.712027	73.0497	6.18556	4.0883	0.785159	0.850463	1
632721	Qing Hai Sheng Yu Shu Xian	2.17589	0.701407	76.135	6.13905	4.96925	0.751576	0.89211	0
632722	Qing Hai Sheng Za Duo Xian	2.90911	0.700198	77.7893	6.64957	4.82999	0.729456	0.814932	0
632723	Qing Hai Sheng Cheng Duo Xian	6.69438	0.695529	75.1091	8.02345	2.85102	0.702966	0.868315	0
632724	Qing Hai Sheng Zhi Duo Xian	10.353	0.756981	71.2669	5.6322	5.13652	0.745241	0.797321	1
632725	Qing Hai Sheng Nang Qian Xian	2.68384	0.662618	73.5463	7.77689	4.25777	0.777181	0.868597	0
632726	Qing Hai Sheng Qu Ma Lai Xian	8.4754	0.67875	73.1317	8.4414	5.38967	0.763601	0.812495	1
632821	Qing Hai Sheng Wu Lan Xian	2.88592	0.722098	75.0546	7.6163	3.72235	0.782174	0.759742	1
632822	Qing Hai Sheng Dou Lan Xian	4.12999	0.744108	75.4011	6.69644	4.39318	0.819431	0.714838	1
632823	Qing Hai Sheng Tian Jun4 Xian	1.7294	0.640205	75.5602	5.81183	5.31194	0.849327	0.868087	0
640121	Ning Xia Yong Ning Xian	2.90853	0.710739	72.8587	8.38665	4.44784	0.772817	0.915482	0
640122	Ning Xia He Lan Xian	9.26922	0.786969	71.522	8.43298	3.8053	0.748268	0.753565	0
640221	Ning Xia Ping Luo Xian	8.74967	0.70173	76.194	5.88123	3.61166	0.727754	0.863582	1
640323	Ning Xia Yan Chi Xian	4.60344	0.60633	75.1728	7.57757	2.53332	0.740822	0.875587	0
640324	Ning Xia Tong Xin Xian	2.96101	0.608271	78.313	7.45489	3.31484	0.739943	0.738848	0
640422	Ning Xia Xi Ji Xian	5.96696	0.767992	75.4868	6.15379	5.1237	0.848985	0.764925	0
640423	Ning Xia Long De Xian	6.95793	0.753819	71.7088	6.87727	4.35729	0.838493	0.708024	0
640424	Ning Xia Jing Yuan Xian	3.97546	0.616523	77.2297	7.30712	2.81714	0.712555	0.797892	0
640425	Ning Xia Peng Yang Xian	3.64958	0.622419	73.8524	5.53387	5.0315	0.885174	0.711387	0
640521	Ning Xia Zhong Ning Xian	8.09966	0.758916	77.1911	6.85328	3.87671	0.715217	0.709837	1
640522	Ning Xia Hai Yuan Xian	5.12821	0.778222	73.2687	5.74802	3.56661	0.884417	0.743004	0
650121	Xin Jiang Wu Lu Mu Qi Xian	1.27045	0.660012	73.61	5.44918	3.25011	0.789755	0.731872	0
652122	Xin Jiang Shan Shan Xian	10.3153	0.61728	74.2963	6.85758	5.1497	0.762197	0.748422	0
652123	Xin Jiang Tuo Ke Xun Xian	4.04649	0.772234	72.8063	6.59143	3.47286	0.897723	0.774533	1
652222	Xin Jiang Ba Li Kun Ha Sa Ke Zi Zhi Xian	10.6669	0.62309	78.4724	7.5296	4.32286	0.877831	0.723191	0
652223	Xin Jiang Yi Wu Xian	4.38802	0.635383	77.1775	5.74747	4.15816	0.841826	0.803464	0
652323	Xin Jiang Hu Tu Bi Xian	8.6537	0.667843	76.0744	8.14192	2.4641	0.74377	0.87233	0
652324	Xin Jiang Ma Na Si Xian	3.7902	0.770568	75.9851	7.87962	3.7088	0.835356	0.901456	0
652325	Xin Jiang Qi Tai Xian	2.16487	0.737779	73.5399	7.20906	5.19227	0.73075	0.902571	1
652327	Xin Jiang Ji Mu Sa Er Xian	9.18485	0.682986	75.7448	8.17717	2.47271	0.746907	0.776756	0
652328	Xin Jiang Mu Lei Ha Sa Ke Zi Zhi Xian	2.4519	0.787963	72.3294	8.1498	2.78931	0.852983	0.762663	1
652722	Xin Jiang Jing He Xian	7.64505	0.707791	73.5514	7.86204	4.81461	0.786288	0.846334	0
652723	Xin Jiang Wen Quan Xian	5.40421	0.774401	75.2348	7.55414	4.96476	0.786349	0.900718	0
652822	Xin Jiang Lun Tai Xian	5.39552	0.605133	75.3061	8.33346	4.8841	0.822477	0.842648	0
652823	Xin Jiang Wei Li Xian	6.51666	0.794598	72.2237	6.90171	5.37484	0.796493	0.827836	0
652824	Xin Jiang Ruo Qiang Xian	4.91134	0.761217	72.5865	5.55878	3.58218	0.753322	0.73069	0
652825	Xin Jiang Qie Mo Xian	3.57652	0.616407	74.6151	6.75989	4.14268	0.767983	0.822834	0
652826	Xin Jiang Yan Qi Hui Zu Zi Zhi Xian	4.91163	0.605499	77.7842	6.36437	2.74994	0.803201	0.706291	0
652827	Xin Jiang He Jing Xian	10.5234	0.614722	76.6967	6.25185	5.05293	0.75594	0.900167	1
652828	Xin Jiang He Shuo Xian	2.75893	0.635957	78.1509	8.01255	5.29729	0.734559	0.804149	0
652829	Xin Jiang Bo Hu Xian	3.82673	0.790301	76.864	7.38403	4.0211	0.75212	0.790305	0
652922	Xin Jiang Wen Xiu Xian	9.58987	0.67889	74.5419	6.04265	5.22945	0.747298	0.802847	0
652923	Xin Jiang Ku Che Xian	10.2811	0.640992	78.9275	7.04811	2.71286	0.793869	0.90625	0
652924	Xin Jiang Sha Ya Xian	4.87974	0.722929	76.8984	7.68305	4.69183	0.730793	0.780878	0
652925	Xin Jiang Xin He Xian	7.47805	0.716843	75.4438	6.53613	2.70398	0.871258	0.868785	0
652926	Xin Jiang Bai Cheng Xian	2.01208	0.682638	76.9128	7.06944	3.6101	0.752705	0.780764	1
652927	Xin Jiang Wu Shi Xian	8.13416	0.6425	73.7492	5.59466	3.19481	0.830271	0.714395	1
652928	Xin Jiang A Wa Ti Xian	6.71149	0.791479	73.8322	6.93449	4.63791	0.840733	0.764664	0
652929	Xin Jiang Ke Ping Xian	6.54971	0.757964	74.8344	6.79358	3.89924	0.7532	0.850563	0
653022	Xin Jiang A Ke Tao Xian	9.37272	0.620917	72.9925	7.20458	5.29701	0.86419	0.842184	0
653023	Xin Jiang A He Qi Xian	2.99696	0.636891	72.2689	5.63651	5.19713	0.846141	0.871223	1
653024	Xin Jiang Wu Qia Xian	2.7772	0.798169	73.4491	7.95744	4.79941	0.875372	0.826876	0
653121	Xin Jiang Shu Fu Xian	10.4263	0.715586	72.0958	7.8093	4.83722	0.802951	0.778192	1
653122	Xin Jiang Shu Le Xian	10.4066	0.773205	75.9501	8.31716	4.43273	0.8528	0.859574	0
653123	Xin Jiang Ying Ji Sha Xian	4.74782	0.630018	73.9371	6.58383	4.29164	0.870232	0.768961	0
653124	Xin Jiang Ze Pu Xian	6.43867	0.692709	76.5266	7.96989	4.96238	0.822764	0.811723	0
653125	Xin Jiang Sha Che Xian	6.78629	0.738707	71.5088	6.08201	3.15553	0.733369	0.786149	1
653126	Xin Jiang Ye Cheng Xian	1.53979	0.798059	73.1022	6.94886	3.61679	0.84879	0.878192	1
653127	Xin Jiang Mai Gai Ti Xian	7.97064	0.629456	72.3223	8.19539	4.63983	0.805246	0.795723	1
653128	Xin Jiang Yue Pu Hu Xian	1.60677	0.602478	71.7989	8.04277	3.26091	0.794455	0.733195	1
653129	Xin Jiang Ga Shi Xian	3.15323	0.694894	74.546	7.85819	4.09544	0.850969	0.707493	0
653130	Xin Jiang Ba Chu Xian	1.67751	0.643641	73.0045	5.48581	4.69421	0.709314	0.783658	1
653131	Xin Jiang Ta Shi Ku Er Gan Ta Ji Ke Zi Zhi Xian	7.27801	0.638069	78.8401	7.43969	3.50381	0.84973	0.830294	1
653221	Xin Jiang He Tian Xian	7.21422	0.676791	77.7759	6.39056	4.01963	0.784762	0.918114	1
653222	Xin Jiang Mo Yu Xian	5.67385	0.762517	71.4185	7.63205	4.85114	0.70296	0.882361	1
653223	Xin Jiang Pi Shan Xian	7.80335	0.7961	75.8081	6.53036	5.07966	0.702167	0.763979	0
653224	Xin Jiang Luo Pu Xian	8.19881	0.633937	72.6815	6.75321	4.14616	0.771908	0.753478	1
653225	Xin Jiang Ce Le Xian	2.98507	0.772143	77.9478	5.4739	3.42873	0.874212	0.719498	0
653226	Xin Jiang Yu Tian Xian	5.48626	0.699875	72.453	6.21505	3.41784	0.792001	0.87513	1
		0.7	0.2	22.2	0.449	0.398		0.049
		0.7	0.2	22.2	0.449	0.398		0.049
		0.7	0.2	22.2	0.449	0.398		0.049
		0.7	0.2	22.2	0.449	0.398		0.049
		0.7	0.2	22.2	0.449	0.398		0.049
		0.7	0.2	22.2	0.449	0.398		0.049
		0.7	0.2	22.2	0.449	0.398		0.049
		0.7	0.2	22.2	0.449	0.398		0.049
		0.7	0.2	22.2	0.449	0.398		0.049
		0.7	0.2	22.2	0.449	0.398		0.049
		0.7	0.2	22.2	0.449	0.398		0.049
		0.7	0.2	22.2	0.449	0.398		0.049
		0.7	0.2	22.2	0.449	0.398		0.049
		0.7	0.2	22.2	0.449	0.398		0.049
		0.7	0.2	22.2	0.449	0.398		0.049
		0.7	0.2	22.2	0.449	0.398		0.049
		0.7	0.2	22.2	0.449	0.398		0.049
		0.7	0.2	22.2	0.449	0.398		0.049
		0.7	0.2	22.2	0.449	0.398		0.049
		0.7	0.2	22.2	0.449	0.398		0.049
		0.7	0.2	22.2	0.449	0.398		0.049
		0.7	0.2	22.2	0.449	0.398		0.049
		0.7	0.2	22.2	0.449	0.398		0.049
		0.7	0.2	22.2	0.449	0.398		0.049
		0.7	0.2	22.2	0.449	0.398		0.049
		0.7	0.2	22.2	0.449	0.398		0.049
		0.7	0.2	22.2	0.449	0.398		0.049
		0.7	0.2	22.2	0.449	0.398		0.049
		0.7	0.2	22.2	0.449	0.398		0.049
		0.7	0.2	22.2	0.449	0.398		0.049
		0.7	0.2	22.2	0.449	0.398		0.049
		0.7	0.2	22.2	0.449	0.398		0.049
		0.7	0.2	22.2	0.449	0.398		0.049
		0.7	0.2	22.2	0.449	0.398		0.049
		0.7	0.2	22.2	0.449	0.398		0.049
		0.7	0.2	22.2	0.449	0.398		0.049
		0.7	0.2	22.2	0.449	0.398		0.049
		0.7	0.2	22.2	0.449	0.398		0.049
		0.7	0.2	22.2	0.449	0.398		0.049
		0.7	0.2	22.2	0.449	0.398		0.049
		0.7	0.2	22.2	0.449	0.398		0.049
		0.7	0.2	22.2	0.449	0.398		0.049
		0.7	0.2	22.2	0.449	0.398		0.049
		0.7	0.2	22.2	0.449	0.398		0.049
		0.7	0.2	22.2	0.449	0.398		0.049
		0.7	0.2	22.2	0.449	0.398		0.049
		0.7	0.2	22.2	0.449	0.398		0.049
		0.7	0.2	22.2	0.449	0.398		0.049
		0.7	0.2	22.2	0.449	0.398		0.049
		0.7	0.2	22.2	0.449	0.398		0.049
		0.7	0.2	22.2	0.449	0.398		0.049
		0.7	0.2	22.2	0.449	0.398		0.049
		0.7	0.2	22.2	0.449	0.398		0.049
		0.7	0.2	22.2	0.449	0.398		0.049
		0.7	0.2	22.2	0.449	0.398		0.049
		0.7	0.2	22.2	0.449	0.398		0.049
		0.7	0.2	22.2	0.449	0.398		0.049
		0.7	0.2	22.2	0.449	0.398		0.049
		0.7	0.2	22.2	0.449	0.398		0.049
		0.7	0.2	22.2	0.449	0.398		0.049
		0.7	0.2	22.2	0.449	0.398		0.049
		0.7	0.2	22.2	0.449	0.398		0.049
		0.7	0.2	22.2	0.449	0.398		0.049
		0.7	0.2	22.2	0.449	0.398		0.049
		0.7	0.2	22.2	0.449	0.398		0.049
		0.7	0.2	22.2	0.449	0.398		0.049
		0.7	0.2	22.2	0.449	0.398		0.049
		0.7	0.2	22.2	0.449	0.398		0.049
		0.7	0.2	22.2	0.449	0.398		0.049
		0.7	0.2	22.2	0.449	0.398		0.049
		0.7	0.2	22.2	0.449	0.398		0.049
		0.7	0.2	22.2	0.449	0.398		0.049
		0.7	0.2	22.2	0.449	0.398		0.049
		0.7	0.2	22.2	0.449	0.398		0.049
		0.7	0.2	22.2	0.449	0.398		0.049
		0.7	0.2	22.2	0.449	0.398		0.049
		0.7	0.2	22.2	0.449	0.398		0.049
		0.7	0.2	22.2	0.449	0.398		0.049
		0.7	0.2	22.2	0.449	0.398		0.049
		0.7	0.2	22.2	0.449	0.398		0.049
		0.7	0.2	22.2	0.449	0.398		0.049
		0.7	0.2	22.2	0.449	0.398		0.049
		0.7	0.2	22.2	0.449	0.398		0.049
		0.7	0.2	22.2	0.449	0.398		0.049
		0.7	0.2	22.2	0.449	0.398		0.049
		0.7	0.2	22.2	0.449	0.398		0.049
		0.7	0.2	22.2	0.449	0.398		0.049
		0.7	0.2	22.2	0.449	0.398		0.049
		0.7	0.2	22.2	0.449	0.398		0.049
		0.7	0.2	22.2	0.449	0.398		0.049
		0.7	0.2	22.2	0.449	0.398		0.049
		0.7	0.2	22.2	0.449	0.398		0.049
		0.7	0.2	22.2	0.449	0.398		0.049
		0.7	0.2	22.2	0.449	0.398		0.049
		0.7	0.2	22.2	0.449	0.398		0.049
		0.7	0.2	22.2	0.449	0.398		0.049
		0.7	0.2	22.2	0.449	0.398		0.049
		0.7	0.2	22.2	0.449	0.398		0.049
		0.7	0.2	22.2	0.449	0.398		0.049
		0.7	0.2	22.2	0.449	0.398		0.049
		0.7	0.2	22.2	0.449	0.398		0.049
		0.7	0.2	22.2	0.449	0.398		0.049
		0.7	0.2	22.2	0.449	0.398		0.049
		0.7	0.2	22.2	0.449	0.398		0.049
		0.7	0.2	22.2	0.449	0.398		0.049
		0.7	0.2	22.2	0.449	0.398		0.049
		0.7	0.2	22.2	0.449	0.398		0.049
		0.7	0.2	22.2	0.449	0.398		0.049
		0.7	0.2	22.2	0.449	0.398		0.049
		0.7	0.2	22.2	0.449	0.398		0.049
		0.7	0.2	22.2	0.449	0.398		0.049
		0.7	0.2	22.2	0.449	0.398		0.049
		0.7	0.2	22.2	0.449	0.398		0.049
		0.7	0.2	22.2	0.449	0.398		0.049
		0.7	0.2	22.2	0.449	0.398		0.049
		0.7	0.2	22.2	0.449	0.398		0.049
		0.7	0.2	22.2	0.449	0.398		0.049
		0.7	0.2	22.2	0.449	0.398		0.049
		0.7	0.2	22.2	0.449	0.398		0.049
		0.7	0.2	22.2	0.449	0.398		0.049
		0.7	0.2	22.2	0.449	0.398		0.049
		0.7	0.2	22.2	0.449	0.398		0.049
		0.7	0.2	22.2	0.449	0.398		0.049
		0.7	0.2	22.2	0.449	0.398		0.049
		0.7	0.2	22.2	0.449	0.398		0.049
		0.7	0.2	22.2	0.449	0.398		0.049
		0.7	0.2	22.2	0.449	0.398		0.049
		0.7	0.2	22.2	0.449	0.398		0.049
		0.7	0.2	22.2	0.449	0.398		0.049
		0.7	0.2	22.2	0.449	0.398		0.049
		0.7	0.2	22.2	0.449	0.398		0.049
		0.7	0.2	22.2	0.449	0.398		0.049
		0.7	0.2	22.2	0.449	0.398		0.049
		0.7	0.2	22.2	0.449	0.398		0.049
		0.7	0.2	22.2	0.449	0.398		0.049
		0.7	0.2	22.2	0.449	0.398		0.049
		0.7	0.2	22.2	0.449	0.398		0.049
		0.7	0.2	22.2	0.449	0.398		0.049
		0.7	0.2	22.2	0.449	0.398		0.049
		0.7	0.2	22.2	0.449	0.398		0.049
		0.7	0.2	22.2	0.449	0.398		0.049
		0.7	0.2	22.2	0.449	0.398		0.049
		0.7	0.2	22.2	0.449	0.398		0.049
		0.7	0.2	22.2	0.449	0.398		0.049
		0.7	0.2	22.2	0.449	0.398		0.049
		0.7	0.2	22.2	0.449	0.398		0.049
		0.7	0.2	22.2	0.449	0.398		0.049
		0.7	0.2	22.2	0.449	0.398		0.049
		0.7	0.2	22.2	0.449	0.398		0.049
		0.7	0.2	22.2	0.449	0.398		0.049
		0.7	0.2	22.2	0.449	0.398		0.049
		0.7	0.2	22.2	0.449	0.398		0.049
		0.7	0.2	22.2	0.449	0.398		0.049
		0.7	0.2	22.2	0.449	0.398		0.049
		0.7	0.2	22.2	0.449	0.398		0.049
		0.7	0.2	22.2	0.449	0.398		0.049
		0.7	0.2	22.2	0.449	0.398		0.049
		0.7	0.2	22.2	0.449	0.398		0.049
		0.7	0.2	22.2	0.449	0.398		0.049
		0.7	0.2	22.2	0.449	0.398		0.049
		0.7	0.2	22.2	0.449	0.398		0.049
		0.7	0.2	22.2	0.449	0.398		0.049
		0.7	0.2	22.2	0.449	0.398		0.049
		0.7	0.2	22.2	0.449	0.398		0.049
		0.7	0.2	22.2	0.449	0.398		0.049
		0.7	0.2	22.2	0.449	0.398		0.049
		0.7	0.2	22.2	0.449	0.398		0.049
		0.7	0.2	22.2	0.449	0.398		0.049
		0.7	0.2	22.2	0.449	0.398		0.049
		0.7	0.2	22.2	0.449	0.398		0.049
		0.7	0.2	22.2	0.449	0.398		0.049
		0.7	0.2	22.2	0.449	0.398		0.049
		0.7	0.2	22.2	0.449	0.398		0.049
		0.7	0.2	22.2	0.449	0.398		0.049
		0.7	0.2	22.2	0.449	0.398		0.049
		0.7	0.2	22.2	0.449	0.398		0.049
		0.7	0.2	22.2	0.449	0.398		0.049
		0.7	0.2	22.2	0.449	0.398		0.049
		0.7	0.2	22.2	0.449	0.398		0.049
		0.7	0.2	22.2	0.449	0.398		0.049
		0.7	0.2	22.2	0.449	0.398		0.049
		0.7	0.2	22.2	0.449	0.398		0.049
		0.7	0.2	22.2	0.449	0.398		0.049
		0.7	0.2	22.2	0.449	0.398		0.049
		0.7	0.2	22.2	0.449	0.398		0.049
		0.7	0.2	22.2	0.449	0.398		0.049
		0.7	0.2	22.2	0.449	0.398		0.049
		0.7	0.2	22.2	0.449	0.398		0.049
		0.7	0.2	22.2	0.449	0.398		0.049
		0.7	0.2	22.2	0.449	0.398		0.049
		0.7	0.2	22.2	0.449	0.398		0.049
		0.7	0.2	22.2	0.449	0.398		0.049
		0.7	0.2	22.2	0.449	0.398		0.049
		0.7	0.2	22.2	0.449	0.398		0.049
		0.7	0.2	22.2	0.449	0.398		0.049
		0.7	0.2	22.2	0.449	0.398		0.049
		0.7	0.2	22.2	0.449	0.398		0.049
		0.7	0.2	22.2	0.449	0.398		0.049
		0.7	0.2	22.2	0.449	0.398		0.049
		0.7	0.2	22.2	0.449	0.398		0.049
		0.7	0.2	22.2	0.449	0.398		0.049
		0.7	0.2	22.2	0.449	0.398		0.049
		0.7	0.2	22.2	0.449	0.398		0.049
		0.7	0.2	22.2	0.449	0.398		0.049
		0.7	0.2	22.2	0.449	0.398		0.049
		0.7	0.2	22.2	0.449	0.398		0.049
		0.7	0.2	22.2	0.449	0.398		0.049
		0.7	0.2	22.2	0.449	0.398		0.049
		0.7	0.2	22.2	0.449	0.398		0.049
		0.7	0.2	22.2	0.449	0.398		0.049
		0.7	0.2	22.2	0.449	0.398		0.049
		0.7	0.2	22.2	0.449	0.398		0.049
		0.7	0.2	22.2	0.449	0.398		0.049
		0.7	0.2	22.2	0.449	0.398		0.049
		0.7	0.2	22.2	0.449	0.398		0.049
		0.7	0.2	22.2	0.449	0.398		0.049
		0.7	0.2	22.2	0.449	0.398		0.049
		0.7	0.2	22.2	0.449	0.398		0.049
		0.7	0.2	22.2	0.449	0.398		0.049
		0.7	0.2	22.2	0.449	0.398		0.049
		0.7	0.2	22.2	0.449	0.398		0.049
		0.7	0.2	22.2	0.449	0.398		0.049
		0.7	0.2	22.2	0.449	0.398		0.049
		0.7	0.2	22.2	0.449	0.398		0.049
		0.7	0.2	22.2	0.449	0.398		0.049
		0.7	0.2	22.2	0.449	0.398		0.049
		0.7	0.2	22.2	0.449	0.398		0.049
		0.7	0.2	22.2	0.449	0.398		0.049
		0.7	0.2	22.2	0.449	0.398		0.049
		0.7	0.2	22.2	0.449	0.398		0.049
		0.7	0.2	22.2	0.449	0.398		0.049
		0.7	0.2	22.2	0.449	0.398		0.049
		0.7	0.2	22.2	0.449	0.398		0.049
		0.7	0.2	22.2	0.449	0.398		0.049
		0.7	0.2	22.2	0.449	0.398		0.049
		0.7	0.2	22.2	0.449	0.398		0.049
		0.7	0.2	22.2	0.449	0.398		0.049
		0.7	0.2	22.2	0.449	0.398		0.049
		0.7	0.2	22.2	0.449	0.398		0.049
		0.7	0.2	22.2	0.449	0.398		0.049
		0.7	0.2	22.2	0.449	0.398		0.049
		0.7	0.2	22.2	0.449	0.398		0.049
		0.7	0.2	22.2	0.449	0.398		0.049
		0.7	0.2	22.2	0.449	0.398		0.049
		0.7	0.2	22.2	0.449	0.398		0.049
		0.7	0.2	22.2	0.449	0.398		0.049
		0.7	0.2	22.2	0.449	0.398		0.049
		0.7	0.2	22.2	0.449	0.398		0.049
		0.7	0.2	22.2	0.449	0.398		0.049
		0.7	0.2	22.2	0.449	0.398		0.049
		0.7	0.2	22.2	0.449	0.398		0.049
		0.7	0.2	22.2	0.449	0.398		0.049
		0.7	0.2	22.2	0.449	0.398		0.049
		0.7	0.2	22.2	0.449	0.398		0.049
		0.7	0.2	22.2	0.449	0.398		0.049
		0.7	0.2	22.2	0.449	0.398		0.049
		0.7	0.2	22.2	0.449	0.398		0.049
		0.7	0.2	22.2	0.449	0.398		0.049
		0.7	0.2	22.2	0.449	0.398		0.049
		0.7	0.2	22.2	0.449	0.398		0.049
		0.7	0.2	22.2	0.449	0.398		0.049
		0.7	0.2	22.2	0.449	0.398		0.049
		0.7	0.2	22.2	0.449	0.398		0.049
		0.7	0.2	22.2	0.449	0.398		0.049
		0.7	0.2	22.2	0.449	0.398		0.049
		0.7	0.2	22.2	0.449	0.398		0.049
		0.7	0.2	22.2	0.449	0.398		0.049
		0.7	0.2	22.2	0.449	0.398		0.049
		0.7	0.2	22.2	0.449	0.398		0.049
		0.7	0.2	22.2	0.449	0.398		0.049
		0.7	0.2	22.2	0.449	0.398		0.049
		0.7	0.2	22.2	0.449	0.398		0.049
		0.7	0.2	22.2	0.449	0.398		0.049
		0.7	0.2	22.2	0.449	0.398		0.049
		0.7	0.2	22.2	0.449	0.398		0.049
		0.7	0.2	22.2	0.449	0.398		0.049
		0.7	0.2	22.2	0.449	0.398		0.049
		0.7	0.2	22.2	0.449	0.398		0.049
		0.7	0.2	22.2	0.449	0.398		0.049
		0.7	0.2	22.2	0.449	0.398		0.049
		0.7	0.2	22.2	0.449	0.398		0.049
		0.7	0.2	22.2	0.449	0.398		0.049
		0.7	0.2	22.2	0.449	0.398		0.049
		0.7	0.2	22.2	0.449	0.398		0.049
		0.7	0.2	22.2	0.449	0.398		0.049
		0.7	0.2	22.2	0.449	0.398		0.049
		0.7	0.2	22.2	0.449	0.398		0.049
		0.7	0.2	22.2	0.449	0.398		0.049
		0.7	0.2	22.2	0.449	0.398		0.049
		0.7	0.2	22.2	0.449	0.398		0.049
		0.7	0.2	22.2	0.449	0.398		0.049
		0.7	0.2	22.2	0.449	0.398		0.049
		0.7	0.2	22.2	0.449	0.398		0.049
		0.7	0.2	22.2	0.449	0.398		0.049
		0.7	0.2	22.2	0.449	0.398		0.049
		0.7	0.2	22.2	0.449	0.398		0.049
		0.7	0.2	22.2	0.449	0.398		0.049
		0.7	0.2	22.2	0.449	0.398		0.049
		0.7	0.2	22.2	0.449	0.398		0.049
		0.7	0.2	22.2	0.449	0.398		0.049
		0.7	0.2	22.2	0.449	0.398		0.049
		0.7	0.2	22.2	0.449	0.398		0.049
		0.7	0.2	22.2	0.449	0.398		0.049
		0.7	0.2	22.2	0.449	0.398		0.049
		0.7	0.2	22.2	0.449	0.398		0.049
		0.7	0.2	22.2	0.449	0.398		0.049
		0.7	0.2	22.2	0.449	0.398		0.049
		0.7	0.2	22.2	0.449	0.398		0.049
		0.7	0.2	22.2	0.449	0.398		0.049
		0.7	0.2	22.2	0.449	0.398		0.049
		0.7	0.2	22.2	0.449	0.398		0.049
		0.7	0.2	22.2	0.449	0.398		0.049
		0.7	0.2	22.2	0.449	0.398		0.049
		0.7	0.2	22.2	0.449	0.398		0.049
		0.7	0.2	22.2	0.449	0.398		0.049
		0.7	0.2	22.2	0.449	0.398		0.049
		0.7	0.2	22.2	0.449	0.398		0.049
		0.7	0.2	22.2	0.449	0.398		0.049
		0.7	0.2	22.2	0.449	0.398		0.049
		0.7	0.2	22.2	0.449	0.398		0.049
		0.7	0.2	22.2	0.449	0.398		0.049
		0.7	0.2	22.2	0.449	0.398		0.049
		0.7	0.2	22.2	0.449	0.398		0.049
		0.7	0.2	22.2	0.449	0.398		0.049
		0.7	0.2	22.2	0.449	0.398		0.049
		0.7	0.2	22.2	0.449	0.398		0.049
		0.7	0.2	22.2	0.449	0.398		0.049
		0.7	0.2	22.2	0.449	0.398		0.049
		0.7	0.2	22.2	0.449	0.398		0.049
		0.7	0.2	22.2	0.449	0.398		0.049
		0.7	0.2	22.2	0.449	0.398		0.049
		0.7	0.2	22.2	0.449	0.398		0.049
		0.7	0.2	22.2	0.449	0.398		0.049
		0.7	0.2	22.2	0.449	0.398		0.049
		0.7	0.2	22.2	0.449	0.398		0.049
		0.7	0.2	22.2	0.449	0.398		0.049
		0.7	0.2	22.2	0.449	0.398		0.049
		0.7	0.2	22.2	0.449	0.398		0.049
		0.7	0.2	22.2	0.449	0.398		0.049
		0.7	0.2	22.2	0.449	0.398		0.049
		0.7	0.2	22.2	0.449	0.398		0.049
		0.7	0.2	22.2	0.449	0.398		0.049
		0.7	0.2	22.2	0.449	0.398		0.049
		0.7	0.2	22.2	0.449	0.398		0.049
		0.7	0.2	22.2	0.449	0.398		0.049
		0.7	0.2	22.2	0.449	0.398		0.049
		0.7	0.2	22.2	0.449	0.398		0.049
		0.7	0.2	22.2	0.449	0.398		0.049
		0.7	0.2	22.2	0.449	0.398		0.049
		0.7	0.2	22.2	0.449	0.398		0.049
		0.7	0.2	22.2	0.449	0.398		0.049
		0.7	0.2	22.2	0.449	0.398		0.049
		0.7	0.2	22.2	0.449	0.398		0.049
		0.7	0.2	22.2	0.449	0.398		0.049
		0.7	0.2	22.2	0.449	0.398		0.049
		0.7	0.2	22.2	0.449	0.398		0.049
		0.7	0.2	22.2	0.449	0.398		0.049
		0.7	0.2	22.2	0.449	0.398		0.049
		0.7	0.2	22.2	0.449	0.398		0.049
		0.7	0.2	22.2	0.449	0.398		0.049
		0.7	0.2	22.2	0.449	0.398		0.049
		0.7	0.2	22.2	0.449	0.398		0.049
		0.7	0.2	22.2	0.449	0.398		0.049
		0.7	0.2	22.2	0.449	0.398		0.049
		0.7	0.2	22.2	0.449	0.398		0.049
		0.7	0.2	22.2	0.449	0.398		0.049
		0.7	0.2	22.2	0.449	0.398		0.049
		0.7	0.2	22.2	0.449	0.398		0.049
		0.7	0.2	22.2	0.449	0.398		0.049
		0.7	0.2	22.2	0.449	0.398		0.049
		0.7	0.2	22.2	0.449	0.398		0.049
		0.7	0.2	22.2	0.449	0.398		0.049
		0.7	0.2	22.2	0.449	0.398		0.049
		0.7	0.2	22.2	0.449	0.398		0.049
		0.7	0.2	22.2	0.449	0.398		0.049
		0.7	0.2	22.2	0.449	0.398		0.049
		0.7	0.2	22.2	0.449	0.398		0.049
		0.7	0.2	22.2	0.449	0.398		0.049
		0.7	0.2	22.2	0.449	0.398		0.049
		0.7	0.2	22.2	0.449	0.398		0.049
		0.7	0.2	22.2	0.449	0.398		0.049
		0.7	0.2	22.2	0.449	0.398		0.049
		0.7	0.2	22.2	0.449	0.398		0.049
		0.7	0.2	22.2	0.449	0.398		0.049
		0.7	0.2	22.2	0.449	0.398		0.049
		0.7	0.2	22.2	0.449	0.398		0.049
		0.7	0.2	22.2	0.449	0.398		0.049
		0.7	0.2	22.2	0.449	0.398		0.049
		0.7	0.2	22.2	0.449	0.398		0.049
		0.7	0.2	22.2	0.449	0.398		0.049
		0.7	0.2	22.2	0.449	0.398		0.049
		0.7	0.2	22.2	0.449	0.398		0.049
		0.7	0.2	22.2	0.449	0.398		0.049
		0.7	0.2	22.2	0.449	0.398		0.049
		0.7	0.2	22.2	0.449	0.398		0.049
		0.7	0.2	22.2	0.449	0.398		0.049
		0.7	0.2	22.2	0.449	0.398		0.049
		0.7	0.2	22.2	0.449	0.398		0.049
		0.7	0.2	22.2	0.449	0.398		0.049
		0.7	0.2	22.2	0.449	0.398		0.049
		0.7	0.2	22.2	0.449	0.398		0.049
		0.7	0.2	22.2	0.449	0.398		0.049
		0.7	0.2	22.2	0.449	0.398		0.049
		0.7	0.2	22.2	0.449	0.398		0.049
		0.7	0.2	22.2	0.449	0.398		0.049
		0.7	0.2	22.2	0.449	0.398		0.049
		0.7	0.2	22.2	0.449	0.398		0.049
		0.7	0.2	22.2	0.449	0.398		0.049
		0.7	0.2	22.2	0.449	0.398		0.049
		0.7	0.2	22.2	0.449	0.398		0.049
		0.7	0.2	22.2	0.449	0.398		0.049
		0.7	0.2	22.2	0.449	0.398		0.049
		0.7	0.2	22.2	0.449	0.398		0.049
		0.7	0.2	22.2	0.449	0.398		0.049
		0.7	0.2	22.2	0.449	0.398		0.049
		0.7	0.2	22.2	0.449	0.398		0.049
		0.7	0.2	22.2	0.449	0.398		0.049
		0.7	0.2	22.2	0.449	0.398		0.049
		0.7	0.2	22.2	0.449	0.398		0.049
		0.7	0.2	22.2	0.449	0.398		0.049
		0.7	0.2	22.2	0.449	0.398		0.049
		0.7	0.2	22.2	0.449	0.398		0.049
		0.7	0.2	22.2	0.449	0.398		0.049
		0.7	0.2	22.2	0.449	0.398		0.049
		0.7	0.2	22.2	0.449	0.398		0.049
		0.7	0.2	22.2	0.449	0.398		0.049
		0.7	0.2	22.2	0.449	0.398		0.049
		0.7	0.2	22.2	0.449	0.398		0.049
		0.7	0.2	22.2	0.449	0.398		0.049
		0.7	0.2	22.2	0.449	0.398		0.049
		0.7	0.2	22.2	0.449	0.398		0.049
		0.7	0.2	22.2	0.449	0.398		0.049
		0.7	0.2	22.2	0.449	0.398		0.049
		0.7	0.2	22.2	0.449	0.398		0.049
		0.7	0.2	22.2	0.449	0.398		0.049
		0.7	0.2	22.2	0.449	0.398		0.049
		0.7	0.2	22.2	0.449	0.398		0.049
		0.7	0.2	22.2	0.449	0.398		0.049
		0.7	0.2	22.2	0.449	0.398		0.049
		0.7	0.2	22.2	0.449	0.398		0.049
		0.7	0.2	22.2	0.449	0.398		0.049
		0.7	0.2	22.2	0.449	0.398		0.049
		0.7	0.2	22.2	0.449	0.398		0.049
		0.7	0.2	22.2	0.449	0.398		0.049
		0.7	0.2	22.2	0.449	0.398		0.049
		0.7	0.2	22.2	0.449	0.398		0.049
		0.7	0.2	22.2	0.449	0.398		0.049
		0.7	0.2	22.2	0.449	0.398		0.049
		0.7	0.2	22.2	0.449	0.398		0.049
		0.7	0.2	22.2	0.449	0.398		0.049
		0.7	0.2	22.2	0.449	0.398		0.049
		0.7	0.2	22.2	0.449	0.398		0.049
		0.7	0.2	22.2	0.449	0.398		0.049
		0.7	0.2	22.2	0.449	0.398		0.049
		0.7	0.2	22.2	0.449	0.398		0.049
		0.7	0.2	22.2	0.449	0.398		0.049
		0.7	0.2	22.2	0.449	0.398		0.049
		0.7	0.2	22.2	0.449	0.398		0.049
		0.7	0.2	22.2	0.449	0.398		0.049
		0.7	0.2	22.2	0.449	0.398		0.049
		0.7	0.2	22.2	0.449	0.398		0.049
		0.7	0.2	22.2	0.449	0.398		0.049
		0.7	0.2	22.2	0.449	0.398		0.049
		0.7	0.2	22.2	0.449	0.398		0.049
		0.7	0.2	22.2	0.449	0.398		0.049
		0.7	0.2	22.2	0.449	0.398		0.049
		0.7	0.2	22.2	0.449	0.398		0.049
		0.7	0.2	22.2	0.449	0.398		0.049
		0.7	0.2	22.2	0.449	0.398		0.049
		0.7	0.2	22.2	0.449	0.398		0.049
		0.7	0.2	22.2	0.449	0.398		0.049
		0.7	0.2	22.2	0.449	0.398		0.049
		0.7	0.2	22.2	0.449	0.398		0.049
		0.7	0.2	22.2	0.449	0.398		0.049
		0.7	0.2	22.2	0.449	0.398		0.049
		0.7	0.2	22.2	0.449	0.398		0.049
		0.7	0.2	22.2	0.449	0.398		0.049
		0.7	0.2	22.2	0.449	0.398		0.049
		0.7	0.2	22.2	0.449	0.398		0.049
		0.7	0.2	22.2	0.449	0.398		0.049
		0.7	0.2	22.2	0.449	0.398		0.049
		0.7	0.2	22.2	0.449	0.398		0.049
		0.7	0.2	22.2	0.449	0.398		0.049
		0.7	0.2	22.2	0.449	0.398		0.049
		0.7	0.2	22.2	0.449	0.398		0.049
		0.7	0.2	22.2	0.449	0.398		0.049
		0.7	0.2	22.2	0.449	0.398		0.049
		0.7	0.2	22.2	0.449	0.398		0.049
		0.7	0.2	22.2	0.449	0.398		0.049
		0.7	0.2	22.2	0.449	0.398		0.049
		0.7	0.2	22.2	0.449	0.398		0.049
		0.7	0.2	22.2	0.449	0.398		0.049
		0.7	0.2	22.2	0.449	0.398		0.049
		0.7	0.2	22.2	0.449	0.398		0.049
		0.7	0.2	22.2	0.449	0.398		0.049
		0.7	0.2	22.2	0.449	0.398		0.049
		0.7	0.2	22.2	0.449	0.398		0.049
		0.7	0.2	22.2	0.449	0.398		0.049
		0.7	0.2	22.2	0.449	0.398		0.049
		0.7	0.2	22.2	0.449	0.398		0.049
		0.7	0.2	22.2	0.449	0.398		0.049
		0.7	0.2	22.2	0.449	0.398		0.049
		0.7	0.2	22.2	0.449	0.398		0.049
		0.7	0.2	22.2	0.449	0.398		0.049
		0.7	0.2	22.2	0.449	0.398		0.049
		0.7	0.2	22.2	0.449	0.398		0.049
		0.7	0.2	22.2	0.449	0.398		0.049
		0.7	0.2	22.2	0.449	0.398		0.049
		0.7	0.2	22.2	0.449	0.398		0.049
		0.7	0.2	22.2	0.449	0.398		0.049
		0.7	0.2	22.2	0.449	0.398		0.049
		0.7	0.2	22.2	0.449	0.398		0.049
		0.7	0.2	22.2	0.449	0.398		0.049
		0.7	0.2	22.2	0.449	0.398		0.049
		0.7	0.2	22.2	0.449	0.398		0.049
		0.7	0.2	22.2	0.449	0.398		0.049
		0.7	0.2	22.2	0.449	0.398		0.049
		0.7	0.2	22.2	0.449	0.398		0.049
		0.7	0.2	22.2	0.449	0.398		0.049
		0.7	0.2	22.2	0.449	0.398		0.049
		0.7	0.2	22.2	0.449	0.398		0.049
		0.7	0.2	22.2	0.449	0.398		0.049
		0.7	0.2	22.2	0.449	0.398		0.049
		0.7	0.2	22.2	0.449	0.398		0.049
		0.7	0.2	22.2	0.449	0.398		0.049
		0.7	0.2	22.2	0.449	0.398		0.049
		0.7	0.2	22.2	0.449	0.398		0.049
		0.7	0.2	22.2	0.449	0.398		0.049
		0.7	0.2	22.2	0.449	0.398		0.049
		0.7	0.2	22.2	0.449	0.398		0.049
		0.7	0.2	22.2	0.449	0.398		0.049
		0.7	0.2	22.2	0.449	0.398		0.049
		0.7	0.2	22.2	0.449	0.398		0.049
		0.7	0.2	22.2	0.449	0.398		0.049
		0.7	0.2	22.2	0.449	0.398		0.049
		0.7	0.2	22.2	0.449	0.398		0.049
		0.7	0.2	22.2	0.449	0.398		0.049
		0.7	0.2	22.2	0.449	0.398		0.049
		0.7	0.2	22.2	0.449	0.398		0.049
		0.7	0.2	22.2	0.449	0.398		0.049
		0.7	0.2	22.2	0.449	0.398		0.049
		0.7	0.2	22.2	0.449	0.398		0.049
		0.7	0.2	22.2	0.449	0.398		0.049
		0.7	0.2	22.2	0.449	0.398		0.049
		0.7	0.2	22.2	0.449	0.398		0.049
		0.7	0.2	22.2	0.449	0.398		0.049
		0.7	0.2	22.2	0.449	0.398		0.049
		0.7	0.2	22.2	0.449	0.398		0.049
		0.7	0.2	22.2	0.449	0.398		0.049
		0.7	0.2	22.2	0.449	0.398		0.049
		0.7	0.2	22.2	0.449	0.398		0.049
		0.7	0.2	22.2	0.449	0.398		0.049
		0.7	0.2	22.2	0.449	0.398		0.049
		0.7	0.2	22.2	0.449	0.398		0.049
		0.7	0.2	22.2	0.449	0.398		0.049
		0.7	0.2	22.2	0.449	0.398		0.049
		0.7	0.2	22.2	0.449	0.398		0.049
		0.7	0.2	22.2	0.449	0.398		0.049
		0.7	0.2	22.2	0.449	0.398		0.049
		0.7	0.2	22.2	0.449	0.398		0.049
		0.7	0.2	22.2	0.449	0.398		0.049
		0.7	0.2	22.2	0.449	0.398		0.049
		0.7	0.2	22.2	0.449	0.398		0.049
		0.7	0.2	22.2	0.449	0.398		0.049
		0.7	0.2	22.2	0.449	0.398		0.049
		0.7	0.2	22.2	0.449	0.398		0.049
		0.7	0.2	22.2	0.449	0.398		0.049
		0.7	0.2	22.2	0.449	0.398		0.049
		0.7	0.2	22.2	0.449	0.398		0.049
		0.7	0.2	22.2	0.449	0.398		0.049
		0.7	0.2	22.2	0.449	0.398		0.049
		0.7	0.2	22.2	0.449	0.398		0.049
		0.7	0.2	22.2	0.449	0.398		0.049
		0.7	0.2	22.2	0.449	0.398		0.049
		0.7	0.2	22.2	0.449	0.398		0.049
		0.7	0.2	22.2	0.449	0.398		0.049
		0.7	0.2	22.2	0.449	0.398		0.049
		0.7	0.2	22.2	0.449	0.398		0.049
		0.7	0.2	22.2	0.449	0.398		0.049
		0.7	0.2	22.2	0.449	0.398		0.049
		0.7	0.2	22.2	0.449	0.398		0.049
		0.7	0.2	22.2	0.449	0.398		0.049
		0.7	0.2	22.2	0.449	0.398		0.049
		0.7	0.2	22.2	0.449	0.398		0.049
		0.7	0.2	22.2	0.449	0.398		0.049
		0.7	0.2	22.2	0.449	0.398		0.049
		0.7	0.2	22.2	0.449	0.398		0.049
		0.7	0.2	22.2	0.449	0.398		0.049
		0.7	0.2	22.2	0.449	0.398		0.049
		0.7	0.2	22.2	0.449	0.398		0.049
		0.7	0.2	22.2	0.449	0.398		0.049
		0.7	0.2	22.2	0.449	0.398		0.049
		0.7	0.2	22.2	0.449	0.398		0.049
		0.7	0.2	22.2	0.449	0.398		0.049
		0.7	0.2	22.2	0.449	0.398		0.049
		0.7	0.2	22.2	0.449	0.398		0.049
		0.7	0.2	22.2	0.449	0.398		0.049
		0.7	0.2	22.2	0.449	0.398		0.049
		0.7	0.2	22.2	0.449	0.398		0.049
		0.7	0.2	22.2	0.449	0.398		0.049
		0.7	0.2	22.2	0.449	0.398		0.049
		0.7	0.2	22.2	0.449	0.398		0.049
		0.7	0.2	22.2	0.449	0.398		0.049
		0.7	0.2	22.2	0.449	0.398		0.049
		0.7	0.2	22.2	0.449	0.398		0.049
		0.7	0.2	22.2	0.449	0.398		0.049
		0.7	0.2	22.2	0.449	0.398		0.049
		0.7	0.2	22.2	0.449	0.398		0.049
		0.7	0.2	22.2	0.449	0.398		0.049
		0.7	0.2	22.2	0.449	0.398		0.049
		0.7	0.2	22.2	0.449	0.398		0.049
		0.7	0.2	22.2	0.449	0.398		0.049
		0.7	0.2	22.2	0.449	0.398		0.049
		0.7	0.2	22.2	0.449	0.398		0.049
		0.7	0.2	22.2	0.449	0.398		0.049
		0.7	0.2	22.2	0.449	0.398		0.049
		0.7	0.2	22.2	0.449	0.398		0.049
		0.7	0.2	22.2	0.449	0.398		0.049
		0.7	0.2	22.2	0.449	0.398		0.049
		0.7	0.2	22.2	0.449	0.398		0.049
		0.7	0.2	22.2	0.449	0.398		0.049
		0.7	0.2	22.2	0.449	0.398		0.049
		0.7	0.2	22.2	0.449	0.398		0.049
		0.7	0.2	22.2	0.449	0.398		0.049
		0.7	0.2	22.2	0.449	0.398		0.049
		0.7	0.2	22.2	0.449	0.398		0.049
		0.7	0.2	22.2	0.449	0.398		0.049
		0.7	0.2	22.2	0.449	0.398		0.049
		0.7	0.2	22.2	0.449	0.398		0.049
		0.7	0.2	22.2	0.449	0.398		0.049
		0.7	0.2	22.2	0.449	0.398		0.049
		0.7	0.2	22.2	0.449	0.398		0.049
		0.7	0.2	22.2	0.449	0.398		0.049
		0.7	0.2	22.2	0.449	0.398		0.049
		0.7	0.2	22.2	0.449	0.398		0.049
		0.7	0.2	22.2	0.449	0.398		0.049
		0.7	0.2	22.2	0.449	0.398		0.049
		0.7	0.2	22.2	0.449	0.398		0.049
		0.7	0.2	22.2	0.449	0.398		0.049
		0.7	0.2	22.2	0.449	0.398		0.049
		0.7	0.2	22.2	0.449	0.398		0.049
		0.7	0.2	22.2	0.449	0.398		0.049
		0.7	0.2	22.2	0.449	0.398		0.049
		0.7	0.2	22.2	0.449	0.398		0.049
		0.7	0.2	22.2	0.449	0.398		0.049
		0.7	0.2	22.2	0.449	0.398		0.049
		0.7	0.2	22.2	0.449	0.398		0.049
		0.7	0.2	22.2	0.449	0.398		0.049
		0.7	0.2	22.2	0.449	0.398		0.049
		0.7	0.2	22.2	0.449	0.398		0.049
		0.7	0.2	22.2	0.449	0.398		0.049
		0.7	0.2	22.2	0.449	0.398		0.049
		0.7	0.2	22.2	0.449	0.398		0.049
		0.7	0.2	22.2	0.449	0.398		0.049
		0.7	0.2	22.2	0.449	0.398		0.049
		0.7	0.2	22.2	0.449	0.398		0.049
		0.7	0.2	22.2	0.449	0.398		0.049
		0.7	0.2	22.2	0.449	0.398		0.049
		0.7	0.2	22.2	0.449	0.398		0.049
		0.7	0.2	22.2	0.449	0.398		0.049
		0.7	0.2	22.2	0.449	0.398		0.049
		0.7	0.2	22.2	0.449	0.398		0.049
		0.7	0.2	22.2	0.449	0.398		0.049
		0.7	0.2	22.2	0.449	0.398		0.049
		0.7	0.2	22.2	0.449	0.398		0.049
		0.7	0.2	22.2	0.449	0.398		0.049
		0.7	0.2	22.2	0.449	0.398		0.049
		0.7	0.2	22.2	0.449	0.398		0.049
		0.7	0.2	22.2	0.449	0.398		0.049
		0.7	0.2	22.2	0.449	0.398		0.049
		0.7	0.2	22.2	0.449	0.398		0.049
		0.7	0.2	22.2	0.449	0.398		0.049
		0.7	0.2	22.2	0.449	0.398		0.049
		0.7	0.2	22.2	0.449	0.398		0.049
		0.7	0.2	22.2	0.449	0.398		0.049
		0.7	0.2	22.2	0.449	0.398		0.049
		0.7	0.2	22.2	0.449	0.398		0.049
		0.7	0.2	22.2	0.449	0.398		0.049
		0.7	0.2	22.2	0.449	0.398		0.049
		0.7	0.2	22.2	0.449	0.398		0.049
		0.7	0.2	22.2	0.449	0.398		0.049
		0.7	0.2	22.2	0.449	0.398		0.049
		0.7	0.2	22.2	0.449	0.398		0.049
		0.7	0.2	22.2	0.449	0.398		0.049
		0.7	0.2	22.2	0.449	0.398		0.049
		0.7	0.2	22.2	0.449	0.398		0.049
		0.7	0.2	22.2	0.449	0.398		0.049
		0.7	0.2	22.2	0.449	0.398		0.049
		0.7	0.2	22.2	0.449	0.398		0.049
		0.7	0.2	22.2	0.449	0.398		0.049
		0.7	0.2	22.2	0.449	0.398		0.049
		0.7	0.2	22.2	0.449	0.398		0.049
		0.7	0.2	22.2	0.449	0.398		0.049
		0.7	0.2	22.2	0.449	0.398		0.049
		0.7	0.2	22.2	0.449	0.398		0.049
		0.7	0.2	22.2	0.449	0.398		0.049
		0.7	0.2	22.2	0.449	0.398		0.049
		0.7	0.2	22.2	0.449	0.398		0.049
		0.7	0.2	22.2	0.449	0.398		0.049
		0.7	0.2	22.2	0.449	0.398		0.049
		0.7	0.2	22.2	0.449	0.398		0.049
		0.7	0.2	22.2	0.449	0.398		0.049
		0.7	0.2	22.2	0.449	0.398		0.049
		0.7	0.2	22.2	0.449	0.398		0.049
		0.7	0.2	22.2	0.449	0.398		0.049
		0.7	0.2	22.2	0.449	0.398		0.049
		0.7	0.2	22.2	0.449	0.398		0.049
		0.7	0.2	22.2	0.449	0.398		0.049
		0.7	0.2	22.2	0.449	0.398		0.049
		0.7	0.2	22.2	0.449	0.398		0.049
		0.7	0.2	22.2	0.449	0.398		0.049
		0.7	0.2	22.2	0.449	0.398		0.049
		0.7	0.2	22.2	0.449	0.398		0.049
		0.7	0.2	22.2	0.449	0.398		0.049
		0.7	0.2	22.2	0.449	0.398		0.049
		0.7	0.2	22.2	0.449	0.398		0.049
		0.7	0.2	22.2	0.449	0.398		0.049
		0.7	0.2	22.2	0.449	0.398		0.049
		0.7	0.2	22.2	0.449	0.398		0.049
		0.7	0.2	22.2	0.449	0.398		0.049
		0.7	0.2	22.2	0.449	0.398		0.049
		0.7	0.2	22.2	0.449	0.398		0.049
		0.7	0.2	22.2	0.449	0.398		0.049
		0.7	0.2	22.2	0.449	0.398		0.049
		0.7	0.2	22.2	0.449	0.398		0.049
		0.7	0.2	22.2	0.449	0.398		0.049
		0.7	0.2	22.2	0.449	0.398		0.049
		0.7	0.2	22.2	0.449	0.398		0.049
		0.7	0.2	22.2	0.449	0.398		0.049
		0.7	0.2	22.2	0.449	0.398		0.049
		0.7	0.2	22.2	0.449	0.398		0.049
		0.7	0.2	22.2	0.449	0.398		0.049
		0.7	0.2	22.2	0.449	0.398		0.049
		0.7	0.2	22.2	0.449	0.398		0.049
		0.7	0.2	22.2	0.449	0.398		0.049
		0.7	0.2	22.2	0.449	0.398		0.049
		0.7	0.2	22.2	0.449	0.398		0.049
		0.7	0.2	22.2	0.449	0.398		0.049
		0.7	0.2	22.2	0.449	0.398		0.049
		0.7	0.2	22.2	0.449	0.398		0.049
		0.7	0.2	22.2	0.449	0.398		0.049
		0.7	0.2	22.2	0.449	0.398		0.049
		0.7	0.2	22.2	0.449	0.398		0.049
		0.7	0.2	22.2	0.449	0.398		0.049
		0.7	0.2	22.2	0.449	0.398		0.049
		0.7	0.2	22.2	0.449	0.398		0.049
		0.7	0.2	22.2	0.449	0.398		0.049
		0.7	0.2	22.2	0.449	0.398		0.049
		0.7	0.2	22.2	0.449	0.398		0.049
		0.7	0.2	22.2	0.449	0.398		0.049
		0.7	0.2	22.2	0.449	0.398		0.049
		0.7	0.2	22.2	0.449	0.398		0.049
		0.7	0.2	22.2	0.449	0.398		0.049
		0.7	0.2	22.2	0.449	0.398		0.049
		0.7	0.2	22.2	0.449	0.398		0.049
		0.7	0.2	22.2	0.449	0.398		0.049
		0.7	0.2	22.2	0.449	0.398		0.049
		0.7	0.2	22.2	0.449	0.398		0.049
		0.7	0.2	22.2	0.449	0.398		0.049
		0.7	0.2	22.2	0.449	0.398		0.049
		0.7	0.2	22.2	0.449	0.398		0.049
		0.7	0.2	22.2	0.449	0.398		0.049
		0.7	0.2	22.2	0.449	0.398		0.049
		0.7	0.2	22.2	0.449	0.398		0.049
		0.7	0.2	22.2	0.449	0.398		0.049
		0.7	0.2	22.2	0.449	0.398		0.049
		0.7	0.2	22.2	0.449	0.398		0.049
		0.7	0.2	22.2	0.449	0.398		0.049
		0.7	0.2	22.2	0.449	0.398		0.049
		0.7	0.2	22.2	0.449	0.398		0.049
		0.7	0.2	22.2	0.449	0.398		0.049
		0.7	0.2	22.2	0.449	0.398		0.049
		0.7	0.2	22.2	0.449	0.398		0.049
		0.7	0.2	22.2	0.449	0.398		0.049
		0.7	0.2	22.2	0.449	0.398		0.049
		0.7	0.2	22.2	0.449	0.398		0.049
		0.7	0.2	22.2	0.449	0.398		0.049
		0.7	0.2	22.2	0.449	0.398		0.049
		0.7	0.2	22.2	0.449	0.398		0.049
		0.7	0.2	22.2	0.449	0.398		0.049
		0.7	0.2	22.2	0.449	0.398		0.049
		0.7	0.2	22.2	0.449	0.398		0.049
		0.7	0.2	22.2	0.449	0.398		0.049
		0.7	0.2	22.2	0.449	0.398		0.049
		0.7	0.2	22.2	0.449	0.398		0.049
		0.7	0.2	22.2	0.449	0.398		0.049
		0.7	0.2	22.2	0.449	0.398		0.049
		0.7	0.2	22.2	0.449	0.398		0.049
		0.7	0.2	22.2	0.449	0.398		0.049
		0.7	0.2	22.2	0.449	0.398		0.049
		0.7	0.2	22.2	0.449	0.398		0.049
		0.7	0.2	22.2	0.449	0.398		0.049
		0.7	0.2	22.2	0.449	0.398		0.049
		0.7	0.2	22.2	0.449	0.398		0.049
		0.7	0.2	22.2	0.449	0.398		0.049
		0.7	0.2	22.2	0.449	0.398		0.049
		0.7	0.2	22.2	0.449	0.398		0.049
		0.7	0.2	22.2	0.449	0.398		0.049
		0.7	0.2	22.2	0.449	0.398		0.049
		0.7	0.2	22.2	0.449	0.398		0.049
		0.7	0.2	22.2	0.449	0.398		0.049
		0.7	0.2	22.2	0.449	0.398		0.049
		0.7	0.2	22.2	0.449	0.398		0.049
		0.7	0.2	22.2	0.449	0.398		0.049
		0.7	0.2	22.2	0.449	0.398		0.049
		0.7	0.2	22.2	0.449	0.398		0.049
		0.7	0.2	22.2	0.449	0.398		0.049
		0.7	0.2	22.2	0.449	0.398		0.049
		0.7	0.2	22.2	0.449	0.398		0.049
		0.7	0.2	22.2	0.449	0.398		0.049
		0.7	0.2	22.2	0.449	0.398		0.049
		0.7	0.2	22.2	0.449	0.398		0.049
		0.7	0.2	22.2	0.449	0.398		0.049
		0.7	0.2	22.2	0.449	0.398		0.049
		0.7	0.2	22.2	0.449	0.398		0.049
		0.7	0.2	22.2	0.449	0.398		0.049
		0.7	0.2	22.2	0.449	0.398		0.049
		0.7	0.2	22.2	0.449	0.398		0.049
		0.7	0.2	22.2	0.449	0.398		0.049
		0.7	0.2	22.2	0.449	0.398		0.049
		0.7	0.2	22.2	0.449	0.398		0.049
		0.7	0.2	22.2	0.449	0.398		0.049
		0.7	0.2	22.2	0.449	0.398		0.049
		0.7	0.2	22.2	0.449	0.398		0.049
		0.7	0.2	22.2	0.449	0.398		0.049
		0.7	0.2	22.2	0.449	0.398		0.049
		0.7	0.2	22.2	0.449	0.398		0.049
		0.7	0.2	22.2	0.449	0.398		0.049
		0.7	0.2	22.2	0.449	0.398		0.049
		0.7	0.2	22.2	0.449	0.398		0.049
		0.7	0.2	22.2	0.449	0.398		0.049
		0.7	0.2	22.2	0.449	0.398		0.049
		0.7	0.2	22.2	0.449	0.398		0.049
		0.7	0.2	22.2	0.449	0.398		0.049
		0.7	0.2	22.2	0.449	0.398		0.049
		0.7	0.2	22.2	0.449	0.398		0.049
		0.7	0.2	22.2	0.449	0.398		0.049
		0.7	0.2	22.2	0.449	0.398		0.049
		0.7	0.2	22.2	0.449	0.398		0.049
		0.7	0.2	22.2	0.449	0.398		0.049
		0.7	0.2	22.2	0.449	0.398		0.049
		0.7	0.2	22.2	0.449	0.398		0.049
		0.7	0.2	22.2	0.449	0.398		0.049
		0.7	0.2	22.2	0.449	0.398		0.049
		0.7	0.2	22.2	0.449	0.398		0.049
		0.7	0.2	22.2	0.449	0.398		0.049
		0.7	0.2	22.2	0.449	0.398		0.049
		0.7	0.2	22.2	0.449	0.398		0.049
		0.7	0.2	22.2	0.449	0.398		0.049
		0.7	0.2	22.2	0.449	0.398		0.049
		0.7	0.2	22.2	0.449	0.398		0.049
		0.7	0.2	22.2	0.449	0.398		0.049
		0.7	0.2	22.2	0.449	0.398		0.049
		0.7	0.2	22.2	0.449	0.398		0.049
		0.7	0.2	22.2	0.449	0.398		0.049
		0.7	0.2	22.2	0.449	0.398		0.049
		0.7	0.2	22.2	0.449	0.398		0.049
		0.7	0.2	22.2	0.449	0.398		0.049
		0.7	0.2	22.2	0.449	0.398		0.049
		0.7	0.2	22.2	0.449	0.398		0.049
		0.7	0.2	22.2	0.449	0.398		0.049
		0.7	0.2	22.2	0.449	0.398		0.049
		0.7	0.2	22.2	0.449	0.398		0.049
		0.7	0.2	22.2	0.449	0.398		0.049
		0.7	0.2	22.2	0.449	0.398		0.049
		0.7	0.2	22.2	0.449	0.398		0.049
		0.7	0.2	22.2	0.449	0.398		0.049
		0.7	0.2	22.2	0.449	0.398		0.049
		0.7	0.2	22.2	0.449	0.398		0.049
		0.7	0.2	22.2	0.449	0.398		0.049
		0.7	0.2	22.2	0.449	0.398		0.049
		0.7	0.2	22.2	0.449	0.398		0.049
		0.7	0.2	22.2	0.449	0.398		0.049
		0.7	0.2	22.2	0.449	0.398		0.049
		0.7	0.2	22.2	0.449	0.398		0.049
		0.7	0.2	22.2	0.449	0.398		0.049
		0.7	0.2	22.2	0.449	0.398		0.049
		0.7	0.2	22.2	0.449	0.398		0.049
		0.7	0.2	22.2	0.449	0.398		0.049
		0.7	0.2	22.2	0.449	0.398		0.049
		0.7	0.2	22.2	0.449	0.398		0.049
		0.7	0.2	22.2	0.449	0.398		0.049
		0.7	0.2	22.2	0.449	0.398		0.049
		0.7	0.2	22.2	0.449	0.398		0.049
		0.7	0.2	22.2	0.449	0.398		0.049
		0.7	0.2	22.2	0.449	0.398		0.049
		0.7	0.2	22.2	0.449	0.398		0.049
		0.7	0.2	22.2	0.449	0.398		0.049
		0.7	0.2	22.2	0.449	0.398		0.049
		0.7	0.2	22.2	0.449	0.398		0.049
		0.7	0.2	22.2	0.449	0.398		0.049
		0.7	0.2	22.2	0.449	0.398		0.049
		0.7	0.2	22.2	0.449	0.398		0.049
		0.7	0.2	22.2	0.449	0.398		0.049
		0.7	0.2	22.2	0.449	0.398		0.049
		0.7	0.2	22.2	0.449	0.398		0.049
		0.7	0.2	22.2	0.449	0.398		0.049
		0.7	0.2	22.2	0.449	0.398		0.049
		0.7	0.2	22.2	0.449	0.398		0.049
		0.7	0.2	22.2	0.449	0.398		0.049
		0.7	0.2	22.2	0.449	0.398		0.049
		0.7	0.2	22.2	0.449	0.398		0.049
		0.7	0.2	22.2	0.449	0.398		0.049
		0.7	0.2	22.2	0.449	0.398		0.049
		0.7	0.2	22.2	0.449	0.398		0.049
		0.7	0.2	22.2	0.449	0.398		0.049
		0.7	0.2	22.2	0.449	0.398		0.049
		0.7	0.2	22.2	0.449	0.398		0.049
		0.7	0.2	22.2	0.449	0.398		0.049
		0.7	0.2	22.2	0.449	0.398		0.049
		0.7	0.2	22.2	0.449	0.398		0.049
		0.7	0.2	22.2	0.449	0.398		0.049
		0.7	0.2	22.2	0.449	0.398		0.049
		0.7	0.2	22.2	0.449	0.398		0.049
		0.7	0.2	22.2	0.449	0.398		0.049
		0.7	0.2	22.2	0.449	0.398		0.049
		0.7	0.2	22.2	0.449	0.398		0.049
		0.7	0.2	22.2	0.449	0.398		0.049
		0.7	0.2	22.2	0.449	0.398		0.049
		0.7	0.2	22.2	0.449	0.398		0.049
		0.7	0.2	22.2	0.449	0.398		0.049
		0.7	0.2	22.2	0.449	0.398		0.049
		0.7	0.2	22.2	0.449	0.398		0.049
		0.7	0.2	22.2	0.449	0.398		0.049
		0.7	0.2	22.2	0.449	0.398		0.049
		0.7	0.2	22.2	0.449	0.398		0.049
		0.7	0.2	22.2	0.449	0.398		0.049
		0.7	0.2	22.2	0.449	0.398		0.049
		0.7	0.2	22.2	0.449	0.398		0.049
		0.7	0.2	22.2	0.449	0.398		0.049
		0.7	0.2	22.2	0.449	0.398		0.049
		0.7	0.2	22.2	0.449	0.398		0.049
		0.7	0.2	22.2	0.449	0.398		0.049
		0.7	0.2	22.2	0.449	0.398		0.049
		0.7	0.2	22.2	0.449	0.398		0.049
		0.7	0.2	22.2	0.449	0.398		0.049
		0.7	0.2	22.2	0.449	0.398		0.049
		0.7	0.2	22.2	0.449	0.398		0.049
		0.7	0.2	22.2	0.449	0.398		0.049
		0.7	0.2	22.2	0.449	0.398		0.049
		0.7	0.2	22.2	0.449	0.398		0.049
		0.7	0.2	22.2	0.449	0.398		0.049
		0.7	0.2	22.2	0.449	0.398		0.049
		0.7	0.2	22.2	0.449	0.398		0.049
		0.7	0.2	22.2	0.449	0.398		0.049
		0.7	0.2	22.2	0.449	0.398		0.049
		0.7	0.2	22.2	0.449	0.398		0.049
		0.7	0.2	22.2	0.449	0.398		0.049
		0.7	0.2	22.2	0.449	0.398		0.049
		0.7	0.2	22.2	0.449	0.398		0.049
[truncated: 63,536 more rows]

## Sheet: 2016
Code	City	Income level	Gender	Age	Education level	State of health	Marital status	Non-agricultural labor	B&V
340121	An Hui Sheng Zhang Feng Xian	7.95339	0.575618	70.6927	6.2766	3.61425	1.01094	0.723257	1
340122	An Hui Sheng Fei Dong Xian	1.21638	0.678002	74.0512	6.45312	4.08897	0.992065	0.827017	0
340123	An Hui Sheng Fei Xi Xian	4.56387	0.625363	72.861	5.32799	4.64572	1.02099	0.852631	1
340221	An Hui Sheng Wu Hu Xian	2.72574	0.620035	76.1016	7.78131	4.13942	1.0262	0.825043	1
340222	An Hui Sheng Fan Chang Xian	1.52806	0.62482	72.3964	6.81366	3.34838	1.00794	0.770236	0
340223	An Hui Sheng Nan Ling Xian	4.80596	0.646714	70.3802	5.16356	4.60452	0.950566	0.766751	1
340321	An Hui Sheng Huai Yuan Xian	5.02514	0.5644	73.0698	5.40169	2.82605	0.919235	0.712783	0
340322	An Hui Sheng Wu He Xian	8.64168	0.684978	71.3385	6.43517	4.77445	0.943388	0.682409	1
340323	An Hui Sheng Gu Zhen Xian	9.92141	0.731128	72.735	6.75644	2.84235	1.02097	0.856928	1
340421	An Hui Sheng Feng Tai Xian	4.09013	0.582619	70.2931	7.03376	5.14222	1.01655	0.793372	1
340521	An Hui Sheng Dang Tu Xian	5.12285	0.717584	73.309	5.45901	3.50356	1.00967	0.663596	0
340621	An Hui Sheng Sui Xi Xian	9.4697	0.566554	70.3905	7.969	3.82108	0.996459	0.7057	0
340721	An Hui Sheng Tong Ling Xian	9.66076	0.591579	69.1619	6.91071	2.61099	0.920297	0.81659	1
340822	An Hui Sheng Huai Ning Xian	9.94953	0.700164	73.5913	7.68545	2.67077	1.04798	0.755787	1
340823	An Hui Sheng Cong Yang Xian	3.5787	0.624893	69.6939	8.01872	3.73227	1.01178	0.802268	1
340824	An Hui Sheng Qian Shan Xian	5.20808	0.594882	70.3514	5.17399	2.73596	1.04656	0.681596	0
340825	An Hui Sheng Tai Hu Xian	7.50865	0.66555	70.0714	5.36031	3.92856	0.963615	0.724197	0
340826	An Hui Sheng Xiu Song Xian	5.57049	0.572103	76.0645	6.99091	4.93558	1.04852	0.69385	0
340827	An Hui Sheng Wang Jiang Xian	7.1587	0.61539	71.9369	5.59011	4.07313	0.884652	0.764811	1
340828	An Hui Sheng Yue Xi Xian	6.82906	0.740748	70.8397	6.64218	4.94712	1.00635	0.785228	1
341021	An Hui Sheng Xi Xian	4.99122	0.666942	74.3467	7.46883	3.67871	0.94307	0.714932	1
341022	An Hui Sheng Xiu Ning Xian	1.79711	0.677935	75.8479	7.94529	4.28298	0.951188	0.750469	1
341023	An Hui Sheng Yi Xian	8.31058	0.687054	73.2761	5.432	4.99372	1.00084	0.787403	0
341024	An Hui Sheng Qi Men Xian	4.80103	0.600888	69.2061	6.36678	3.02931	0.943498	0.843587	0
341122	An Hui Sheng Lai An Xian	8.51817	0.733362	74.7356	6.44836	4.70248	0.999975	0.691339	0
341124	An Hui Sheng Quan Jiao Xian	3.21339	0.721332	72.2944	7.83377	3.99192	0.99934	0.757452	0
341125	An Hui Sheng Ding Yuan Xian	2.60281	0.67932	74.8608	5.42449	4.75083	0.92836	0.666114	0
341126	An Hui Sheng Feng Yang Xian	8.21172	0.70556	76.3826	6.9998	3.43307	0.959434	0.843741	1
341221	An Hui Sheng Lin Quan Xian	8.19664	0.628476	71.306	6.96583	3.48837	0.913272	0.696132	0
341222	An Hui Sheng Tai He Xian	1.63069	0.648081	74.6118	7.28765	4.57907	0.906198	0.684712	1
341225	An Hui Sheng Fu Nan Xian	9.44593	0.744379	72.8371	6.27641	3.34819	0.877278	0.746985	1
341226	An Hui Sheng Ying Shang Xian	7.54025	0.729541	76.6214	6.10566	2.98371	0.87488	0.850308	0
341321	An Hui Sheng Dang Shan Xian	5.20634	0.633866	69.2269	6.75525	2.54727	0.968163	0.857458	1
341322	An Hui Sheng Xiao Xian	4.40528	0.59562	69.5157	7.32308	3.04798	0.874092	0.832039	0
341323	An Hui Sheng Ling Bi Xian	7.33324	0.623538	72.3891	5.78494	3.66553	0.966875	0.828158	1
341324	An Hui Sheng Si Xian	3.87298	0.688018	74.375	6.25728	3.87244	0.853212	0.806384	0
360121	Jiang Xi Sheng Nan Chang Xian	1.34134	0.686504	71.1288	5.70465	3.31771	1.01099	0.80341	1
360122	Jiang Xi Sheng Xin Jian Xian	5.25186	0.705444	69.1502	7.95536	2.5501	0.85475	0.752839	0
360123	Jiang Xi Sheng An Yi Xian	3.5845	0.735016	76.981	6.36651	2.34996	0.969798	0.66608	0
360124	Jiang Xi Sheng Jin Xian Xian	5.10893	0.698394	71.5666	6.3178	2.35454	0.992944	0.802463	1
360222	Jiang Xi Sheng Fu Liang Xian	2.07601	0.618271	70.2923	5.38604	2.94297	0.996697	0.752893	0
360321	Jiang Xi Sheng Lian Hua Xian	9.47898	0.629667	76.5206	5.48345	4.42635	0.931827	0.849321	0
360322	Jiang Xi Sheng Shang Li Xian	7.32715	0.57914	77.0538	5.57849	3.56546	0.889486	0.827641	1
360323	Jiang Xi Sheng Lu Xi Xian	8.45612	0.589394	70.5018	7.75183	4.87699	1.02061	0.747649	1
360421	Jiang Xi Sheng Jiu Jiang Xian	3.76889	0.653611	70.9154	5.49783	4.76584	1.03519	0.65944	0
360423	Jiang Xi Sheng Wu Ning Xian	2.31752	0.663029	73.6933	8.03868	4.09877	1.00698	0.788283	1
360424	Jiang Xi Sheng Xiu Shui Xian	2.19836	0.667558	74.4253	6.84928	3.19365	1.02693	0.759977	0
360425	Jiang Xi Sheng Yong Xiu Xian	2.75995	0.738721	73.6696	5.3084	3.85083	0.915335	0.687538	1
360426	Jiang Xi Sheng De An Xian	6.86066	0.621683	69.7069	5.18764	2.88373	1.0427	0.715086	0
360427	Jiang Xi Sheng Xing Zi Xian	0.76468	0.731434	70.0145	6.48956	4.78049	0.870656	0.657218	1
360428	Jiang Xi Sheng Dou Chang Xian	1.00445	0.682403	70.6417	8.13655	3.57919	0.893234	0.740056	0
360429	Jiang Xi Sheng Hu Kou Xian	9.96548	0.620371	71.6845	7.92313	2.7908	0.99627	0.703169	0
360430	Jiang Xi Sheng Peng Ze Xian	6.67598	0.639182	73.0603	6.7254	4.60809	1.0045	0.69101	0
360521	Jiang Xi Sheng Fen Yi Xian	1.61126	0.568465	75.5884	7.29955	4.47259	1.03903	0.769712	0
360622	Jiang Xi Sheng Yu Jiang Xian	3.31893	0.671819	71.5338	5.73148	3.41375	1.02408	0.835678	0
360721	Jiang Xi Sheng Gan Xian	9.25806	0.643131	70.6205	5.17802	5.03721	0.904104	0.755391	1
360722	Jiang Xi Sheng Xin Feng Xian	3.69177	0.720148	76.0547	5.49426	3.1714	0.955229	0.761924	1
360723	Jiang Xi Sheng Da Yu Xian	4.08201	0.711041	69.2755	7.42809	3.21663	1.03796	0.759842	1
360724	Jiang Xi Sheng Shang You Xian	4.75696	0.588088	76.2261	6.9293	4.85291	0.852418	0.679918	0
360725	Jiang Xi Sheng Chong Yi Xian	0.677993	0.561171	69.9845	6.16875	4.78122	1.00807	0.729031	0
360726	Jiang Xi Sheng An Yuan Xian	3.87587	0.668944	69.533	5.76883	3.52709	0.882979	0.85106	0
360727	Jiang Xi Sheng Long Nan Xian	5.25186	0.645371	74.457	5.87119	4.07286	0.915762	0.694749	0
360728	Jiang Xi Sheng Ding Nan Xian	2.40827	0.574587	70.847	7.78214	3.45861	0.89559	0.670881	0
360729	Jiang Xi Sheng Quan Nan Xian	4.26148	0.638267	74.5798	6.11647	2.61163	0.869545	0.821263	1
360730	Jiang Xi Sheng Ning Dou Xian	3.45954	0.712695	73.5112	7.2491	4.58346	0.863539	0.702578	1
360731	Jiang Xi Sheng Yu Dou Xian	4.16725	0.734699	75.8094	6.93452	3.78986	0.865498	0.664865	1
360732	Jiang Xi Sheng Xing Guo Xian	2.6634	0.707745	75.197	7.65607	3.0619	1.01316	0.698502	1
360733	Jiang Xi Sheng Hui Chang Xian	4.49516	0.646739	75.512	7.57476	3.30232	0.89349	0.768524	1
360734	Jiang Xi Sheng Xun Wu Xian	4.75174	0.629471	71.1603	7.8194	4.71814	1.03091	0.798347	0
360735	Jiang Xi Sheng Shi Cheng Xian	7.83974	0.659776	74.352	7.83185	3.63833	0.938407	0.701108	1
360821	Jiang Xi Sheng Ji An Xian	4.41978	0.600448	70.6132	7.80924	3.13954	0.991717	0.750483	1
360822	Jiang Xi Sheng Ji Shui Xian	6.64148	0.682415	75.5838	5.5697	3.0576	0.999139	0.696341	1
360823	Jiang Xi Sheng Xia Jiang Xian	9.85531	0.628354	73.6237	6.50008	2.91532	0.890377	0.825909	1
360824	Jiang Xi Sheng Xin Gan Xian	8.53759	0.603604	70.0045	6.70462	3.37447	0.929593	0.77846	0
360825	Jiang Xi Sheng Yong Feng Xian	1.89597	0.572927	73.2937	5.70969	3.79746	1.01288	0.81906	0
360826	Jiang Xi Sheng Tai He Xian	5.72647	0.676873	70.3312	6.52078	4.93622	1.04098	0.766496	1
360827	Jiang Xi Sheng Sui Chuan Xian	0.892538	0.737757	69.9056	7.06205	2.36928	0.980535	0.654539	0
360828	Jiang Xi Sheng Wan An Xian	1.54139	0.711505	76.9132	5.65402	2.80335	1.01718	0.775285	0
360829	Jiang Xi Sheng An Fu Xian	8.54803	0.597537	69.3197	7.3131	2.9556	0.860707	0.720545	1
360830	Jiang Xi Sheng Yong Xin Xian	6.23558	0.58818	75.951	5.28368	3.67148	1.01143	0.865817	0
360921	Jiang Xi Sheng Feng Xin Xian	5.60412	0.55818	76.0933	6.27129	3.89936	0.990227	0.746287	1
360922	Jiang Xi Sheng Wan Zai Xian	3.29457	0.657841	72.7902	5.88144	3.91089	1.03628	0.80774	0
360923	Jiang Xi Sheng Shang Gao Xian	3.81093	0.723554	75.635	6.01685	3.8284	1.0249	0.769564	0
360924	Jiang Xi Sheng Yi Feng Xian	7.31787	0.551411	75.3667	5.16099	2.60659	0.956395	0.811097	0
360925	Jiang Xi Sheng Jing An Xian	9.92228	0.7357	70.1522	6.23384	5.01771	0.936924	0.798817	1
360926	Jiang Xi Sheng Tong Gu Xian	6.11091	0.650627	75.523	5.52905	5.03208	0.968956	0.708728	1
361021	Jiang Xi Sheng Nan Cheng Xian	3.66191	0.588344	75.2251	7.51269	4.29231	0.955815	0.839773	0
361022	Jiang Xi Sheng Li Chuan Xian	6.04336	0.570168	69.6881	5.22215	3.96464	1.03496	0.774398	0
361023	Jiang Xi Sheng Nan Feng Xian	6.38692	0.61232	74.5547	7.80869	3.99696	0.912637	0.806982	1
361024	Jiang Xi Sheng Chong Ren Xian	9.86603	0.705297	72.2922	6.31679	4.02625	0.931455	0.830656	0
361025	Jiang Xi Sheng Le An Xian	4.72768	0.721118	74.7512	7.2524	4.23784	1.0279	0.732966	1
361026	Jiang Xi Sheng Yi Huang Xian	9.51145	0.630375	74.3093	6.77924	2.1696	0.854432	0.863132	1
361027	Jiang Xi Sheng Jin Xi Xian	6.51014	0.609665	76.9827	6.55749	3.7786	1.00369	0.69998	0
361028	Jiang Xi Sheng Zi Xi Xian	9.84806	0.718829	74.4636	6.5661	4.92634	1.03995	0.741499	1
361029	Jiang Xi Sheng Dong Xiang Xian	2.92956	0.645457	72.8886	5.74878	2.49581	0.867317	0.70852	1
361030	Jiang Xi Sheng Guang Chang Xian	3.85558	0.617593	70.8971	5.35921	2.44125	0.912149	0.659393	1
361121	Jiang Xi Sheng Shang Rao Xian	1.94497	0.601998	75.3596	5.20128	3.06694	0.890481	0.76099	0
361122	Jiang Xi Sheng Guang Feng Xian	5.17996	0.575545	71.4879	7.70807	3.03095	1.03605	0.85343	0
361123	Jiang Xi Sheng Yu Shan Xian	7.39615	0.687011	75.6148	7.42937	4.43505	1.00052	0.694897	0
361124	Jiang Xi Sheng Qian Shan Xian	3.94517	0.719104	74.5229	8.01954	4.3781	0.874996	0.732798	0
361125	Jiang Xi Sheng Heng Feng Xian	6.57508	0.635019	73.4616	7.05015	2.45251	0.933756	0.746078	0
361126	Jiang Xi Sheng Yi Yang Xian	1.99571	0.615817	77.0728	5.86625	2.90983	0.85334	0.693453	0
361127	Jiang Xi Sheng Yu Gan Xian	3.62799	0.692394	74.7034	7.26082	2.82257	0.879567	0.775264	0
361128	Jiang Xi Sheng Po Yang Xian	8.3245	0.691979	71.1808	6.34764	2.75043	0.928238	0.771249	1
361129	Jiang Xi Sheng Wan Nian Xian	2.87679	0.64658	73.3557	7.37764	3.90861	0.853224	0.789418	0
361130	Jiang Xi Sheng Wu Yuan Xian	9.28357	0.698809	72.8644	7.6101	2.28908	1.00618	0.835463	1
370124	Shan Dong Sheng Ping Yin Xian	5.15126	0.565797	69.671	6.8642	4.04209	1.04084	0.808922	0
370125	Shan Dong Sheng Ji Yang Xian	2.19199	0.678447	72.9506	7.99162	2.22124	0.924613	0.744031	0
370126	Shan Dong Sheng Shang He Xian	0.671904	0.745625	74.9163	7.20662	4.50445	1.00522	0.691493	0
370321	Shan Dong Sheng Huan Tai Xian	1.57415	0.590749	74.9004	5.47192	2.28652	0.981963	0.662918	0
370322	Shan Dong Sheng Gao Qing Xian	5.1414	0.629337	73.4265	7.33928	2.26299	0.853016	0.680583	1
370323	Shan Dong Sheng Yi Yuan Xian	3.96662	0.549775	70.0489	6.06172	2.21318	0.965153	0.841573	1
370521	Shan Dong Sheng Ken Li Xian	3.12004	0.705578	72.6696	6.47628	4.67923	0.965239	0.67734	0
370522	Shan Dong Sheng Li Jin Xian	7.89367	0.709784	72.0734	6.32155	3.96519	0.918271	0.741788	1
370523	Shan Dong Sheng Guang Rao Xian	5.25418	0.713501	69.8719	5.51605	3.65527	1.01093	0.799254	0
370634	Shan Dong Sheng Zhang Dao Xian	3.73149	0.659892	71.0209	7.2513	2.64038	0.942844	0.666268	1
370724	Shan Dong Sheng Lin Qu Xian	2.56947	0.628415	76.2178	7.05839	4.91984	1.02203	0.661568	0
370725	Shan Dong Sheng Chang Le Xian	6.65104	0.558638	69.8644	6.19127	3.67422	0.945908	0.652847	0
370826	Shan Dong Sheng Wei Shan Xian	9.14644	0.583944	71.7106	6.8534	3.24135	1.03124	0.818651	1
370827	Shan Dong Sheng Yu Tai Xian	7.60983	0.590053	74.3249	7.01545	4.72546	0.880434	0.678709	1
370828	Shan Dong Sheng Jin Xiang Xian	10.1212	0.635715	72.4877	6.59237	2.18745	0.889046	0.667148	0
370829	Shan Dong Sheng Jia Xiang Xian	4.38759	0.676604	76.5882	7.647	4.145	0.879274	0.842969	0
370830	Shan Dong Sheng Wen Shang Xian	5.92159	0.610855	70.7042	6.70206	4.48238	0.906393	0.821014	0
370831	Shan Dong Sheng Si Shui Xian	7.86438	0.565742	74.554	5.65631	3.61792	0.993682	0.653767	0
370832	Shan Dong Sheng Liang Shan Xian	4.01272	0.742896	76.0625	7.60708	4.93513	1.03987	0.754719	1
370921	Shan Dong Sheng Ning Yang Xian	6.55189	0.641727	73.4069	6.29683	2.81296	1.03524	0.664516	0
370923	Shan Dong Sheng Dong Ping Xian	1.98527	0.687121	76.6353	7.15288	2.18919	0.972984	0.736202	0
371121	Shan Dong Sheng Wu Lian Xian	7.2712	0.727143	74.552	7.65515	4.03495	0.911142	0.790787	0
371122	Shan Dong Sheng Ju Xian	9.69237	0.57292	73.8366	7.89869	3.06126	0.973644	0.689412	1
371321	Shan Dong Sheng Yi Nan Xian	1.73129	0.55475	69.3585	6.53323	4.33159	0.861775	0.722512	0
371322	Shan Dong Sheng Tan Cheng Xian	3.04321	0.701617	69.222	6.18669	3.85404	0.950871	0.697945	0
371323	Shan Dong Sheng Yi Shui Xian	3.06089	0.734266	70.6671	8.09636	4.64233	0.981975	0.672391	1
371324	Shan Dong Sheng Cang Shan Xian	6.67482	0.665697	74.2529	5.63287	4.64288	1.01686	0.782012	1
371325	Shan Dong Sheng Fei Xian	9.50565	0.735926	74.6509	8.10029	3.74921	0.957615	0.818664	0
371326	Shan Dong Sheng Ping Yi Xian	4.72739	0.573793	75.2376	5.34594	3.9954	1.00919	0.749066	0
371327	Shan Dong Sheng Ju Nan Xian	1.97715	0.688262	70.3988	7.52752	3.3937	0.902755	0.836228	1
371328	Shan Dong Sheng Meng Yin Xian	8.05805	0.639402	75.3653	6.14128	3.79068	0.967723	0.831253	0
371329	Shan Dong Sheng Lin Shu Xian	9.34475	0.665916	69.4696	5.58142	2.31646	0.964165	0.731824	0
371421	Shan Dong Sheng Ling Xian	7.58519	0.555842	75.0791	5.64715	4.61056	1.01559	0.837678	0
371422	Shan Dong Sheng Ning Jin Xian	9.74861	0.649827	69.6825	8.09846	2.54837	0.994817	0.833925	1
371423	Shan Dong Sheng Qing Yun Xian	7.7948	0.560078	73.98	6.87839	3.47253	0.989355	0.80431	1
371424	Shan Dong Sheng Lin Yi Xian	9.7289	0.702197	73.5561	5.40124	2.39354	0.910946	0.844191	0
371425	Shan Dong Sheng Qi He Xian	0.914862	0.608706	71.0441	7.95133	2.32946	1.02499	0.836087	1
371426	Shan Dong Sheng Ping Yuan Xian	9.5187	0.736237	73.0673	5.32286	2.58517	0.96309	0.741842	0
371427	Shan Dong Sheng Xia Jin Xian	8.5863	0.575624	74.126	7.51122	2.64587	0.858015	0.842177	0
371428	Shan Dong Sheng Wu Cheng Xian	8.40307	0.60195	73.7956	6.43371	4.42571	0.895797	0.832596	1
371521	Shan Dong Sheng Yang Gu Xian	7.18248	0.558149	69.5575	5.51284	2.36333	0.963896	0.864407	0
371522	Shan Dong Sheng Shen Xian	5.5357	0.678087	76.0328	6.30791	2.73175	0.867958	0.657815	0
371523	Shan Dong Sheng Chi Ping Xian	6.00538	0.570497	73.1027	6.60693	2.54589	0.972765	0.706868	1
371524	Shan Dong Sheng Dong A Xian	7.94759	0.582985	75.0759	5.81214	3.45531	0.881069	0.694313	1
371525	Shan Dong Sheng Guan Xian	8.00181	0.637186	69.6021	5.92521	3.84177	0.966814	0.770632	1
371526	Shan Dong Sheng Gao Tang Xian	4.14406	0.617099	76.6971	7.79303	3.32723	0.941184	0.748341	1
371621	Shan Dong Sheng Hui Min Xian	8.70836	0.697399	71.3556	7.89017	4.47039	1.03256	0.657446	0
371622	Shan Dong Sheng Yang Xin Xian	8.57876	0.55373	71.6574	6.03462	5.14113	0.887142	0.786732	0
371623	Shan Dong Sheng Wu Di Xian	4.91787	0.721039	73.6025	7.18053	4.63235	0.920773	0.809177	1
371624	Shan Dong Sheng Zhan Hua Xian	8.37552	0.626126	76.1661	6.84369	3.73877	0.977227	0.780555	1
371625	Shan Dong Sheng Bo Xing Xian	8.34508	0.742115	76.431	6.53634	2.90735	0.987304	0.791452	0
371626	Shan Dong Sheng Zou Ping Xian	9.35634	0.64362	76.3125	6.95667	4.75028	0.964384	0.750255	0
371721	Shan Dong Sheng Cao Xian	7.47298	0.660948	77.0111	7.06443	3.23677	0.874355	0.829615	0
371722	Shan Dong Sheng Dan Xian	2.69095	0.73277	70.7723	7.54382	3.04862	0.931229	0.823404	1
371723	Shan Dong Sheng Cheng Wu Xian	7.52691	0.577858	75.2569	5.47173	3.34829	0.968926	0.838974	0
371724	Shan Dong Sheng Ju Ye Xian	6.21819	0.665123	76.4778	6.76807	3.09587	1.02495	0.81381	0
371725	Shan Dong Sheng Yun Cheng Xian	2.28911	0.623105	76.8497	6.60354	3.85679	0.86739	0.677615	1
371726	Shan Dong Sheng Juan Cheng Xian	4.16348	0.727625	75.4546	6.52847	3.23155	0.854884	0.732395	1
371727	Shan Dong Sheng Ding Tao Xian	9.96084	0.6653	73.0053	8.14772	2.62957	1.00876	0.745917	0
371728	Shan Dong Sheng Dong Ming Xian	8.51382	0.638694	70.6737	7.54437	2.88465	0.915524	0.732395	0
410122	He Nan Sheng Zhong Mou Xian	9.15803	0.638834	71.4518	5.7833	2.22316	1.03764	0.65991	1
410221	He Nan Sheng Qi Xian	4.65433	0.738703	69.5289	7.70367	4.04182	1.00146	0.762219	1
410222	He Nan Sheng Tong Xu Xian	5.11067	0.654533	76.7796	7.75778	3.14833	1.04758	0.73361	0
410223	He Nan Sheng Wei Shi Xian	5.45771	0.611819	70.4391	7.46911	2.44656	1.0124	0.735947	1
410224	He Nan Sheng Kai Feng Xian	2.36304	0.672405	75.6597	6.25755	3.28292	0.960625	0.815133	0
410225	He Nan Sheng Lan Kao Xian	3.77614	0.652983	72.0993	6.99439	4.32738	1.03112	0.701712	1
410322	He Nan Sheng Meng Jin Xian	3.49462	0.645237	74.3801	6.36834	4.79395	1.04433	0.731354	0
410323	He Nan Sheng Xin An Xian	8.67763	0.703491	77.0306	5.31966	2.3138	0.920004	0.838974	1
410324	He Nan Sheng Luan Chuan Xian	2.72748	0.612643	75.7215	7.26595	3.3373	0.879012	0.70241	1
410325	He Nan Sheng Song Xian	4.69173	0.56656	70.3595	6.46621	4.99052	0.948057	0.755518	0
410326	He Nan Sheng Ru Yang Xian	2.97652	0.561354	70.4012	5.9286	3.94092	0.890096	0.729072	1
410327	He Nan Sheng Yi Yang Xian	7.27497	0.605288	70.1385	5.31041	2.61822	0.954252	0.690264	0
410328	He Nan Sheng Luo Ning Xian	4.61664	0.694671	76.1473	6.47958	2.72488	0.977587	0.869684	0
410329	He Nan Sheng Yi Chuan Xian	1.54458	0.744526	72.0361	7.66366	4.31401	0.900357	0.686753	0
410421	He Nan Sheng Bao Feng Xian	8.66226	0.596389	69.9027	7.63125	3.34572	0.93331	0.846682	0
410422	He Nan Sheng Ye Xian	9.07511	0.670397	73.8701	5.88675	3.77567	0.991869	0.712199	0
410423	He Nan Sheng Lu Shan Xian	5.37943	0.557881	74.7612	6.99357	2.64294	0.960234	0.673439	0
410425	He Nan Sheng Jia Xian	1.5672	0.671855	69.22	7.50857	4.8714	0.87408	0.66514	0
410522	He Nan Sheng An Yang Xian	5.7601	0.585708	71.9103	6.59045	2.29155	1.0225	0.687256	0
410523	He Nan Sheng Tang Yin Xian	4.48095	0.621689	73.2441	5.56439	3.4262	0.967015	0.768785	1
410526	He Nan Sheng Hua Xian	0.967628	0.646623	70.2135	6.18349	4.20195	0.885146	0.651974	0
410527	He Nan Sheng Nei Huang Xian	6.16716	0.67661	72.8427	6.60382	4.73929	1.01274	0.774956	1
410621	He Nan Sheng Xun Xian	8.01457	0.662053	74.9961	6.308	3.8252	0.872975	0.73075	0
410622	He Nan Sheng Qi Xian	7.61331	0.610299	70.4554	6.40771	5.09929	0.99638	0.85202	0
410721	He Nan Sheng Xin Xiang Xian	6.21152	0.559559	74.1897	6.64731	2.30519	0.91445	0.8238	1
410724	He Nan Sheng Huo Jia Xian	3.53231	0.706598	77.0372	5.28377	4.23207	0.993346	0.867093	1
410725	He Nan Sheng Yuan Yang Xian	5.07211	0.650444	69.1846	6.89515	2.42879	0.86349	0.715133	0
410726	He Nan Sheng Yan Jin Xian	1.64663	0.655742	70.152	6.23952	4.57165	1.0141	0.68586	0
410727	He Nan Sheng Feng Qiu Xian	1.49065	0.654252	72.5771	6.94926	4.44988	0.934513	0.693259	1
410728	He Nan Sheng Zhang Yuan Xian	1.55908	0.740827	72.645	6.2581	3.87601	0.990478	0.789747	1
410821	He Nan Sheng Xiu Wu Xian	7.39007	0.558882	72.4396	6.51785	3.97224	0.869301	0.841969	0
410822	He Nan Sheng Bo Ai Xian	9.52508	0.598983	74.98	5.17766	2.38823	0.897634	0.75719	1
410823	He Nan Sheng Wu Zhi Xian	6.78238	0.712958	75.8333	6.385	4.03999	0.903262	0.695206	1
410825	He Nan Sheng Wen Xian	1.64403	0.616977	73.112	5.18928	3.84305	0.859334	0.702027	0
410922	He Nan Sheng Qing Feng Xian	2.54483	0.62092	73.9753	6.03727	2.28688	1.03776	0.753068	0
410923	He Nan Sheng Nan Le Xian	2.96812	0.599642	72.642	5.59204	2.51312	0.965965	0.79311	1
410926	He Nan Sheng Fan Xian	4.32149	0.576076	74.8054	5.48803	4.30806	0.880678	0.740492	0
410927	He Nan Sheng Tai Qian Xian	8.63994	0.556117	72.0226	6.05137	4.56185	0.869313	0.844822	1
410928	He Nan Sheng Pu Yang Xian	2.55323	0.646458	70.65	5.31078	3.20766	0.912759	0.795387	0
411023	He Nan Sheng Xu Chang Xian	3.95155	0.708563	71.7235	7.07368	3.5802	1.03125	0.834019	0
411024	He Nan Sheng Yan Ling Xian	5.85897	0.549403	74.2576	6.49386	4.4378	0.998742	0.65431	1
411025	He Nan Sheng Xiang Cheng Xian	6.02075	0.565993	71.529	6.60977	3.7254	1.01913	0.693386	1
411121	He Nan Sheng Wu Yang Xian	5.56295	0.737031	74.6855	8.12492	2.42422	1.01426	0.740714	0
411122	He Nan Sheng Lin Ying Xian	6.07032	0.74701	71.5336	5.51302	2.71252	0.88528	0.701799	0
411123	He Nan Sheng Yan Cheng Xian	4.74884	0.691454	76.3455	7.48257	4.98081	0.927048	0.809124	1
411221	He Nan Sheng Mian Chi Xian	1.05606	0.60397	76.9161	5.87	4.41418	0.864876	0.825969	0
411222	He Nan Sheng Shan Xian	4.02113	0.721747	70.9635	6.2267	4.98814	0.879103	0.697341	0
411224	He Nan Sheng Lu Shi Xian	3.46708	0.623844	71.2099	6.87858	3.37905	1.00199	0.812501	1
411321	He Nan Sheng Nan Zhao Xian	4.3528	0.587099	74.2988	6.41759	4.1634	0.890462	0.704156	1
411322	He Nan Sheng Fang Cheng Xian	2.53555	0.681133	76.5608	5.83493	2.55267	0.892263	0.832878	0
411323	He Nan Sheng Xi Xia Xian	5.18431	0.570223	74.154	7.42535	4.8161	0.869484	0.700356	1
411324	He Nan Sheng Zhen Ping Xian	1.74521	0.721735	75.3428	7.79001	2.25603	0.937107	0.792835	1
411325	He Nan Sheng Nei Xiang Xian	5.49366	0.713849	72.5549	5.80069	3.17442	0.994885	0.833301	0
411326	He Nan Sheng Xi Chuan Xian	7.34629	0.588521	70.5311	5.41772	4.41976	0.964122	0.78034	0
411327	He Nan Sheng She Qi Xian	6.07554	0.738703	71.9164	6.22853	3.03672	0.955149	0.857545	0
411328	He Nan Sheng Tang He Xian	4.03388	0.6838	73.3615	7.48092	3.56463	1.00647	0.830004	1
411329	He Nan Sheng Xin Ye Xian	1.94236	0.606845	73.5952	7.15901	4.0301	0.917532	0.753195	0
411330	He Nan Sheng Tong Bai Xian	0.947334	0.626999	71.0746	6.85257	3.42867	0.874697	0.653545	0
411421	He Nan Sheng Min Quan Xian	2.74777	0.705578	76.4349	6.98679	4.5223	0.975756	0.737766	0
411422	He Nan Sheng Sui Xian	8.13257	0.631919	69.9383	6.24327	2.85032	0.923996	0.67409	1
411423	He Nan Sheng Ning Ling Xian	9.17601	0.729096	71.7348	7.08677	3.10859	0.917899	0.673607	0
411424	He Nan Sheng Zhe Cheng Xian	10.0385	0.621774	74.2483	5.44619	2.89966	0.941715	0.673264	1
411425	He Nan Sheng Yu Cheng Xian	4.46645	0.652745	70.526	7.01096	2.44866	0.989532	0.758674	1
411426	He Nan Sheng Xia Yi Xian	7.90265	0.747901	71.6569	6.94852	3.67587	0.980748	0.782449	0
411521	He Nan Sheng Luo Shan Xian	4.3844	0.652848	74.1174	8.05717	2.94828	1.02565	0.801718	1
411522	He Nan Sheng Guang Shan Xian	3.4694	0.603018	69.9391	7.01664	5.03941	0.867665	0.650329	1
411523	He Nan Sheng Xin Xian	9.16702	0.748774	70.5795	7.63409	4.2307	1.0145	0.740586	0
411524	He Nan Sheng Shang Cheng Xian	6.33213	0.648783	75.1975	7.73819	3.19365	1.0462	0.745434	0
411525	He Nan Sheng Gu Shi Xian	2.46944	0.658714	69.1593	7.72537	3.4034	0.961748	0.702329	0
411526	He Nan Sheng Huang Chuan Xian	2.68805	0.633707	73.5256	7.85996	4.84943	1.00145	0.832542	0
411527	He Nan Sheng Huai Bin Xian	5.79866	0.59034	76.5731	5.68423	3.67148	0.968541	0.803524	1
411528	He Nan Sheng Xi Xian	4.9428	0.687566	74.2864	5.47823	4.06938	0.973046	0.80296	0
411621	He Nan Sheng Fu Gou Xian	3.51115	0.558491	74.7009	6.93964	3.75058	0.849061	0.825902	0
411622	He Nan Sheng Xi Hua Xian	7.77451	0.566023	70.4293	5.59021	2.18059	1.03162	0.868093	0
411623	He Nan Sheng Shang Shui Xian	7.41326	0.658159	75.4177	6.33986	3.67486	0.914535	0.654143	1
411624	He Nan Sheng Shen Qiu Xian	5.45887	0.61055	74.6626	7.07157	3.72202	0.8868	0.711058	0
411625	He Nan Sheng Dan Cheng Xian	7.94324	0.648173	74.1076	6.18138	3.84085	0.868587	0.766147	1
411626	He Nan Sheng Huai Yang Xian	5.35276	0.607455	72.8073	5.69714	4.65323	1.04264	0.660212	1
411627	He Nan Sheng Tai Kang Xian	9.60887	0.743501	75.8811	6.83271	3.36046	1.01685	0.679575	0
411628	He Nan Sheng Lu Yi Xian	7.41732	0.702569	70.3082	5.21996	3.35314	0.941361	0.668041	1
411721	He Nan Sheng Xi Ping Xian	5.91637	0.597152	76.5765	6.65024	2.89005	0.917697	0.799247	0
411722	He Nan Sheng Shang Cai Xian	6.43853	0.677983	75.6348	5.16328	4.66037	0.965117	0.837155	1
411723	He Nan Sheng Ping Yu Xian	1.68606	0.601779	69.338	6.97077	2.92722	0.915347	0.674869	1
411724	He Nan Sheng Zheng Yang Xian	9.13136	0.651371	74.1972	5.73331	2.73001	1.02188	0.759453	0
411725	He Nan Sheng Que Shan Xian	4.08984	0.580166	69.8944	6.71542	5.00169	1.02659	0.826385	1
411726	He Nan Sheng Mi Yang Xian	10.004	0.639463	71.4289	7.98566	2.17445	0.951561	0.671928	1
411727	He Nan Sheng Ru Nan Xian	1.1297	0.589291	70.6	7.94794	3.10933	0.923313	0.721142	0
411728	He Nan Sheng Sui Ping Xian	5.18924	0.662419	76.806	5.97547	2.19505	0.97614	0.771276	1
411729	He Nan Sheng Xin Cai Xian	5.82824	0.657927	69.901	6.9509	3.01548	0.989129	0.851597	1
420222	Hu Bei Sheng Yang Xin Xian	1.82175	0.578597	70.8637	5.94599	2.57583	0.908725	0.856384	1
420321	Hu Bei Sheng Yun Xian	1.27031	0.739405	77.0716	7.4085	4.56689	0.955369	0.701101	1
420322	Hu Bei Sheng Yun Xi Xian	6.90038	0.655241	73.643	5.5436	4.86738	0.855665	0.790808	0
420323	Hu Bei Sheng Zhu Shan Xian	8.04472	0.712909	74.9028	5.47292	3.77704	0.964476	0.85676	0
420324	Hu Bei Sheng Zhu Xi Xian	7.87598	0.624625	72.5239	6.47225	4.22026	0.917825	0.823659	1
420325	Hu Bei Sheng Fang Xian	2.2404	0.634434	76.4859	6.23796	5.05589	0.991772	0.768953	1
420525	Hu Bei Sheng Yuan An Xian	2.86954	0.672789	75.0427	5.77332	4.50683	0.947923	0.704458	0
420526	Hu Bei Sheng Xing Shan Xian	6.67018	0.746449	73.291	5.79941	3.41979	0.905606	0.685585	0
420527	Hu Bei Sheng Zi Gui Xian	7.88729	0.683007	73.0512	7.93622	3.96638	0.973949	0.663697	0
420528	Hu Bei Sheng Zhang Yang Tu Jia Zu Zi Zhi Xian	5.58035	0.729548	69.4691	8.04573	2.72232	0.985265	0.801483	0
420529	Hu Bei Sheng Wu Feng Tu Jia Zu Zi Zhi Xian	9.61438	0.734864	71.4745	7.16405	3.00944	0.88069	0.771961	1
420624	Hu Bei Sheng Nan Zhang Xian	7.48719	0.6434	72.6139	6.94935	2.75519	0.971056	0.658581	0
420625	Hu Bei Sheng Gu Cheng Xian	3.75498	0.566457	76.93	7.22932	2.38091	0.975798	0.846031	0
420626	Hu Bei Sheng Bao Kang Xian	9.60539	0.684765	69.1817	5.81058	3.36184	1.01679	0.707258	1
420821	Hu Bei Sheng Jing Shan Xian	5.90072	0.66693	75.6189	6.31761	4.00172	0.980028	0.726292	0
420822	Hu Bei Sheng Sha Yang Xian	5.80823	0.61066	74.3506	7.00144	4.36437	0.976116	0.670659	0
420921	Hu Bei Sheng Xiao Chang Xian	0.955742	0.704406	69.1639	5.96284	3.84012	0.997112	0.774163	1
420922	Hu Bei Sheng Da Wu Xian	9.39287	0.561513	76.2874	5.65722	3.99027	1.00621	0.720786	0
420923	Hu Bei Sheng Yun Meng Xian	5.22084	0.735608	70.4569	7.48467	2.50378	0.96295	0.67877	1
421022	Hu Bei Sheng Gong An Xian	7.73566	0.595724	74.6387	7.83002	3.48342	1.03975	0.693534	0
421023	Hu Bei Sheng Jian Li Xian	7.70203	0.712268	70.0946	7.13438	2.24568	0.970982	0.826144	0
421024	Hu Bei Sheng Jiang Ling Xian	9.99998	0.639817	71.5006	7.23198	4.5689	0.984472	0.698469	1
421121	Hu Bei Sheng Tuan Feng Xian	3.078	0.622031	72.6284	5.31215	4.12925	0.946165	0.838558	0
421122	Hu Bei Sheng Hong An Xian	8.98756	0.691607	71.205	7.23802	4.27886	0.8834	0.654532	1
421123	Hu Bei Sheng Luo Tian Xian	9.4007	0.601718	75.6079	7.60397	4.57669	1.01827	0.765469	1
421124	Hu Bei Sheng Ying Shan Xian	9.26763	0.712445	71.9652	5.64651	2.22737	1.03319	0.843325	0
421125	Hu Bei Sheng Xi Shui Xian	6.00886	0.564363	76.3018	7.88559	3.79123	0.852046	0.686095	1
421126	Hu Bei Sheng Qi Chun Xian	4.02345	0.634311	76.7496	5.20476	4.60443	0.93812	0.85388	1
421127	Hu Bei Sheng Huang Mei Xian	4.21538	0.713263	73.9829	5.22609	4.99171	0.951469	0.716832	0
421221	Hu Bei Sheng Jia Yu Xian	6.32546	0.61232	69.7052	6.46008	4.82892	0.898226	0.675238	0
421222	Hu Bei Sheng Tong Cheng Xian	2.50858	0.600686	70.8141	5.66006	2.38302	0.993139	0.769772	1
421223	Hu Bei Sheng Chong Yang Xian	7.95426	0.599179	71.0316	7.4681	4.8346	0.915994	0.672183	1
421224	Hu Bei Sheng Tong Shan Xian	9.77645	0.552253	70.6324	7.97898	3.70462	0.985137	0.671035	0
422822	Hu Bei Sheng Jian Shi Xian	1.65359	0.6293	74.4089	7.66604	3.21956	0.983245	0.653746	1
422823	Hu Bei Sheng Ba Dong Xian	6.78499	0.743519	73.3227	6.37383	3.40166	0.916385	0.725177	0
422825	Hu Bei Sheng Xuan En Xian	2.46886	0.602236	75.9112	5.15825	4.86811	1.00242	0.690177	0
422826	Hu Bei Sheng Xian Feng Xian	3.33081	0.609762	71.9819	6.93488	4.34926	0.984301	0.753484	1
422827	Hu Bei Sheng Lai Feng Xian	6.80963	0.572737	70.7892	6.15373	5.00938	0.929575	0.850079	1
422828	Hu Bei Sheng He Feng Xian	7.00852	0.617264	73.7251	5.53774	4.98447	0.88846	0.866381	0
430121	Hu Nan Sheng Zhang Sha Xian	6.76731	0.712952	69.5902	6.70535	2.89445	0.925229	0.692346	0
430122	Hu Nan Sheng Wang Cheng Xian	9.38968	0.549378	71.7394	5.41744	3.05357	0.881948	0.86056	1
430124	Hu Nan Sheng Ning Xiang Xian	1.18507	0.735944	72.7714	6.6138	3.22377	0.888772	0.855457	1
430221	Hu Nan Sheng Zhu Zhou Xian	5.98827	0.589773	73.0925	6.59503	4.32537	0.903274	0.728561	1
430223	Hu Nan Sheng You Xian	4.22726	0.584493	76.3116	7.73435	5.01872	0.857087	0.656566	1
430224	Hu Nan Sheng Cha Ling Xian	2.65761	0.641331	70.808	6.18761	4.94172	0.996917	0.798334	1
430225	Hu Nan Sheng Yan Ling Xian	5.89492	0.718836	76.7603	6.35561	3.67413	0.893874	0.822478	1
430321	Hu Nan Sheng Xiang Tan Xian	4.93555	0.729309	72.8715	5.3442	2.9416	0.993047	0.811406	0
430421	Hu Nan Sheng Heng Yang Xian	1.79566	0.70791	75.7554	5.17106	2.3366	1.00731	0.721471	1
430422	Hu Nan Sheng Heng Nan Xian	1.80319	0.625125	70.0865	7.00199	3.28172	0.883419	0.847998	1
430423	Hu Nan Sheng Heng Shan Xian	3.16324	0.56512	72.2338	6.00468	2.38677	1.03582	0.78643	0
430424	Hu Nan Sheng Heng Dong Xian	4.24495	0.618124	76.0987	7.71997	2.75885	0.924124	0.682557	0
430426	Hu Nan Sheng Qi Dong Xian	9.83414	0.696276	76.3941	7.27574	2.55578	0.859327	0.853457	1
430521	Hu Nan Sheng Shao Dong Xian	2.85476	0.681908	75.4131	5.38906	5.00004	1.04352	0.812246	0
430522	Hu Nan Sheng Xin Shao Xian	4.31482	0.570125	71.9184	7.55133	3.93845	0.851161	0.803497	0
430523	Hu Nan Sheng Shao Yang Xian	4.96194	0.553968	69.8824	7.52496	2.48263	0.858833	0.790646	1
430524	Hu Nan Sheng Long Hui Xian	0.904135	0.605264	77.0467	7.82141	3.75424	0.910281	0.825237	0
430525	Hu Nan Sheng Dong Kou Xian	4.28061	0.697894	69.8963	5.98554	4.77811	0.933616	0.767194	0
430527	Hu Nan Sheng Sui Ning Xian	4.22668	0.615555	71.7868	7.71594	5.03776	1.02736	0.812601	0
430528	Hu Nan Sheng Xin Ning Xian	8.8568	0.570729	74.4004	5.20631	2.22655	0.864577	0.707103	0
430529	Hu Nan Sheng Cheng Bu Miao Zu Zi Zhi Xian	5.73256	0.596249	76.8878	8.13975	3.37191	0.868593	0.787779	0
430621	Hu Nan Sheng Yue Yang Xian	10.0411	0.700012	72.8906	7.27666	3.45303	0.996502	0.694024	0
430623	Hu Nan Sheng Hua Rong Xian	1.8577	0.587508	71.1398	8.10276	4.19984	1.0319	0.77789	0
430624	Hu Nan Sheng Xiang Yin Xian	0.782076	0.609408	75.6614	6.27165	4.86445	0.85146	0.706311	0
430626	Hu Nan Sheng Ping Jiang Xian	5.8265	0.748231	74.1604	7.24928	5.02915	0.966154	0.847521	1
430721	Hu Nan Sheng An Xiang Xian	6.16571	0.645097	72.8598	6.08488	2.93958	0.949864	0.674869	0
430722	Hu Nan Sheng Han Shou Xian	5.20779	0.73393	71.0118	8.10872	3.85624	0.971532	0.678683	1
430723	Hu Nan Sheng Li Xian	6.22949	0.67083	71.2841	5.43584	4.07615	1.01969	0.723251	1
430724	Hu Nan Sheng Lin Li Xian	8.99278	0.72486	69.8395	7.78717	2.26326	0.941148	0.810728	0
430725	Hu Nan Sheng Tao Yuan Xian	6.14657	0.643858	73.3818	5.65091	4.39184	0.862855	0.80721	0
430726	Hu Nan Sheng Shi Men Xian	0.818607	0.717725	69.1573	8.0568	2.74338	0.887765	0.683711	0
430821	Hu Nan Sheng Ci Li Xian	8.26129	0.68117	70.5419	6.09605	4.5559	0.99793	0.738243	1
430822	Hu Nan Sheng Sang Zhi Xian	5.22548	0.702789	72.5016	5.9621	3.78134	0.947843	0.706882	0
430921	Hu Nan Sheng Nan Xian	8.70198	0.600808	71.5446	5.6488	4.82416	0.851673	0.761212	0
430922	Hu Nan Sheng Tao Jiang Xian	5.67892	0.621915	73.863	6.5238	4.91544	0.994994	0.856599	0
430923	Hu Nan Sheng An Hua Xian	6.73831	0.701654	69.9203	6.22524	4.35018	0.954051	0.808029	1
431021	Hu Nan Sheng Gui Yang Xian	8.71416	0.667583	72.6447	7.24773	4.3174	0.949589	0.832985	1
431022	Hu Nan Sheng Yi Zhang Xian	1.19841	0.551539	71.9821	7.98182	3.91007	0.925589	0.774378	0
431023	Hu Nan Sheng Yong Xing Xian	1.13637	0.662901	74.8408	7.32885	4.22218	0.867433	0.729421	1
431024	Hu Nan Sheng Jia He Xian	4.0162	0.613626	69.4447	6.27962	2.79694	0.859236	0.832549	0
431025	Hu Nan Sheng Lin Wu Xian	6.94155	0.683483	70.714	6.03443	4.69351	0.851252	0.830568	0
431026	Hu Nan Sheng Ru Cheng Xian	4.28815	0.678429	75.8008	7.70056	4.17723	1.01462	0.707875	1
431027	Hu Nan Sheng Gui Dong Xian	9.18413	0.668242	73.447	5.1533	3.59961	0.881142	0.731254	1
431028	Hu Nan Sheng An Ren Xian	10.0301	0.710309	71.0192	6.2137	3.03187	0.986986	0.696898	1
431121	Hu Nan Sheng Qi Yang Xian	3.61813	0.643223	71.0783	6.95969	3.17396	0.927378	0.717443	1
431122	Hu Nan Sheng Dong An Xian	6.04684	0.686175	75.6472	5.88804	4.31823	0.910092	0.71892	1
431123	Hu Nan Sheng Shuang Pai Xian	6.22166	0.675109	70.4794	7.26119	4.0128	0.917361	0.748495	0
431124	Hu Nan Sheng Dao Xian	2.93999	0.726374	76.0342	5.19688	3.53222	1.02805	0.657761	1
431125	Hu Nan Sheng Jiang Yong Xian	4.92802	0.704205	70.2118	8.13453	4.70953	1.00229	0.745937	0
431126	Hu Nan Sheng Ning Yuan Xian	9.17166	0.718317	76.1663	7.85584	4.8346	0.949284	0.833576	0
431127	Hu Nan Sheng Lan Shan Xian	1.15956	0.7057	73.8051	6.28621	4.39788	1.03344	0.663959	0
431128	Hu Nan Sheng Xin Tian Xian	4.76334	0.736719	71.4875	7.12422	4.66659	0.902676	0.853685	1
431129	Hu Nan Sheng Jiang Hua Yao Zu Zi Zhi Xian	2.82692	0.717206	71.3266	5.98463	3.16243	0.93837	0.809479	1
431221	Hu Nan Sheng Zhong Fang Xian	1.52487	0.696044	75.0994	7.49337	4.73407	0.975579	0.774365	0
431222	Hu Nan Sheng Yuan Ling Xian	1.46862	0.675865	72.0624	6.55731	4.44576	0.907571	0.791539	0
431223	Hu Nan Sheng Chen Xi Xian	8.65878	0.655619	69.8731	6.51592	3.71918	0.851356	0.688579	0
431224	Hu Nan Sheng Xu Pu Xian	4.37426	0.653959	73.7112	7.92707	4.10939	0.888875	0.669525	1
431225	Hu Nan Sheng Hui Tong Xian	7.07898	0.66049	72.2739	8.11631	2.49938	1.00512	0.847092	1
431226	Hu Nan Sheng Ma Yang Miao Zu Zi Zhi Xian	4.04026	0.693169	76.6951	6.92957	3.57122	0.963646	0.673271	1
431227	Hu Nan Sheng Xin Huang Dong Zu Zi Zhi Xian	2.78778	0.567494	72.0841	5.90021	4.35741	0.885329	0.707949	1
431228	Hu Nan Sheng Zhi Jiang Dong Zu Zi Zhi Xian	8.83158	0.739808	77.0186	7.59756	4.3131	0.87134	0.844634	1
431229	Hu Nan Sheng Jing Zhou Miao Zu Dong Zu Zi Zhi Xian	8.55122	0.599795	73.7336	5.65649	4.04713	0.931479	0.84115	0
431230	Hu Nan Sheng Tong Dao Dong Zu Zi Zhi Xian	9.95852	0.700683	74.5608	6.58953	2.9112	0.982403	0.755881	1
431321	Hu Nan Sheng Shuang Feng Xian	7.92875	0.620615	74.5813	6.2712	5.01176	0.97813	0.676964	1
431322	Hu Nan Sheng Xin Hua Xian	10.0165	0.697656	72.7612	7.85099	4.45812	0.918033	0.813488	0
433122	Hu Nan Sheng Lu Xi Xian	3.28472	0.742243	70.2579	5.5371	2.89499	0.89938	0.827849	0
433123	Hu Nan Sheng Feng Huang Xian	10.0554	0.722675	73.3711	5.80463	3.6962	0.905148	0.793352	0
433124	Hu Nan Sheng Hua Yuan Xian	3.25688	0.71488	70.0773	6.71753	4.13649	0.879342	0.659984	0
433125	Hu Nan Sheng Bao Jing Xian	1.64345	0.609512	71.2562	7.2513	4.24397	0.959544	0.7539	0
433126	Hu Nan Sheng Gu Zhang Xian	2.66398	0.596548	69.5245	8.07731	4.25853	0.878859	0.810943	1
433127	Hu Nan Sheng Yong Shun Xian	6.84558	0.66859	74.2075	8.08345	2.83896	1.03635	0.812722	1
433130	Hu Nan Sheng Long Shan Xian	8.97161	0.715051	74.989	5.81388	4.81949	0.931962	0.790841	0
440221	Guang Dong Sheng Qu Jiang Xian	6.13498	0.601889	72.2753	5.27077	2.42962	0.897872	0.829561	1
440222	Guang Dong Sheng Shi Xing Xian	8.61732	0.720807	73.1596	6.76999	4.29195	0.87104	0.69395	1
440224	Guang Dong Sheng Ren Hua Xian	0.710464	0.551393	73.3659	7.71823	3.08259	0.951219	0.689794	1
440229	Guang Dong Sheng Weng Yuan Xian	0.682921	0.620596	76.9002	7.87104	2.71133	0.974431	0.813165	0
440232	Guang Dong Sheng Ru Yuan Yao Zu Zi Zhi Xian	9.63989	0.661241	75.647	7.91691	4.92267	1.0252	0.726413	0
440233	Guang Dong Sheng Xin Feng Xian	5.4983	0.701074	69.9315	6.27641	2.19606	0.876815	0.818422	0
440523	Guang Dong Sheng Nan Ao Xian	5.93522	0.676677	71.7799	5.17583	2.55441	0.914767	0.651685	0
440823	Guang Dong Sheng Sui Xi Xian	9.74339	0.623447	71.2955	5.63562	2.74063	0.908743	0.800274	0
440825	Guang Dong Sheng Xu Wen Xian	4.24089	0.585732	72.0624	8.00517	3.50677	1.04462	0.710588	0
440923	Guang Dong Sheng Dian Bai Xian	0.901235	0.721045	72.3334	5.48107	4.40996	0.859663	0.79773	0
441223	Guang Dong Sheng Guang Ning Xian	5.45858	0.658696	74.272	7.30825	5.06642	0.918289	0.73306	0
441224	Guang Dong Sheng Huai Ji Xian	8.42626	0.684838	72.8068	5.53628	3.58569	1.01581	0.833905	0
441225	Guang Dong Sheng Feng Kai Xian	1.0894	0.579634	70.3339	5.79804	3.30287	0.849055	0.749717	0
441226	Guang Dong Sheng De Qing Xian	1.69592	0.603952	75.8062	6.45119	2.60403	1.03387	0.86058	0
441322	Guang Dong Sheng Bo Luo Xian	4.94744	0.619602	72.8813	6.84882	4.00877	0.939744	0.842989	1
441323	Guang Dong Sheng Hui Dong Xian	10.1458	0.562599	70.2247	7.06755	4.37078	0.999316	0.831152	1
441324	Guang Dong Sheng Long Men Xian	6.44781	0.69649	69.3577	5.22774	4.5549	0.914676	0.729508	0
441421	Guang Dong Sheng Mei Xian	6.34024	0.70805	71.8534	6.6441	4.69626	0.909341	0.78878	0
441422	Guang Dong Sheng Da Pu Xian	9.55523	0.628171	76.5225	6.16545	2.17775	0.934244	0.789257	0
441423	Guang Dong Sheng Feng Shun Xian	2.62166	0.720093	74.529	5.40627	2.55551	1.03936	0.719081	1
441424	Guang Dong Sheng Wu Hua Xian	4.87293	0.637363	71.028	6.42116	4.83652	0.864925	0.727487	1
441426	Guang Dong Sheng Ping Yuan Xian	4.25684	0.556733	74.2971	5.20613	4.60763	1.0244	0.663502	0
441427	Guang Dong Sheng Jiao Ling Xian	7.9676	0.734156	69.2198	7.7381	2.38439	0.960808	0.816992	0
441521	Guang Dong Sheng Hai Feng Xian	1.67157	0.647947	69.1807	6.85495	4.48669	1.03712	0.826325	1
441523	Guang Dong Sheng Lu He Xian	8.0337	0.710492	74.3557	7.74634	2.27104	0.861629	0.855786	1
441621	Guang Dong Sheng Zi Jin Xian	6.333	0.584835	73.9206	7.70816	2.97694	0.997589	0.704518	0
441622	Guang Dong Sheng Long Chuan Xian	5.60528	0.654673	71.1723	6.32906	4.18428	0.951713	0.688539	0
441623	Guang Dong Sheng Lian Ping Xian	5.04689	0.630082	75.9327	6.20335	2.58032	0.931742	0.710957	1
441624	Guang Dong Sheng He Ping Xian	4.38382	0.658384	75.0388	8.10011	2.85965	0.979186	0.734752	0
441625	Guang Dong Sheng Dong Yuan Xian	2.32506	0.682073	72.7575	6.15849	3.55328	1.03002	0.676702	0
441721	Guang Dong Sheng Yang Xi Xian	1.58401	0.668755	72.8928	7.31658	4.57586	0.930722	0.721364	0
441723	Guang Dong Sheng Yang Dong Xian	0.988503	0.684984	73.4045	5.60614	3.60464	0.870833	0.694286	1
441821	Guang Dong Sheng Fo Gang Xian	1.18768	0.558888	74.7383	7.6535	3.50887	1.0183	0.749442	0
441823	Guang Dong Sheng Yang Shan Xian	2.23113	0.715015	73.267	5.64093	4.48495	0.889242	0.768248	0
441825	Guang Dong Sheng Lian Shan Zhuang Zu Yao Zu Zi Zhi Xian	8.2955	0.576338	72.6801	7.158	5.00837	0.986321	0.830985	0
441826	Guang Dong Sheng Lian Nan Yao Zu Zi Zhi Xian	0.92182	0.713702	69.6732	6.06556	5.02934	0.915604	0.799583	1
441827	Guang Dong Sheng Qing Xin Xian	3.62219	0.706225	76.305	6.77585	4.8552	0.915335	0.750651	0
445121	Guang Dong Sheng Chao An Xian	9.91387	0.708899	69.6512	5.41817	2.22334	0.906039	0.674889	0
445122	Guang Dong Sheng Rao Ping Xian	8.21722	0.678008	75.6656	5.45315	4.54446	1.00631	0.775661	0
445221	Guang Dong Sheng Jie Dong Xian	3.96169	0.585689	74.1304	6.11702	3.91419	0.862092	0.705391	0
445222	Guang Dong Sheng Jie Xi Xian	8.44714	0.678423	69.2093	7.35494	4.47689	1.00374	0.772545	0
445224	Guang Dong Sheng Hui Lai Xian	10.0316	0.670378	76.564	5.84638	3.26195	1.01539	0.774653	1
445321	Guang Dong Sheng Xin Xing Xian	3.81267	0.631626	76.6893	5.57675	2.52062	0.879995	0.729897	1
445322	Guang Dong Sheng Yu Nan Xian	5.15213	0.593856	69.8526	7.8086	4.30193	0.859688	0.692728	0
445323	Guang Dong Sheng Yun An Xian	8.97393	0.697277	69.4271	7.23198	3.58889	0.883523	0.74865	0
450121	Guang Xi Yong Ning Xian	6.56726	0.732581	74.4582	5.94398	4.42608	0.972783	0.80727	1
450122	Guang Xi Wu Ming Xian	7.62983	0.742225	69.254	7.34633	2.54956	0.974181	0.763428	0
450123	Guang Xi Long An Xian	2.61122	0.609909	75.742	7.56982	2.58664	1.00808	0.815462	1
450124	Guang Xi Ma Shan Xian	3.31922	0.6872	74.0244	6.9716	4.81354	0.95532	0.718141	0
450125	Guang Xi Shang Lin Xian	4.00692	0.60364	74.8272	5.95798	2.9361	0.977233	0.822901	1
450126	Guang Xi Bin Yang Xian	4.95353	0.741328	70.8085	5.69714	2.20796	0.989239	0.772727	0
450127	Guang Xi Heng Xian	1.50341	0.571431	71.6757	8.06248	3.82474	1.01404	0.693319	0
450221	Guang Xi Liu Jiang Xian	2.67645	0.739069	74.6982	7.68371	4.12129	0.975072	0.704277	0
450222	Guang Xi Liu Cheng Xian	7.46052	0.60007	72.5817	6.77338	2.95991	1.03208	0.69434	0
450223	Guang Xi Lu Zhai Xian	2.13052	0.611947	70.6056	7.83222	2.25374	1.00154	0.761823	0
450224	Guang Xi Rong An Xian	8.00964	0.631778	75.9287	7.60772	3.45888	0.889193	0.67697	1
450225	Guang Xi Rong Shui Miao Zu Zi Zhi Xian	3.09192	0.585482	70.5209	7.11699	2.53564	0.885702	0.656808	1
450226	Guang Xi San Jiang Dong Zu Zi Zhi Xian	8.77533	0.646049	72.8232	5.50634	4.87433	0.875044	0.757163	0
450321	Guang Xi Yang Shuo Xian	2.9168	0.715625	74.3938	7.81382	4.71631	0.998406	0.819376	1
450322	Guang Xi Lin Gui Xian	1.71941	0.604159	76.1055	6.28328	2.42193	0.970091	0.844346	1
450323	Guang Xi Ling Chuan Xian	2.97479	0.593539	72.1344	5.74301	4.69452	0.882003	0.740378	0
450324	Guang Xi Quan Zhou Xian	6.43708	0.720068	71.2533	6.12846	3.95429	1.00862	0.752202	1
450325	Guang Xi Xing An Xian	6.96185	0.57751	72.1803	6.06895	3.70316	0.91196	0.68874	1
450326	Guang Xi Yong Fu Xian	3.1154	0.631107	70.8417	6.28392	5.09159	1.04174	0.777782	1
450327	Guang Xi Guan Yang Xian	1.33265	0.681469	69.6515	6.04927	2.8635	0.964915	0.820591	0
450328	Guang Xi Long Sheng Ge Zu Zi Zhi Xian	7.30512	0.730036	71.4762	5.46249	2.70914	0.86205	0.734658	1
450329	Guang Xi Zi Yuan Xian	5.78823	0.586104	71.3292	6.77521	4.26824	0.857991	0.698106	0
450330	Guang Xi Ping Le Xian	6.07322	0.710553	75.52	6.63989	5.06175	1.04591	0.761272	1
450331	Guang Xi Li Pu Xian	1.96091	0.665343	76.5074	7.75916	3.49395	0.941593	0.749825	1
450332	Guang Xi Gong Cheng Yao Zu Zi Zhi Xian	0.981835	0.698162	74.4409	6.39626	3.5834	1.01637	0.684336	1
450421	Guang Xi Cang Wu Xian	3.87558	0.563527	69.2318	5.59497	4.18291	0.986187	0.867395	0
450422	Guang Xi Teng Xian	6.04539	0.609823	69.2506	5.88593	4.20305	0.95554	0.74722	0
450423	Guang Xi Meng Shan Xian	6.07322	0.642075	69.5145	6.19933	4.91938	0.927353	0.744494	1
450521	Guang Xi He Pu Xian	6.85834	0.636881	75.2739	6.65582	4.24178	0.923337	0.721216	1
450621	Guang Xi Shang Si Xian	2.2088	0.662822	75.8091	5.73019	3.95667	1.04791	0.838874	1
450721	Guang Xi Ling Shan Xian	7.85801	0.598776	72.3696	6.77576	3.97727	0.896279	0.81199	0
450722	Guang Xi Pu Bei Xian	9.10585	0.715094	73.3737	5.53225	4.28481	0.905874	0.815764	1
450821	Guang Xi Ping Nan Xian	4.13565	0.597	74.7534	5.98408	4.1569	0.849995	0.860923	0
450921	Guang Xi Rong Xian	9.89821	0.748457	76.0896	5.76224	3.94807	0.887868	0.748422	1
450922	Guang Xi Lu Chuan Xian	6.28226	0.733332	75.6997	6.63476	2.47787	0.896639	0.769819	1
450923	Guang Xi Bo Bai Xian	3.18266	0.668718	73.8843	6.07215	2.3019	1.00383	0.745488	0
450924	Guang Xi Xing Ye Xian	6.37185	0.669396	76.6732	7.06672	2.71884	0.879732	0.674298	1
451021	Guang Xi Tian Yang Xian	2.23315	0.716272	75.1179	6.24895	2.91248	0.965782	0.844171	0
451022	Guang Xi Tian Dong Xian	3.81412	0.720599	74.8308	6.44533	2.16282	0.947886	0.684208	1
451023	Guang Xi Ping Guo Xian	0.973717	0.697698	72.1091	7.40429	2.92411	1.0362	0.669337	0
451024	Guang Xi De Bao Xian	5.3429	0.621457	70.3473	8.05021	3.58432	0.90126	0.865616	0
451025	Guang Xi Jing Xi Xian	4.77957	0.709118	75.439	5.54544	4.82856	0.914407	0.849536	0
451026	Guang Xi Na Po Xian	1.82204	0.696954	74.6626	7.25881	4.75037	0.954924	0.826459	1
451027	Guang Xi Ling Yun Xian	6.42896	0.598068	75.7437	7.52496	3.53561	0.978594	0.678958	0
451028	Guang Xi Le Ye Xian	7.77567	0.549543	73.507	6.99503	2.48528	1.01677	0.753585	0
451029	Guang Xi Tian Lin Xian	3.3743	0.684466	73.4123	7.81903	3.34746	1.0402	0.83743	0
451030	Guang Xi Xi Lin Xian	0.995751	0.550239	69.4644	6.02619	4.24498	0.859474	0.840411	1
451031	Guang Xi Long Lin Ge Zu Zi Zhi Xian	5.12835	0.725574	75.9363	6.72311	2.74732	0.922727	0.824955	0
451121	Guang Xi Zhao Ping Xian	3.73903	0.628751	74.8342	7.10902	3.21507	0.900424	0.709849	0
451122	Guang Xi Zhong Shan Xian	2.13429	0.690221	76.6033	7.72528	4.7099	0.972673	0.652585	0
451123	Guang Xi Fu Chuan Yao Zu Zi Zhi Xian	4.25858	0.717334	71.7011	7.44375	2.5632	0.916776	0.843056	1
451221	Guang Xi Nan Dan Xian	4.22524	0.727893	69.8141	5.419	3.3947	0.971379	0.812736	1
451222	Guang Xi Tian E Xian	4.74884	0.741114	71.391	7.1027	3.01118	0.938547	0.678971	1
451223	Guang Xi Feng Shan Xian	5.33507	0.704962	76.5027	7.71613	4.47222	0.969011	0.748845	0
451224	Guang Xi Dong Lan Xian	1.07229	0.68836	74.8723	6.9054	4.72839	1.00701	0.700221	1
451225	Guang Xi Luo Cheng Mu Lao Zu Zi Zhi Xian	4.72362	0.55699	72.9589	7.68289	4.82984	1.02901	0.772968	1
451226	Guang Xi Huan Jiang Mao Nan Zu Zi Zhi Xian	9.37606	0.66364	72.1852	7.51205	4.05317	0.88265	0.754646	1
451227	Guang Xi Ba Ma Yao Zu Zi Zhi Xian	7.76639	0.59891	74.8247	5.44665	2.88849	0.879824	0.818214	1
451228	Guang Xi Dou An Yao Zu Zi Zhi Xian	2.30274	0.748823	71.62	6.1562	3.10109	0.962761	0.866717	0
451229	Guang Xi Da Hua Yao Zu Zi Zhi Xian	2.56715	0.567769	70.0887	7.64755	4.10252	0.944413	0.858539	0
451321	Guang Xi Xin Cheng Xian	5.9126	0.597354	71.129	5.33165	4.29442	1.04665	0.656164	0
451322	Guang Xi Xiang Zhou Xian	6.92966	0.671868	73.6333	7.25075	4.2892	0.882625	0.838746	0
451323	Guang Xi Wu Xuan Xian	9.56886	0.590865	76.3511	7.74139	3.61728	0.993792	0.810392	1
451324	Guang Xi Jin Xiu Yao Zu Zi Zhi Xian	5.78301	0.609305	72.1916	6.53854	3.12388	0.961473	0.829951	0
451421	Guang Xi Fu Sui Xian	2.88375	0.718567	76.6382	7.80274	3.347	0.979418	0.77989	1
451422	Guang Xi Ning Ming Xian	7.68231	0.724292	71.5456	5.15321	4.30248	0.989074	0.697898	0
451423	Guang Xi Long Zhou Xian	7.2451	0.724903	73.6233	7.8432	4.49923	0.990252	0.82942	1
451424	Guang Xi Da Xin Xian	2.65471	0.714917	76.3616	7.53723	2.40572	0.934464	0.680959	1
451425	Guang Xi Tian Deng Xian	6.96156	0.73368	73.1201	7.69745	3.63788	1.04405	0.789693	0
469025	Hai Nan Sheng Ding An Xian	4.18928	0.717902	72.2648	6.38903	3.26085	1.03228	0.818456	0
469026	Hai Nan Sheng Tun Chang Xian	3.5442	0.722907	73.5505	5.60083	4.41134	0.985692	0.862185	0
469027	Hai Nan Sheng Cheng Mai Xian	1.16739	0.697283	72.5905	6.19603	2.47036	0.863978	0.826419	1
469028	Hai Nan Sheng Lin Gao Xian	5.56933	0.718793	73.604	7.94749	3.55465	1.03493	0.841143	1
469030	Hai Nan Sheng Bai Sha Li Zu Zi Zhi Xian	4.79349	0.581942	75.6902	7.89539	4.63684	0.940488	0.823653	0
469031	Hai Nan Sheng Chang Jiang Li Zu Zi Zhi Xian	9.34822	0.624582	75.4705	6.50622	4.52697	0.961113	0.779185	0
469033	Hai Nan Sheng Le Dong Li Zu Zi Zhi Xian	8.20389	0.654942	69.7596	7.62649	2.52365	1.00988	0.704001	1
469034	Hai Nan Sheng Ling Shui Li Zu Zi Zhi Xian	6.73135	0.62526	74.7629	7.95609	4.80191	0.864015	0.743473	1
469035	Hai Nan Sheng Bao Ting Li Zu Miao Zu Zi Zhi Xian	8.65965	0.621414	73.8552	7.74881	3.85221	1.0033	0.868657	0
469036	Hai Nan Sheng Qiong Zhong Li Zu Miao Zu Zi Zhi Xian	9.70657	0.737714	73.1296	7.9701	3.47674	0.87123	0.816294	1
500200	Zhong Qing Shi Xian	2.22794	0.696337	77.087	7.1765	2.48556	0.937351	0.692057	0
500222	Zhong Qing Shi Qi Jiang Xian	3.45548	0.732587	73.5727	6.44067	3.6832	1.0475	0.833939	0
500223	Zhong Qing Shi Tong Nan Xian	9.30532	0.683489	69.9444	6.01347	4.30376	0.936741	0.695031	1
500224	Zhong Qing Shi Tong Liang Xian	6.68352	0.56382	70.6332	7.65075	3.64639	0.874324	0.698751	0
500225	Zhong Qing Shi Da Zu Xian	5.44263	0.687658	69.2747	7.8172	3.97224	0.952574	0.694998	1
500226	Zhong Qing Shi Rong Chang Xian	0.705825	0.629746	76.8648	8.14799	3.53149	1.02404	0.748838	1
500227	Zhong Qing Shi Bi Shan Xian	9.87966	0.73841	70.6395	5.97062	2.94929	0.853407	0.815233	0
500228	Zhong Qing Shi Liang Ping Xian	7.96499	0.680559	74.4116	7.64197	3.79251	1.04678	0.735289	1
500229	Zhong Qing Shi Cheng Kou Xian	5.14865	0.730835	71.6154	7.95692	4.32253	0.883895	0.738491	1
500230	Zhong Qing Shi Feng Dou Xian	0.753663	0.606363	71.0189	5.28569	3.00349	1.036	0.745568	0
500231	Zhong Qing Shi Dian Jiang Xian	1.79102	0.631076	70.0394	7.19737	3.29866	0.943919	0.663844	0
500232	Zhong Qing Shi Wu Long Xian	1.90264	0.71192	70.451	7.11003	2.44601	0.963682	0.791741	1
500233	Zhong Qing Shi Zhong Xian	1.29901	0.577809	73.2937	5.90223	3.26341	0.86512	0.66612	0
500234	Zhong Qing Shi Kai Xian	8.95914	0.634861	75.0459	8.0156	3.45879	1.00471	0.660118	0
500235	Zhong Qing Shi Yun Yang Xian	5.55484	0.659587	71.4137	7.46426	4.15187	0.975994	0.762649	0
500236	Zhong Qing Shi Feng Jie Xian	2.42045	0.617624	72.0414	7.47762	5.07136	1.02669	0.863521	0
500237	Zhong Qing Shi Wu Shan Xian	5.97523	0.687389	73.1479	5.68414	4.30797	0.876931	0.75946	0
500238	Zhong Qing Shi Wu Xi Xian	3.27718	0.624851	76.3106	7.8498	5.14085	0.931217	0.714395	0
500240	Zhong Qing Shi Shi Zhu Tu Jia Zu Zi Zhi Xian	1.95831	0.736963	77.0308	7.91938	3.93003	1.01729	0.656184	1
500241	Zhong Qing Shi Xiu Shan Tu Jia Zu Miao Zu Zi Zhi Xian	4.94512	0.632914	71.2885	7.74478	2.4493	0.920395	0.696327	0
500242	Zhong Qing Shi You Yang Tu Jia Zu Miao Zu Zi Zhi Xian	5.77315	0.730933	70.1302	7.46792	3.47921	0.902749	0.813387	1
500243	Zhong Qing Shi Peng Shui Miao Zu Tu Jia Zu Zi Zhi Xian	5.53686	0.731104	76.1465	5.29622	2.38036	0.853614	0.797663	0
510121	Si Chuan Sheng Jin Tang Xian	4.4134	0.592361	76.3143	5.52905	4.94117	0.888399	0.764804	0
510122	Si Chuan Sheng Shuang Liu Xian	3.29399	0.689928	75.6421	8.04325	3.25554	0.878475	0.854537	0
510124	Si Chuan Sheng Pi Xian	7.33295	0.653111	70.723	6.2657	4.45419	0.855348	0.808593	0
510129	Si Chuan Sheng Da Yi Xian	7.79016	0.596224	76.6114	6.59484	4.53878	0.892294	0.676628	1
510131	Si Chuan Sheng Pu Jiang Xian	5.59803	0.567989	74.5803	6.24272	3.42538	0.952092	0.792076	0
510132	Si Chuan Sheng Xin Jin Xian	3.68481	0.652018	70.6901	8.01679	4.29817	0.940812	0.706432	1
510321	Si Chuan Sheng Rong Xian	5.99697	0.694048	69.556	6.17113	4.72134	0.930381	0.713092	1
510322	Si Chuan Sheng Fu Shun Xian	5.77489	0.709387	75.6321	6.89029	2.90973	1.0143	0.838377	1
510421	Si Chuan Sheng Mi Yi Xian	1.75043	0.667925	72.5991	6.85093	3.7233	0.945194	0.853376	0
510422	Si Chuan Sheng Yan Bian Xian	5.29129	0.592202	74.4692	6.12141	2.38869	0.882949	0.78602	0
510521	Si Chuan Sheng Lu Xian	7.32947	0.678917	75.4785	7.83368	3.84562	0.943113	0.794635	1
510522	Si Chuan Sheng He Jiang Xian	6.79485	0.562282	69.7904	5.68286	3.29967	1.04813	0.700638	1
510524	Si Chuan Sheng Xu Yong Xian	8.22418	0.615176	71.2377	6.00578	3.41137	0.859291	0.822579	1
510525	Si Chuan Sheng Gu Lin Xian	7.01606	0.646995	76.5381	7.4389	3.31157	0.999011	0.82037	1
510623	Si Chuan Sheng Zhong Jiang Xian	7.98325	0.581508	75.3323	6.39177	2.43484	0.904641	0.855874	0
510626	Si Chuan Sheng Luo Jiang Xian	7.55503	0.583675	76.001	5.90388	2.50405	0.980114	0.713777	0
510722	Si Chuan Sheng San Tai Xian	3.66133	0.573226	75.43	7.37261	2.74713	0.97647	0.763696	1
510723	Si Chuan Sheng Yan Ting Xian	9.90546	0.67686	75.0696	7.0984	2.86149	1.01939	0.662206	1
510724	Si Chuan Sheng An Xian	8.64747	0.667784	71.6813	5.5849	3.90055	0.993792	0.654183	0
510725	Si Chuan Sheng Zi Tong Xian	8.75707	0.733613	75.3272	6.45641	4.39916	0.863753	0.688754	0
510726	Si Chuan Sheng Bei Chuan Qiang Zu Zi Zhi Xian	1.39933	0.688207	75.7224	6.38015	3.26955	0.866414	0.80439	1
510727	Si Chuan Sheng Ping Wu Xian	8.37262	0.664592	69.2066	7.89869	3.41933	0.944486	0.697005	1
510821	Si Chuan Sheng Wang Cang Xian	3.56073	0.625766	70.7404	7.26027	2.60778	0.980944	0.798092	0
510822	Si Chuan Sheng Qing Chuan Xian	4.9976	0.738703	74.1902	5.56741	4.86747	0.973149	0.655579	0
510823	Si Chuan Sheng Jian Ge Xian	4.96165	0.708062	69.6527	7.54043	3.89689	0.8511	0.678112	0
510824	Si Chuan Sheng Cang Xi Xian	6.15701	0.682824	75.9353	6.22542	5.03245	0.875685	0.823821	0
510921	Si Chuan Sheng Peng Xi Xian	9.82428	0.588058	76.7606	5.99625	3.50768	0.860109	0.661924	1
510922	Si Chuan Sheng She Hong Xian	7.26685	0.649705	74.2173	6.79407	2.27626	0.931803	0.76655	0
510923	Si Chuan Sheng Da Ying Xian	8.25028	0.634952	69.2027	6.80442	4.36657	0.943272	0.811957	1
511024	Si Chuan Sheng Wei Yuan Xian	2.68747	0.561909	76.7208	7.85767	4.47057	1.02483	0.739492	1
511025	Si Chuan Sheng Zi Zhong Xian	4.9976	0.653129	73.1137	8.05946	2.84528	0.945457	0.750919	1
511028	Si Chuan Sheng Long Chang Xian	8.09401	0.702545	73.9807	6.02784	4.72766	1.04815	0.828675	0
511123	Si Chuan Sheng Jian Wei Xian	6.29386	0.667046	76.5804	6.92481	3.36046	0.965044	0.786833	1
511124	Si Chuan Sheng Jing Yan Xian	4.77262	0.689489	75.1619	7.75568	4.22447	0.983513	0.84544	0
511126	Si Chuan Sheng Jia Jiang Xian	7.21727	0.611716	70.3363	5.41387	5.03831	0.988476	0.778353	0
511129	Si Chuan Sheng Mu Chuan Xian	3.63872	0.564155	69.8788	5.34081	3.7981	0.988848	0.819644	1
511132	Si Chuan Sheng E Bian Yi Zu Zi Zhi Xian	6.16542	0.586049	70.5795	6.29253	4.15983	0.852772	0.787095	1
511133	Si Chuan Sheng Ma Bian Yi Zu Zi Zhi Xian	9.29053	0.672862	74.9099	7.42589	4.91727	1.03334	0.78637	1
511321	Si Chuan Sheng Nan Bu Xian	4.81176	0.684557	73.3686	8.00251	2.31865	0.972185	0.666745	0
511322	Si Chuan Sheng Ying Shan Xian	1.77275	0.744337	75.4053	8.01707	2.98829	1.02137	0.771726	1
511323	Si Chuan Sheng Peng An Xian	3.92284	0.646696	73.771	5.21693	3.1725	0.854597	0.766301	1
511324	Si Chuan Sheng Yi Long Xian	2.29926	0.695611	71.1029	6.95557	4.09584	0.978466	0.660474	1
511325	Si Chuan Sheng Xi Chong Xian	7.65999	0.577663	72.2536	8.01835	4.23244	0.938486	0.795004	1
511421	Si Chuan Sheng Ren Shou Xian	6.94967	0.654814	70.0602	7.61367	4.59958	0.956846	0.717993	0
511422	Si Chuan Sheng Peng Shan Xian	2.68747	0.724408	70.7657	6.11793	4.17796	1.02671	0.746092	1
511423	Si Chuan Sheng Hong Ya Xian	5.74097	0.699517	72.5661	6.31084	4.87287	0.881685	0.810278	0
511424	Si Chuan Sheng Dan Leng Xian	3.26819	0.661461	76.5357	6.38491	4.58987	0.904983	0.783214	1
511425	Si Chuan Sheng Qing Shen Xian	5.90854	0.696905	73.1533	6.3947	4.25697	1.02459	0.845205	1
511521	Si Chuan Sheng Yi Bin Xian	9.21805	0.577431	71.8124	6.59942	3.63192	0.934733	0.715033	1
511522	Si Chuan Sheng Nan Xi Xian	8.15808	0.623203	72.0275	6.99229	3.38619	0.985235	0.83361	1
511523	Si Chuan Sheng Jiang An Xian	4.30294	0.579988	73.612	5.16429	2.96101	1.0275	0.837222	0
511524	Si Chuan Sheng Zhang Ning Xian	2.01194	0.658897	69.7442	6.98194	4.79843	1.00954	0.787712	0
511525	Si Chuan Sheng Gao Xian	8.08734	0.579708	75.9688	6.87171	4.87616	0.966496	0.684295	0
511526	Si Chuan Sheng Gong Xian	10.0994	0.628568	69.5997	6.64181	3.54595	0.997613	0.764119	1
511527	Si Chuan Sheng Jun1 Lian Xian	8.566	0.696453	75.2905	6.1118	4.31035	0.864571	0.764656	1
511528	Si Chuan Sheng Xing Wen Xian	8.26158	0.604434	71.9777	6.56628	2.74677	0.883858	0.84691	0
511529	Si Chuan Sheng Ping Shan Xian	2.82373	0.580623	76.1021	6.49267	3.5953	0.962297	0.687015	1
511621	Si Chuan Sheng Yue Chi Xian	1.63243	0.746467	74.7764	7.69452	4.03761	1.02775	0.660622	1
511622	Si Chuan Sheng Wu Sheng Xian	1.14245	0.681286	76.7967	6.09559	2.86249	0.900119	0.684363	1
511623	Si Chuan Sheng Lin Shui Xian	8.78722	0.73321	75.0557	6.52307	4.08522	0.86385	0.770336	0
511721	Si Chuan Sheng Da Xian	9.12759	0.648002	75.9703	5.896	2.36663	0.969023	0.838276	1
511722	Si Chuan Sheng Xuan Han Xian	7.63679	0.672685	72.195	5.66894	3.0489	0.947538	0.674714	1
511723	Si Chuan Sheng Kai Jiang Xian	9.71005	0.649143	76.4864	5.60055	2.79566	0.980596	0.74113	1
511724	Si Chuan Sheng Da Zhu Xian	7.86206	0.595113	71.1017	6.77594	4.55407	0.923569	0.855075	1
511725	Si Chuan Sheng Qu Xian	4.0162	0.550593	69.627	5.67554	2.6445	1.02437	0.802524	1
511821	Si Chuan Sheng Ming Shan Xian	8.79882	0.745661	76.4166	5.18993	4.69104	0.864326	0.695938	1
511822	Si Chuan Sheng Ying Jing Xian	0.738587	0.55088	76.5108	6.0348	3.85422	1.02278	0.767543	0
511823	Si Chuan Sheng Han Yuan Xian	5.23418	0.739246	72.1667	6.7525	3.18779	0.896316	0.789639	0
511824	Si Chuan Sheng Shi Mian Xian	1.01518	0.736182	73.4091	7.09336	5.02448	0.977367	0.765361	0
511825	Si Chuan Sheng Tian Quan Xian	6.98156	0.636967	76.9671	5.3377	3.5812	0.884231	0.764018	0
511826	Si Chuan Sheng Lu Shan Xian	7.57243	0.626926	76.6839	6.05787	4.47469	1.04863	0.724869	0
511827	Si Chuan Sheng Bao Xing Xian	7.32628	0.578798	73.6237	6.27477	2.31078	0.995257	0.778843	0
511921	Si Chuan Sheng Tong Jiang Xian	8.24854	0.661693	72.748	6.78226	5.13023	0.851484	0.836503	1
511922	Si Chuan Sheng Nan Jiang Xian	4.88946	0.586049	70.8995	5.41671	3.55676	1.04787	0.687438	1
511923	Si Chuan Sheng Ping Chang Xian	2.61905	0.628177	69.8053	5.64844	4.51983	0.903219	0.664852	1
512021	Si Chuan Sheng An Yue Xian	8.09719	0.553376	69.2042	7.22987	2.71133	0.884444	0.805921	0
512022	Si Chuan Sheng Le Zhi Xian	1.53907	0.631528	70.0619	7.10957	3.96748	0.956602	0.760822	0
513221	Si Chuan Sheng Wen Chuan Xian	7.2019	0.710309	72.1181	5.73798	4.98832	1.01949	0.717738	1
513222	Si Chuan Sheng Li Xian	9.14006	0.610757	74.6833	7.13218	3.21333	0.912234	0.82427	0
513223	Si Chuan Sheng Mao Xian	1.61329	0.569667	72.925	6.36321	4.21165	0.931516	0.816375	1
513224	Si Chuan Sheng Song Pan Xian	1.88292	0.600296	71.9775	5.17244	5.08894	0.85597	0.824418	0
513225	Si Chuan Sheng Jiu Zhai Gou Xian	3.09597	0.621781	70.7177	6.50979	4.66119	1.01096	0.838954	1
513226	Si Chuan Sheng Jin Chuan Xian	2.86954	0.610873	71.1124	6.88636	4.37014	1.03507	0.814125	1
513227	Si Chuan Sheng Xiao Jin Xian	7.62983	0.602005	75.1553	7.0388	2.35326	0.973186	0.757821	0
513228	Si Chuan Sheng Hei Shui Xian	9.39722	0.696282	74.1242	5.89243	2.41213	0.99461	0.772431	1
513229	Si Chuan Sheng Ma Er Kang Xian	8.82955	0.681829	71.5932	6.42821	2.69495	0.921738	0.74154	0
513230	Si Chuan Sheng Rang Tang Xian	3.9501	0.605929	73.0551	5.94114	3.51428	0.969969	0.715395	1
513231	Si Chuan Sheng A Ba Xian	1.21899	0.633872	72.0749	7.30962	3.41668	1.02498	0.840357	1
513232	Si Chuan Sheng Ruo Er Gai Xian	6.61161	0.721851	73.7634	7.17824	3.03691	0.895175	0.705626	0
513233	Si Chuan Sheng Hong Yuan Xian	6.81021	0.724805	73.5586	7.06343	3.4674	0.976073	0.680153	0
513321	Si Chuan Sheng Kang Ding Xian	4.41601	0.668291	76.2745	6.19685	4.98054	0.967326	0.84315	1
513322	Si Chuan Sheng Lu Ding Xian	3.25804	0.621701	71.7731	7.1428	3.49313	0.866273	0.731596	0
513323	Si Chuan Sheng Dan Ba Xian	1.70752	0.587099	72.4911	5.62573	4.90391	0.927787	0.772579	0
513324	Si Chuan Sheng Jiu Long Xian	2.31665	0.582271	70.2369	6.63458	5.01432	1.03877	0.664697	1
513325	Si Chuan Sheng Ya Jiang Xian	8.21375	0.717853	76.6717	5.47384	4.59106	1.00743	0.790942	1
513326	Si Chuan Sheng Dao Fu Xian	4.30554	0.662193	72.2377	7.1428	4.82846	0.932096	0.691057	0
513327	Si Chuan Sheng Lu Huo Xian	1.56256	0.732898	75.2698	6.72449	3.63788	0.959782	0.764233	1
513328	Si Chuan Sheng Gan Zi Xian	5.80069	0.638761	69.9625	7.26705	2.87165	0.890694	0.823975	1
513329	Si Chuan Sheng Xin Long Xian	9.48884	0.579641	71.5758	6.11656	4.00254	0.898934	0.677387	0
513330	Si Chuan Sheng De Ge Xian	7.17929	0.644383	74.4846	5.61566	3.15684	1.04268	0.717926	1
513331	Si Chuan Sheng Bai Yu Xian	8.71387	0.69967	72.0397	7.03761	2.42238	0.891915	0.827909	0
513332	Si Chuan Sheng Shi Qu Xian	9.93388	0.550434	71.9499	7.32555	2.83081	1.04532	0.8313	0
513333	Si Chuan Sheng Se Da Xian	5.62587	0.552839	72.238	5.36809	4.31713	0.954283	0.80672	0
513334	Si Chuan Sheng Li Tang Xian	3.26993	0.567714	70.0785	5.32021	4.24416	1.0022	0.716892	1
513335	Si Chuan Sheng Ba Tang Xian	8.09661	0.698113	72.1567	7.32582	3.24547	0.987078	0.66743	1
513336	Si Chuan Sheng Xiang Cheng Xian	6.82906	0.557918	75.9788	5.91761	2.574	0.987493	0.791553	1
513337	Si Chuan Sheng Dao Cheng Xian	3.77759	0.597292	71.7758	6.2354	3.05018	0.998303	0.685256	1
513338	Si Chuan Sheng De Rong Xian	6.39852	0.607449	74.2947	6.74692	3.35762	0.997979	0.836208	0
513422	Si Chuan Sheng Mu Li Cang Zu Zi Zhi Xian	9.17021	0.738166	73.9096	6.08369	4.36281	0.997869	0.866408	0
513423	Si Chuan Sheng Yan Yuan Xian	10.1029	0.724524	70.8439	6.1606	2.65942	1.01577	0.818886	0
513424	Si Chuan Sheng De Chang Xian	3.36329	0.74391	76.8245	8.06312	5.0503	0.966289	0.865663	0
513425	Si Chuan Sheng Hui Li Xian	6.75165	0.708465	72.1698	5.27104	3.8837	1.03125	0.80245	1
513426	Si Chuan Sheng Hui Dong Xian	4.78711	0.572328	71.3637	5.45654	3.32183	0.99923	0.841391	1
513427	Si Chuan Sheng Ning Nan Xian	3.70221	0.731055	70.8214	5.30611	3.82502	0.969475	0.824626	1
513428	Si Chuan Sheng Pu Ge Xian	8.27463	0.635081	75.1377	6.53579	2.4623	1.0478	0.860822	0
513429	Si Chuan Sheng Bu Tuo Xian	6.70526	0.588955	76.6949	8.0221	2.80976	0.910812	0.706344	1
513430	Si Chuan Sheng Jin Yang Xian	7.41877	0.609823	76.7847	6.0066	3.39004	0.932432	0.801993	1
513431	Si Chuan Sheng Zhao Jiao Xian	0.669005	0.558595	73.3999	6.31514	3.07884	1.0218	0.82462	0
513432	Si Chuan Sheng Xi De Xian	3.77092	0.60151	71.3954	7.3261	3.33171	1.03234	0.779273	1
513433	Si Chuan Sheng Mian Ning Xian	1.07287	0.735065	70.3973	6.81375	4.29112	1.04087	0.744031	0
513434	Si Chuan Sheng Yue Xi Xian	5.09269	0.657579	76.8892	7.29799	4.73041	0.966594	0.684584	0
513435	Si Chuan Sheng Gan Luo Xian	0.762361	0.690362	71.5265	5.97923	2.54617	1.02015	0.865475	0
513436	Si Chuan Sheng Mei Gu Xian	8.802	0.581545	71.4608	8.10835	3.93873	1.01334	0.804034	1
513437	Si Chuan Sheng Lei Bo Xian	6.58291	0.667778	69.567	6.97837	4.0193	0.934232	0.828077	0
520121	Gui Zhou Sheng Kai Yang Xian	7.15436	0.64448	69.1734	5.76865	2.17006	0.884078	0.796682	0
520122	Gui Zhou Sheng Xi Feng Xian	1.61039	0.563972	73.622	6.17891	4.54025	0.955015	0.658997	0
520123	Gui Zhou Sheng Xiu Wen Xian	5.73459	0.689373	75.3433	7.15562	2.46038	0.906485	0.666651	1
520221	Gui Zhou Sheng Shui Cheng Xian	3.12323	0.663396	74.3672	6.44927	2.61273	0.882174	0.652726	0
520222	Gui Zhou Sheng Pan Xian	3.21252	0.585097	72.5722	6.85852	3.90366	0.995953	0.658695	0
520321	Gui Zhou Sheng Zun Yi Xian	4.31569	0.705377	72.6069	6.37603	3.82666	1.03865	0.664335	0
520322	Gui Zhou Sheng Tong Zi Xian	0.729309	0.738276	71.1124	5.24092	3.0521	0.938871	0.718497	0
520323	Gui Zhou Sheng Sui Yang Xian	5.56092	0.608719	72.092	6.93516	2.74805	0.912149	0.68772	1
520324	Gui Zhou Sheng Zheng An Xian	5.37421	0.739069	74.6916	6.86118	2.97547	0.993749	0.780139	1
520325	Gui Zhou Sheng Dao Zhen Yi Lao Zu Miao Zu Zi Zhi Xian	6.68323	0.675627	69.1959	5.93079	4.55068	0.974645	0.746991	1
520326	Gui Zhou Sheng Wu Chuan Yi Lao Zu Miao Zu Zi Zhi Xian	7.24046	0.725238	74.0176	8.05827	2.94224	0.964983	0.810956	1
520327	Gui Zhou Sheng Feng Gang Xian	5.17445	0.572261	72.8105	5.52932	3.24904	0.864705	0.724949	0
520328	Gui Zhou Sheng Mei Tan Xian	6.63278	0.622415	73.8747	6.47042	2.8863	1.04384	0.776923	1
520329	Gui Zhou Sheng Yu Qing Xian	0.995751	0.661857	74.7092	7.33992	3.79389	0.899929	0.794326	0
520330	Gui Zhou Sheng Xi Shui Xian	6.3788	0.58312	75.0581	7.8844	4.6351	0.965953	0.786658	0
520421	Gui Zhou Sheng Ping Ba Xian	9.00002	0.572731	72.6537	6.59933	4.85447	0.920725	0.852523	1
520422	Gui Zhou Sheng Pu Ding Xian	6.51681	0.627158	74.3418	5.48757	2.1653	0.930619	0.766825	1
520423	Gui Zhou Sheng Zhen Ning Bu Yi Zu Miao Zu Zi Zhi Xian	7.50662	0.643583	70.6444	6.98762	2.23195	0.980162	0.736706	1
520424	Gui Zhou Sheng Guan Ling Bu Yi Zu Miao Zu Zi Zhi Xian	9.12469	0.606649	71.2577	5.70071	3.81412	0.988286	0.773371	0
520425	Gui Zhou Sheng Zi Yun Miao Zu Bu Yi Zu Zi Zhi Xian	1.63823	0.726038	75.9912	5.29869	4.88202	1.01035	0.820457	1
522222	Gui Zhou Sheng Jiang Kou Xian	3.35778	0.705304	72.6611	7.66055	3.25343	0.954783	0.769873	0
522223	Gui Zhou Sheng Yu Ping Dong Zu Zi Zhi Xian	8.56919	0.565706	74.2705	6.50494	4.85987	0.939927	0.833851	1
522224	Gui Zhou Sheng Shi Qian Xian	8.11604	0.658525	73.893	7.49145	4.04127	0.878231	0.682583	0
522225	Gui Zhou Sheng Si Nan Xian	0.817447	0.65203	71.7475	6.54595	4.50747	1.03477	0.69242	0
522226	Gui Zhou Sheng Yin Jiang Tu Jia Zu Miao Zu Zi Zhi Xian	9.28908	0.673528	69.7957	6.12214	4.54098	0.992913	0.650577	1
522227	Gui Zhou Sheng De Jiang Xian	4.58329	0.649357	71.4826	7.32894	3.25417	0.908963	0.775587	1
522228	Gui Zhou Sheng Yan He Tu Jia Zu Zi Zhi Xian	1.00793	0.561763	74.9231	7.93833	2.84336	0.868129	0.844628	0
522229	Gui Zhou Sheng Song Tao Miao Zu Zi Zhi Xian	2.75995	0.722321	71.1115	6.81385	2.8776	0.932187	0.727944	0
522322	Gui Zhou Sheng Xing Ren Xian	6.33126	0.594875	74.981	5.39657	4.9029	1.02463	0.82891	0
522323	Gui Zhou Sheng Pu An Xian	9.17195	0.671892	70.1742	6.55804	4.34212	0.865657	0.656546	1
522324	Gui Zhou Sheng Qing Long Xian	6.1286	0.584774	75.8741	6.2321	3.28264	0.971007	0.762159	1
522325	Gui Zhou Sheng Zhen Feng Xian	7.64984	0.630265	69.8844	5.57336	4.77683	0.91915	0.749368	0
522326	Gui Zhou Sheng Wang Mo Xian	4.17856	0.59363	71.6759	5.44363	3.57644	0.93364	0.796763	0
522327	Gui Zhou Sheng Ce Heng Xian	5.26085	0.747321	75.3755	7.69553	4.14409	0.859016	0.834066	0
522328	Gui Zhou Sheng An Long Xian	5.41944	0.625095	71.4252	7.21605	4.60196	1.03953	0.773955	1
522422	Gui Zhou Sheng Da Fang Xian	6.74817	0.664586	74.7188	6.73538	4.06333	0.938492	0.678051	1
522423	Gui Zhou Sheng Qian Xi Xian	4.04171	0.559596	71.8493	6.7081	3.72385	0.888772	0.727017	0
522424	Gui Zhou Sheng Jin Sha Xian	2.49061	0.638309	71.4059	7.37526	4.46023	0.890444	0.868704	1
522425	Gui Zhou Sheng Zhi Jin Xian	1.39498	0.598318	75.9502	7.58346	5.04096	1.04577	0.750832	0
522426	Gui Zhou Sheng Na Yong Xian	7.45124	0.567653	72.4987	7.93421	2.5979	1.04523	0.73408	0
522427	Gui Zhou Sheng Wei Ning Yi Zu Hui Zu Miao Zu Zi Zhi Xian	0.656248	0.698174	76.836	6.6441	2.52429	0.911416	0.791828	0
522428	Gui Zhou Sheng He Zhang Xian	8.62457	0.731141	76.2937	7.66421	3.96894	1.03652	0.716751	0
522622	Gui Zhou Sheng Huang Ping Xian	9.10614	0.638303	69.2586	7.34642	3.4154	1.03781	0.835604	1
522623	Gui Zhou Sheng Shi Bing Xian	6.34314	0.559865	74.1106	6.9965	2.87998	0.961558	0.783932	0
522624	Gui Zhou Sheng San Sui Xian	7.32019	0.582296	71.0282	7.68271	3.13945	0.935489	0.837175	1
522625	Gui Zhou Sheng Zhen Yuan Xian	7.87685	0.704736	73.7102	6.03388	4.70633	0.894021	0.854155	0
522626	Gui Zhou Sheng Cen Gong Xian	8.33783	0.614993	69.794	7.29442	2.55422	0.929673	0.768879	0
522627	Gui Zhou Sheng Tian Zhu Xian	5.53164	0.611197	71.8537	5.44015	4.11186	0.93223	0.850415	0
522628	Gui Zhou Sheng Jin Ping Xian	8.06443	0.662639	74.6416	7.11186	4.39541	0.96624	0.750463	1
522629	Gui Zhou Sheng Jian He Xian	5.8349	0.625162	71.6696	6.59668	4.39504	0.928531	0.761091	1
522630	Gui Zhou Sheng Tai Jiang Xian	9.53175	0.576003	75.532	5.66217	4.18748	0.980626	0.83277	0
522631	Gui Zhou Sheng Li Ping Xian	1.32395	0.741376	73.7426	5.34539	2.90955	0.911624	0.7293	0
522632	Gui Zhou Sheng Rong Jiang Xian	2.32013	0.692236	69.8087	6.83692	3.52499	1.04417	0.86816	1
522633	Gui Zhou Sheng Cong Jiang Xian	5.89782	0.696697	69.2462	7.69882	3.59155	1.00771	0.80674	1
522634	Gui Zhou Sheng Lei Shan Xian	2.16386	0.618356	72.8332	5.72553	4.37911	0.920175	0.734087	1
522635	Gui Zhou Sheng Ma Jiang Xian	2.53091	0.629752	69.9483	6.44314	4.37957	1.01365	0.727064	1
522636	Gui Zhou Sheng Dan Zhai Xian	8.19142	0.621805	74.2534	7.49081	3.81485	1.02023	0.780166	0
522722	Gui Zhou Sheng Li Bo Xian	5.39683	0.600833	76.5545	6.4642	4.12101	0.90068	0.803531	1
522723	Gui Zhou Sheng Gui Ding Xian	5.56208	0.596505	69.4991	5.54315	3.09898	0.975066	0.779159	0
522725	Gui Zhou Sheng Weng An Xian	7.45153	0.716193	70.6332	5.7638	2.77753	0.855812	0.803954	0
522726	Gui Zhou Sheng Du Shan Xian	9.18877	0.622086	72.7907	6.86255	2.50048	1.04864	0.71798	0
522727	Gui Zhou Sheng Ping Tang Xian	9.32938	0.654405	73.2458	5.38439	3.76706	1.0246	0.710198	0
522728	Gui Zhou Sheng Luo Dian Xian	9.89763	0.572945	72.2812	5.56402	4.0268	0.95446	0.782026	0
522729	Gui Zhou Sheng Zhang Shun Xian	6.33126	0.674254	70.4225	6.69043	3.47234	0.92869	0.796951	0
522730	Gui Zhou Sheng Long Li Xian	5.03819	0.589278	72.9067	6.11335	4.75256	1.00348	0.803396	0
522731	Gui Zhou Sheng Hui Shui Xian	7.36919	0.718109	74.7727	7.5462	2.68698	1.01978	0.713206	0
522732	Gui Zhou Sheng San Dou Shui Zu Zi Zhi Xian	8.33783	0.617636	77.0916	5.31865	3.1823	0.849574	0.837893	1
530121	Yun Nan Sheng Cheng Gong Xian	4.84713	0.637882	70.7709	6.75964	3.42968	1.02201	0.766858	0
530122	Yun Nan Sheng Jin Ning Xian	8.92348	0.590029	74.665	7.7478	3.09925	0.925412	0.804692	0
530124	Yun Nan Sheng Fu Min Xian	7.08216	0.686651	71.6664	6.59155	2.51998	1.03463	0.665617	0
530125	Yun Nan Sheng Yi Liang Xian	3.09249	0.662553	72.1691	6.91337	2.47549	0.904019	0.723761	0
530126	Yun Nan Sheng Shi Lin Yi Zu Zi Zhi Xian	2.40624	0.662852	71.4647	7.05491	4.93659	1.03864	0.84397	1
530127	Yun Nan Sheng Song Ming Xian	9.26763	0.602041	69.1929	5.80976	4.12816	0.904751	0.737142	0
530128	Yun Nan Sheng Lu Quan Yi Zu Miao Zu Zi Zhi Xian	2.51206	0.691827	75.0806	6.00477	4.6578	0.901492	0.73312	0
530129	Yun Nan Sheng Xun Dian Hui Zu Yi Zu Zi Zhi Xian	5.83548	0.617484	74.4477	5.54516	4.77051	1.01108	0.738042	1
530321	Yun Nan Sheng Ma Long Xian	6.31473	0.604208	74.5203	6.53488	3.7851	1.02775	0.716657	1
530322	Yun Nan Sheng Lu Liang Xian	4.41833	0.606723	71.9948	6.27284	2.81021	0.907003	0.774754	0
530323	Yun Nan Sheng Shi Zong Xian	9.06729	0.649693	73.8508	7.81867	3.64502	0.884847	0.80631	1
530324	Yun Nan Sheng Luo Ping Xian	0.740617	0.653514	71.3766	5.75821	2.55661	0.994195	0.74111	1
530325	Yun Nan Sheng Fu Yuan Xian	6.1083	0.691051	75.7171	6.1411	2.63324	0.968285	0.777285	1
530326	Yun Nan Sheng Hui Ze Xian	4.84336	0.589962	73.3425	6.09111	4.29204	0.947355	0.810063	0
530328	Yun Nan Sheng Zhan Yi Xian	5.86998	0.683165	72.3202	5.33422	3.18138	0.982995	0.748784	0
530421	Yun Nan Sheng Jiang Chuan Xian	4.61519	0.660209	72.446	7.65817	3.82126	1.02695	0.868603	0
530422	Yun Nan Sheng Cheng Jiang Xian	8.09343	0.579726	71.0275	7.029	2.76306	0.934165	0.669746	0
530423	Yun Nan Sheng Tong Hai Xian	6.69482	0.707385	71.9965	7.88184	2.49654	0.920169	0.76892	0
530424	Yun Nan Sheng Hua Ning Xian	1.99918	0.651213	70.1808	6.94898	2.68982	0.864485	0.800288	1
530425	Yun Nan Sheng Yi Men Xian	2.3613	0.582998	70.6635	7.80448	2.21666	0.948673	0.679361	0
530426	Yun Nan Sheng E Shan Yi Zu Zi Zhi Xian	6.89371	0.56689	69.182	6.76523	3.95319	0.972325	0.77315	0
530427	Yun Nan Sheng Xin Ping Yi Zu Dai Zu Zi Zhi Xian	2.35579	0.570332	74.5032	7.70798	3.38051	0.88984	0.697086	0
530428	Yun Nan Sheng Yuan Jiang Ha Ni Zu Yi Zu Dai Zu Zi Zhi Xian	1.29293	0.716009	73.5781	5.68469	2.92319	1.02062	0.684416	0
530521	Yun Nan Sheng Shi Dian Xian	6.25646	0.6468	70.2352	6.9998	4.11671	0.932077	0.86996	1
530522	Yun Nan Sheng Teng Chong Xian	3.55261	0.743494	73.6284	7.83625	4.68591	0.924881	0.825815	1
530523	Yun Nan Sheng Long Ling Xian	3.3227	0.708783	74.3208	5.92805	2.188	0.949217	0.845567	1
530524	Yun Nan Sheng Chang Ning Xian	6.13556	0.579158	70.7352	5.51202	2.57647	1.01515	0.700147	0
530621	Yun Nan Sheng Lu Dian Xian	7.78089	0.572273	76.7003	6.69382	4.65433	0.859047	0.797515	0
530622	Yun Nan Sheng Qiao Jia Xian	3.98402	0.571083	73.1291	6.31047	2.40655	0.926767	0.784187	0
530623	Yun Nan Sheng Yan Jin Xian	8.03747	0.567421	77.0238	5.58416	2.54663	0.851832	0.771505	1
530624	Yun Nan Sheng Da Guan Xian	5.89724	0.718372	69.3389	7.06187	4.37371	1.01254	0.706613	1
530625	Yun Nan Sheng Yong Shan Xian	3.98083	0.590877	69.7657	7.22145	4.33709	0.86089	0.782892	0
530626	Yun Nan Sheng Sui Jiang Xian	2.82228	0.661668	76.2522	7.99922	4.05537	1.00991	0.760863	0
530627	Yun Nan Sheng Zhen Xiong Xian	4.02722	0.691289	73.8344	6.29546	4.74936	0.924277	0.761561	0
530628	Yun Nan Sheng Yi Liang Xian	4.95527	0.655705	72.945	6.82062	2.59762	0.865968	0.720511	0
530629	Yun Nan Sheng Wei Xin Xian	9.59988	0.56501	71.0995	7.59372	3.33116	0.979332	0.67599	0
530630	Yun Nan Sheng Shui Fu Xian	9.96635	0.642197	77.0001	6.95832	4.58804	0.945347	0.736195	1
530721	Yun Nan Sheng Yu Long Na Xi Zu Zi Zhi Xian	3.46128	0.656968	69.734	6.12571	3.06501	0.864802	0.854605	1
530722	Yun Nan Sheng Yong Sheng Xian	7.45965	0.58879	69.6441	5.40078	3.53277	0.946378	0.795501	1
530723	Yun Nan Sheng Hua Ping Xian	8.96262	0.619467	71.3209	8.06047	5.01011	1.00439	0.795064	0
530724	Yun Nan Sheng Ning Lang Yi Zu Zi Zhi Xian	1.36193	0.685229	74.8298	6.6766	3.70636	0.954539	0.84781	0
530821	Yun Nan Sheng Pu Er Ha Ni Zu Yi Zu Zi Zhi Xian	1.98353	0.605899	76.4012	7.39513	3.4229	0.934604	0.770625	1
530822	Yun Nan Sheng Mo Jiang Ha Ni Zu Zi Zhi Xian	4.27307	0.616122	70.2499	6.98212	2.7876	0.993755	0.822941	0
530823	Yun Nan Sheng Jing Dong Yi Zu Zi Zhi Xian	5.84708	0.590523	72.4487	6.16225	4.85968	1.04551	0.681925	1
530824	Yun Nan Sheng Jing Gu Dai Zu Yi Zu Zi Zhi Xian	3.32878	0.586757	76.316	6.79288	3.51629	1.02093	0.752437	0
530826	Yun Nan Sheng Jiang Cheng Ha Ni Zu Yi Zu Zi Zhi Xian	2.43175	0.735737	72.2275	5.90351	2.31288	0.947837	0.862762	0
530827	Yun Nan Sheng Meng Lian Dai Zu La Hu Zu Wa Zu Zi Zhi Xian	2.75241	0.687762	69.2464	5.51541	3.96803	0.971922	0.783422	1
530828	Yun Nan Sheng Lan Cang La Hu Zu Zi Zhi Xian	1.82697	0.698773	74.0491	5.49288	2.33541	0.892141	0.684974	0
530829	Yun Nan Sheng Xi Meng Wa Zu Zi Zhi Xian	1.96497	0.572591	73.6997	5.68606	3.3329	1.03329	0.844466	0
530921	Yun Nan Sheng Feng Qing Xian	2.80054	0.606283	71.6632	7.53539	4.24709	0.966814	0.799207	0
530922	Yun Nan Sheng Yun Xian	2.29375	0.712707	69.7552	5.7854	2.66812	1.00815	0.768356	1
530923	Yun Nan Sheng Yong De Xian	4.32207	0.552095	75.3391	6.88801	2.76398	0.920029	0.71183	1
530924	Yun Nan Sheng Zhen Kang Xian	0.938056	0.714477	71.5834	7.78232	3.34929	0.891879	0.745441	0
530926	Yun Nan Sheng Geng Ma Dai Zu Wa Zu Zi Zhi Xian	4.5601	0.616043	74.1404	6.71286	3.62542	0.90842	0.712058	0
530927	Yun Nan Sheng Cang Yuan Wa Zu Zi Zhi Xian	3.81586	0.554103	69.7665	5.92283	2.24834	0.998718	0.861111	1
532322	Yun Nan Sheng Shuang Bai Xian	8.83651	0.68496	73.4926	7.26109	4.88367	0.999389	0.723486	1
532323	Yun Nan Sheng Mou Ding Xian	4.7039	0.737275	77.013	7.9224	3.39141	1.00878	0.709138	0
532324	Yun Nan Sheng Nan Hua Xian	7.18886	0.705798	74.8225	6.66891	2.34896	0.968205	0.859808	0
532325	Yun Nan Sheng Yao An Xian	3.60102	0.743671	70.8866	7.46297	3.36989	0.961796	0.856968	0
532326	Yun Nan Sheng Da Yao Xian	9.12382	0.740241	74.3982	5.80463	4.11708	0.961387	0.831884	1
532327	Yun Nan Sheng Yong Ren Xian	3.44939	0.698351	76.2007	7.63373	2.47366	0.933548	0.6963	1
532328	Yun Nan Sheng Yuan Mou Xian	7.02795	0.645298	75.4351	7.00639	4.02598	0.868227	0.800409	1
532329	Yun Nan Sheng Wu Ding Xian	2.66572	0.646403	70.8502	6.54211	3.75278	0.918784	0.791351	0
532331	Yun Nan Sheng Lu Feng Xian	8.26129	0.699951	72.122	6.7753	4.17036	0.879	0.732764	0
532522	Yun Nan Sheng Meng Zi Xian	2.81011	0.720545	73.1411	5.65017	3.37777	0.935642	0.783664	0
532523	Yun Nan Sheng Ping Bian Miao Zu Zi Zhi Xian	4.31975	0.559511	69.4212	5.51321	5.11229	1.03503	0.721861	0
532524	Yun Nan Sheng Jian Shui Xian	1.08505	0.707061	77.0484	5.32671	4.12843	0.985491	0.715684	0
532525	Yun Nan Sheng Shi Ping Xian	8.36683	0.670976	69.3214	6.58129	4.05216	0.918613	0.735638	0
532526	Yun Nan Sheng Mi Le Xian	3.65553	0.659843	69.3636	5.52392	3.97004	0.874593	0.741466	1
532527	Yun Nan Sheng Lu Xi Xian	8.03834	0.650505	75.6795	5.70291	4.83185	0.913901	0.86712	1
532528	Yun Nan Sheng Yuan Yang Xian	8.43989	0.709399	70.3231	6.26882	2.85352	0.854231	0.690177	0
532529	Yun Nan Sheng Hong He Xian	8.9432	0.632193	70.8651	5.39181	4.10582	1.01856	0.822807	1
532530	Yun Nan Sheng Jin Ping Miao Zu Yao Zu Dai Zu Zi Zhi Xian	3.49201	0.689104	76.0811	6.6723	3.47939	0.98944	0.683933	0
532531	Yun Nan Sheng Lü Chun Xian	4.36962	0.571266	75.1243	8.0471	3.2202	0.92576	0.820114	0
532532	Yun Nan Sheng He Kou Yao Zu Zi Zhi Xian	1.80928	0.679656	76.2774	7.28078	2.15513	0.948319	0.753054	0
532621	Yun Nan Sheng Wen Shan Xian	1.08679	0.649119	74.9026	6.98679	4.14976	0.95084	0.659259	1
532622	Yun Nan Sheng Yan Shan Xian	0.776277	0.679033	69.9723	6.70471	2.45205	0.93845	0.847045	0
532623	Yun Nan Sheng Xi Chou Xian	1.95483	0.607821	76.3299	6.37127	3.1346	0.872823	0.75004	1
532624	Yun Nan Sheng Ma Li Po Xian	4.9831	0.56537	73.3488	5.42431	2.47521	1.02993	0.735497	1
532625	Yun Nan Sheng Ma Guan Xian	6.54116	0.56244	73.6394	8.06477	4.31868	1.02236	0.725386	0
532626	Yun Nan Sheng Qiu Bei Xian	7.19234	0.557704	71.8622	5.37221	3.60299	0.92056	0.857962	1
532627	Yun Nan Sheng Guang Nan Xian	5.75227	0.72569	76.4991	6.38125	3.57415	0.899386	0.660434	0
532628	Yun Nan Sheng Fu Ning Xian	1.81131	0.720874	70.9015	6.20711	4.88367	0.942844	0.781676	0
532822	Yun Nan Sheng Meng Hai Xian	6.33213	0.656566	72.0649	6.7298	2.69925	0.971782	0.674271	1
532823	Yun Nan Sheng Meng La Xian	1.68143	0.729786	75.5374	7.98356	4.28252	1.00969	0.730582	0
532922	Yun Nan Sheng Yang Bi Yi Zu Zi Zhi Xian	4.12811	0.637101	72.0111	6.78848	3.15556	1.01392	0.84019	1
532923	Yun Nan Sheng Xiang Yun Xian	9.36823	0.730616	70.5829	7.07972	4.02809	0.871156	0.683315	0
532924	Yun Nan Sheng Bin Chuan Xian	7.46835	0.714551	72.8823	7.37362	3.35561	0.918442	0.805578	0
532925	Yun Nan Sheng Mi Du Xian	2.27954	0.736848	69.953	6.63247	2.7768	0.933127	0.651423	0
532926	Yun Nan Sheng Nan Jian Yi Zu Zi Zhi Xian	1.53849	0.745203	76.7986	8.00489	4.08567	0.878701	0.663213	1
532927	Yun Nan Sheng Wei Shan Yi Zu Hui Zu Zi Zhi Xian	4.8451	0.601687	76.1949	6.22817	3.59036	0.995245	0.868107	1
532928	Yun Nan Sheng Yong Ping Xian	6.94242	0.565559	75.8933	6.67377	4.8357	0.919333	0.777769	1
532929	Yun Nan Sheng Yun Long Xian	9.05279	0.639878	74.0852	6.07875	3.16179	1.02545	0.690399	1
532930	Yun Nan Sheng Er Yuan Xian	0.907614	0.721381	70.799	6.87363	2.47631	0.873396	0.693789	0
532931	Yun Nan Sheng Jian Chuan Xian	3.3543	0.656755	73.3313	5.2552	3.71671	0.926273	0.731368	1
532932	Yun Nan Sheng He Qing Xian	6.5142	0.731226	72.0837	6.92564	3.75525	0.990667	0.790687	0
533122	Yun Nan Sheng Liang He Xian	3.68017	0.705395	75.666	6.62753	4.92771	0.988909	0.800717	0
533123	Yun Nan Sheng Ying Jiang Xian	6.06481	0.572096	76.7408	6.40661	3.34499	0.938566	0.844218	0
533124	Yun Nan Sheng Long Chuan Xian	9.05627	0.558522	72.0329	5.84327	4.39138	1.00046	0.670303	0
533321	Yun Nan Sheng Lu Shui Xian	8.51556	0.676989	72.665	5.4266	4.55114	0.950047	0.680166	0
533323	Yun Nan Sheng Fu Gong Xian	5.98422	0.676195	73.0661	7.85025	4.09391	0.991857	0.70235	1
533324	Yun Nan Sheng Gong Shan Du Long Zu Nu Zu Zi Zhi Xian	5.34609	0.551435	71.4997	7.99629	4.14418	1.0056	0.861963	1
533325	Yun Nan Sheng Lan Ping Bai Zu Pu Mi Zu Zi Zhi Xian	3.78542	0.597231	69.7049	7.99445	4.22347	1.01436	0.650309	0
533421	Yun Nan Sheng Xiang Ge Li La Xian	3.65495	0.674846	73.3159	6.13304	3.99769	0.935673	0.836799	0
533422	Yun Nan Sheng De Qin Xian	2.44683	0.608261	71.5644	5.49142	4.03376	0.936216	0.673466	0
533423	Yun Nan Sheng Wei Xi Li Su Zu Zi Zhi Xian	6.72643	0.575545	74.291	6.07041	3.16408	0.919186	0.732919	0
610122	Shan Xi Sheng Lan Tian Xian	9.09976	0.672167	75.552	6.94001	2.61273	0.882387	0.782556	0
610124	Shan Xi Sheng Zhou Zhi Xian	4.56242	0.583651	73.8806	5.30565	4.58181	0.958684	0.830447	1
610125	Shan Xi Sheng Hu Xian	3.51927	0.554841	73.259	6.40478	2.72543	1.0254	0.864132	0
610126	Shan Xi Sheng Gao Ling Xian	9.58451	0.695342	69.9327	6.66003	3.65234	0.85868	0.677783	1
610222	Shan Xi Sheng Yi Jun1 Xian	5.9213	0.698663	69.7774	5.31343	2.76727	0.997894	0.702397	1
610322	Shan Xi Sheng Feng Xiang Xian	3.05307	0.553224	69.766	6.36568	4.3283	0.944975	0.752705	0
610323	Shan Xi Sheng Qi Shan Xian	6.76325	0.679064	71.8691	6.86145	2.65146	0.863808	0.81665	1
610324	Shan Xi Sheng Fu Feng Xian	2.46162	0.683623	69.443	5.84684	3.99412	0.964427	0.748401	1
610326	Shan Xi Sheng Mei Xian	4.19073	0.67166	70.8012	7.68143	2.5372	0.978978	0.807868	1
610327	Shan Xi Sheng Long Xian	9.34938	0.558558	71.2958	6.67734	2.16978	1.02275	0.718853	0
610328	Shan Xi Sheng Qian Yang Xian	8.62486	0.676342	75.6783	7.0767	4.06105	1.01934	0.767073	1
610329	Shan Xi Sheng Lin You Xian	4.93033	0.692937	70.2113	6.56161	4.79614	0.975511	0.800926	0
610330	Shan Xi Sheng Feng Xian	8.71126	0.717249	71.7397	8.02513	3.53735	0.980364	0.827641	0
610331	Shan Xi Sheng Tai Bai Xian	3.74135	0.570375	75.2659	5.47778	2.45708	0.911947	0.681435	0
610422	Shan Xi Sheng San Yuan Xian	3.38851	0.687762	73.865	7.29534	3.81842	0.879824	0.692044	0
610423	Shan Xi Sheng Jing Yang Xian	5.4206	0.640342	74.0002	6.6994	2.21913	0.985058	0.852691	1
610424	Shan Xi Sheng Qian Xian	2.59643	0.563228	75.4031	6.26744	4.52487	0.852449	0.757909	0
610425	Shan Xi Sheng Li Quan Xian	6.4249	0.668199	76.9527	5.67197	3.69958	0.972008	0.837175	0
610426	Shan Xi Sheng Yong Shou Xian	7.60403	0.585763	73.4795	7.28307	2.55267	0.935135	0.655459	1
610427	Shan Xi Sheng Bin Xian	3.12236	0.675414	77.0242	7.02369	4.40255	0.919351	0.839713	1
610428	Shan Xi Sheng Zhang Wu Xian	8.00297	0.560206	77.0577	7.43825	3.50137	0.928989	0.737464	0
610429	Shan Xi Sheng Xun Yi Xian	0.995751	0.702331	70.8248	7.71109	3.1335	0.963902	0.819208	1
610430	Shan Xi Sheng Chun Hua Xian	1.03808	0.613327	74.3057	5.56448	3.32997	0.915659	0.839357	0
610431	Shan Xi Sheng Wu Gong Xian	5.82244	0.587691	70.3566	7.82498	4.32344	1.04705	0.661595	0
610521	Shan Xi Sheng Hua Xian	3.56217	0.684185	72.2057	6.57196	4.50939	0.924417	0.720431	0
610522	Shan Xi Sheng Tong Guan Xian	2.83968	0.610818	72.2099	7.2741	2.2097	0.883046	0.816442	0
610523	Shan Xi Sheng Da Li Xian	2.94492	0.657896	76.8668	5.25429	4.56515	0.918857	0.853302	0
610524	Shan Xi Sheng He Yang Xian	1.77884	0.709833	76.9161	6.80414	2.93629	0.924704	0.850804	0
610525	Shan Xi Sheng Cheng Cheng Xian	5.18779	0.652159	74.6277	5.9318	2.58929	0.922318	0.695938	0
610526	Shan Xi Sheng Pu Cheng Xian	7.89802	0.597866	76.1602	6.97132	2.59469	0.919064	0.831931	0
610527	Shan Xi Sheng Bai Shui Xian	3.70192	0.741395	70.8209	7.82242	3.39251	0.954869	0.666725	0
610528	Shan Xi Sheng Fu Ping Xian	4.50124	0.572682	71.2782	6.15034	3.9347	0.884865	0.793124	0
610621	Shan Xi Sheng Yan Zhang Xian	4.17798	0.581801	69.9425	7.65396	2.86918	0.936045	0.77421	1
610622	Shan Xi Sheng Yan Chuan Xian	8.54861	0.679711	73.7756	5.78678	4.77976	0.89877	0.782173	1
610623	Shan Xi Sheng Zi Zhang Xian	8.6092	0.607388	74.9978	7.63986	3.21516	1.04255	0.778621	0
610624	Shan Xi Sheng An Sai Xian	8.03863	0.668639	72.5695	5.27928	4.98026	0.873042	0.776245	0
610625	Shan Xi Sheng Zhi Dan Xian	2.78604	0.726538	73.9331	7.40438	2.25209	1.02292	0.788377	1
610626	Shan Xi Sheng Wu Qi Xian	2.08065	0.604367	74.2278	6.48122	4.89036	0.868642	0.729166	0
610627	Shan Xi Sheng Gan Quan Xian	8.89942	0.58691	72.3237	7.64691	2.64981	0.887105	0.668799	0
610628	Shan Xi Sheng Fu Xian	8.6382	0.579348	72.6845	5.20357	2.7421	0.939713	0.833287	0
610629	Shan Xi Sheng Luo Chuan Xian	2.68051	0.717273	76.8863	7.14464	4.67364	1.0332	0.711407	1
610630	Shan Xi Sheng Yi Chuan Xian	7.50343	0.651493	76.7374	7.67172	4.79166	0.972954	0.86712	1
610631	Shan Xi Sheng Huang Long Xian	3.75411	0.623917	70.8908	5.9882	4.58712	0.87068	0.845312	0
610632	Shan Xi Sheng Huang Ling Xian	6.38547	0.62421	74.0864	7.00254	3.59063	0.993652	0.678119	1
610721	Shan Xi Sheng Nan Zheng Xian	5.96711	0.641996	75.2002	6.59777	4.39513	0.975023	0.65754	0
610722	Shan Xi Sheng Cheng Gu Xian	6.66583	0.718518	76.7547	5.80774	4.08165	0.883864	0.775654	1
610723	Shan Xi Sheng Yang Xian	2.37377	0.641831	70.4142	6.9585	4.58621	0.987011	0.712239	0
610724	Shan Xi Sheng Xi Xiang Xian	9.68048	0.685784	75.43	6.35955	3.28923	0.922861	0.739478	0
610725	Shan Xi Sheng Mian Xian	7.69362	0.594558	75.5059	6.50924	2.30373	0.876644	0.667564	0
610726	Shan Xi Sheng Ning Qiang Xian	5.93203	0.599386	74.594	6.76386	4.067	0.939762	0.861487	0
610727	Shan Xi Sheng Lue Yang Xian	6.39765	0.732349	69.3306	6.10273	3.32183	0.851521	0.652336	0
610728	Shan Xi Sheng Zhen Ba Xian	3.66365	0.568379	71.2682	5.638	2.52777	0.889339	0.670612	0
610729	Shan Xi Sheng Liu Ba Xian	1.51008	0.623801	72.5549	7.29708	4.68683	0.927182	0.807351	1
610730	Shan Xi Sheng Fo Ping Xian	1.38541	0.662138	74.7695	6.26415	4.31566	1.04799	0.660259	0
610821	Shan Xi Sheng Shen Mu Xian	6.22311	0.747718	75.7884	5.8136	2.30318	1.01809	0.768806	1
610822	Shan Xi Sheng Fu Gu Xian	9.9504	0.746192	72.0837	6.46127	3.6419	0.903897	0.841364	0
610823	Shan Xi Sheng Heng Shan Xian	5.90623	0.714355	70.1229	6.18349	3.44881	0.977135	0.678985	0
610824	Shan Xi Sheng Jing Bian Xian	5.80533	0.63151	76.2867	7.8617	3.87839	0.908291	0.660669	0
610825	Shan Xi Sheng Ding Bian Xian	1.01634	0.577852	73.7754	5.27196	3.58248	0.933579	0.720632	0
610826	Shan Xi Sheng Sui De Xian	8.77852	0.656981	74.8984	7.26915	4.36135	0.887289	0.769658	1
610827	Shan Xi Sheng Mi Zhi Xian	9.19862	0.730286	74.1789	6.40404	4.24214	0.979918	0.853967	0
610828	Shan Xi Sheng Jia Xian	5.89347	0.682958	74.134	7.68756	2.7746	1.01331	0.782475	1
610829	Shan Xi Sheng Wu Bao Xian	9.46796	0.69342	75.6421	6.07197	2.6727	0.961668	0.79589	1
610830	Shan Xi Sheng Qing Jian Xian	2.93825	0.597891	70.713	7.8161	2.93134	0.924008	0.659165	0
610831	Shan Xi Sheng Zi Zhou Xian	2.18706	0.552943	71.5685	5.58526	2.47677	0.855629	0.707647	0
610921	Shan Xi Sheng Han Yin Xian	7.99108	0.554139	72.2301	5.69147	3.83591	0.982097	0.850502	1
610922	Shan Xi Sheng Shi Quan Xian	5.08255	0.636143	76.2613	7.37545	4.39367	1.00696	0.737317	1
610923	Shan Xi Sheng Ning Shan Xian	4.08288	0.579335	75.0232	6.08241	3.45092	0.914786	0.660038	0
610924	Shan Xi Sheng Zi Yang Xian	6.15614	0.744178	75.4658	6.88718	3.68146	0.958397	0.664549	0
610925	Shan Xi Sheng Lan Gao Xian	2.76372	0.680376	72.0736	5.59103	4.49978	0.88326	0.816388	1
610926	Shan Xi Sheng Ping Li Xian	9.05743	0.637748	72.0793	7.93998	2.8635	0.970781	0.864568	1
610927	Shan Xi Sheng Zhen Ping Xian	2.28708	0.593386	75.6634	7.56643	2.77194	0.934281	0.719618	0
610928	Shan Xi Sheng Xun Yang Xian	8.63849	0.566139	74.8377	8.00187	3.1812	1.02842	0.693668	1
610929	Shan Xi Sheng Bai He Xian	7.09608	0.660014	69.3441	6.24785	2.64935	0.903714	0.789968	0
611021	Shan Xi Sheng Luo Nan Xian	8.53933	0.648545	72.3102	6.86338	3.35643	0.969835	0.687538	1
611022	Shan Xi Sheng Dan Feng Xian	3.45751	0.652861	76.232	5.4255	4.80173	0.900015	0.699986	1
611023	Shan Xi Sheng Shang Nan Xian	9.11686	0.68908	73.1767	5.60495	3.56399	1.01007	0.863393	1
611024	Shan Xi Sheng Shan Yang Xian	4.1745	0.656279	70.7098	6.69144	3.09101	1.0194	0.832193	0
611025	Shan Xi Sheng Zhen An Xian	9.31285	0.557112	73.5173	5.38842	3.244	0.949052	0.65513	1
611026	Shan Xi Sheng Zha Shui Xian	5.4609	0.657365	73.3393	5.43639	4.55444	0.858961	0.769242	0
620121	Gan Su Sheng Yong Deng Xian	1.58401	0.618173	69.7472	6.35076	2.90168	1.01727	0.855175	1
620122	Gan Su Sheng Gao Lan Xian	6.49564	0.641593	75.085	6.50778	3.76477	1.02421	0.791452	0
620123	Gan Su Sheng Yu Zhong Xian	4.71231	0.682207	76.8367	7.61285	3.73859	1.01978	0.693762	0
620321	Gan Su Sheng Yong Chang Xian	7.07086	0.642527	73.9397	6.24162	2.79428	0.897866	0.863306	1
620421	Gan Su Sheng Jing Yuan Xian	1.13376	0.570833	72.5983	7.00611	2.19633	1.02734	0.725567	0
620422	Gan Su Sheng Hui Ning Xian	5.7833	0.690783	71.5912	5.81131	2.28084	0.973418	0.795152	0
620423	Gan Su Sheng Jing Tai Xian	8.30826	0.718182	71.0927	7.44585	2.65961	0.954643	0.74015	1
620521	Gan Su Sheng Qing Shui Xian	6.10222	0.668718	70.9865	5.8526	2.61364	0.983758	0.765247	1
620522	Gan Su Sheng Qin An Xian	8.00094	0.635605	76.5919	6.81732	4.02012	0.984636	0.695763	0
620523	Gan Su Sheng Gan Gu Xian	6.04974	0.629343	70.475	7.52111	4.87607	0.997704	0.698462	1
620524	Gan Su Sheng Wu Shan Xian	8.1604	0.615219	77.0518	7.65817	3.93882	0.97025	0.662549	1
620525	Gan Su Sheng Zhang Jia Chuan Hui Zu Zi Zhi Xian	4.83234	0.705426	75.6685	7.87726	3.79114	0.940678	0.698946	0
620621	Gan Su Sheng Min Qin Xian	6.72817	0.743952	71.6967	5.70282	2.81617	0.895205	0.718175	0
620622	Gan Su Sheng Gu Lang Xian	8.28536	0.643034	75.2236	5.15651	3.38372	0.944236	0.862084	0
620623	Gan Su Sheng Tian Zhu Cang Zu Zi Zhi Xian	9.18935	0.575527	72.0685	7.36602	3.08497	1.02912	0.815012	1
620721	Gan Su Sheng Su Nan Yu Gu Zu Zi Zhi Xian	7.57823	0.567616	76.4727	5.44015	3.27193	0.869087	0.683893	0
620722	Gan Su Sheng Min Le Xian	7.87975	0.68623	70.799	6.36586	4.83203	0.993731	0.679408	0
620723	Gan Su Sheng Lin Ze Xian	10.0081	0.555043	76.137	6.8751	4.31172	1.00089	0.800885	1
620724	Gan Su Sheng Gao Tai Xian	2.46046	0.646818	74.3713	6.79599	2.32689	0.991918	0.83888	1
620725	Gan Su Sheng Shan Dan Xian	9.53059	0.660301	71.3268	6.26634	2.61602	1.01404	0.748173	0
620821	Gan Su Sheng Jing Chuan Xian	1.96932	0.70299	70.276	6.92078	3.15071	0.963927	0.668927	1
620822	Gan Su Sheng Ling Tai Xian	2.16299	0.576998	69.6021	6.96821	3.62021	0.959965	0.715361	0
620823	Gan Su Sheng Chong Xin Xian	8.92812	0.694311	70.2396	7.67126	2.65155	0.851387	0.815979	0
620824	Gan Su Sheng Hua Ting Xian	9.21138	0.587508	75.0689	7.89402	3.75626	0.988409	0.68633	0
620825	Gan Su Sheng Zhuang Lang Xian	4.03127	0.682976	76.5877	8.12684	2.79227	0.893765	0.852886	1
620826	Gan Su Sheng Jing Ning Xian	7.60084	0.640043	71.3217	6.53442	3.29647	0.877571	0.687693	0
620921	Gan Su Sheng Jin Ta Xian	7.93484	0.632499	71.3212	7.06617	2.45873	0.979143	0.847917	0
620922	Gan Su Sheng An Xi Xian	5.65863	0.582058	72.4936	7.4887	2.91028	0.95756	0.799133	1
620923	Gan Su Sheng Su Bei Meng Gu Zu Zi Zhi Xian	1.49964	0.698986	72.1327	6.82291	3.35039	0.946684	0.822384	1
620924	Gan Su Sheng A Ke Sai Ha Sa Ke Zu Zi Zhi Xian	1.12158	0.712231	71.7431	6.55044	2.31618	0.984997	0.794379	0
621021	Gan Su Sheng Qing Cheng Xian	2.51728	0.697912	73.3398	8.07026	4.04942	1.0166	0.745716	1
621022	Gan Su Sheng Huan Xian	3.20064	0.612161	75.2305	6.22459	2.99204	0.891451	0.761977	0
621023	Gan Su Sheng Hua Chi Xian	2.82518	0.712842	69.6214	5.65787	4.13658	1.03006	0.815683	0
621024	Gan Su Sheng He Shui Xian	2.31955	0.608529	69.9427	6.05577	4.0886	1.00822	0.657204	0
621025	Gan Su Sheng Zheng Ning Xian	3.3111	0.644181	75.4444	6.10704	3.66589	0.941325	0.744339	0
621026	Gan Su Sheng Ning Xian	3.92951	0.721332	76.6968	5.70355	3.36303	0.890682	0.698966	0
621027	Gan Su Sheng Zhen Yuan Xian	8.9922	0.580843	72.2131	7.7088	2.29759	1.04222	0.72358	1
621121	Gan Su Sheng Tong Wei Xian	0.711044	0.699639	70.214	6.67267	2.97721	0.951988	0.804551	1
621122	Gan Su Sheng Long Xi Xian	2.60165	0.640586	75.4473	7.25102	2.3051	0.940012	0.746354	0
621123	Gan Su Sheng Wei Yuan Xian	1.22943	0.657683	71.3793	7.37957	2.27077	0.892532	0.72936	1
621124	Gan Su Sheng Lin Tao Xian	0.867314	0.590762	72.6682	8.08152	3.87729	0.979186	0.817449	0
621125	Gan Su Sheng Zhang Xian	4.38238	0.625852	73.6054	5.17793	3.99073	0.904458	0.844795	1
621126	Gan Su Sheng Min Xian	5.32347	0.555384	72.2057	7.38588	4.02049	1.01935	0.769128	1
621221	Gan Su Sheng Cheng Xian	1.97599	0.748976	76.6961	6.45824	3.81623	0.96342	0.86344	1
621222	Gan Su Sheng Wen Xian	2.04615	0.661772	76.7691	8.08866	3.28996	0.882497	0.769235	0
621223	Gan Su Sheng Dang Chang Xian	4.63809	0.622305	76.6656	5.34676	2.23735	0.918924	0.783778	1
621224	Gan Su Sheng Kang Xian	8.04501	0.605148	70.3912	6.54898	2.93391	0.985979	0.76003	0
621225	Gan Su Sheng Xi He Xian	5.25853	0.67957	75.6836	6.23943	4.79312	0.883828	0.814495	0
621226	Gan Su Sheng Li Xian	6.117	0.638535	76.2532	7.09584	2.17454	0.909183	0.682872	0
621227	Gan Su Sheng Hui Xian	5.38929	0.561763	69.638	6.78656	3.23705	0.928635	0.708144	1
621228	Gan Su Sheng Liang Dang Xian	2.24794	0.651371	70.9005	5.30437	3.67496	0.926963	0.693836	0
622921	Gan Su Sheng Lin Xia Xian	3.23949	0.725629	74.7642	5.37185	4.2458	1.03217	0.724009	0
622922	Gan Su Sheng Kang Le Xian	8.5231	0.610641	76.5145	6.63293	5.09919	0.905386	0.706391	0
622923	Gan Su Sheng Yong Jing Xian	4.76218	0.721246	70.3624	7.97962	4.68408	0.951145	0.766456	0
622924	Gan Su Sheng Guang He Xian	6.93633	0.725598	74.1582	6.48983	4.46691	1.02177	0.656929	0
622925	Gan Su Sheng He Zheng Xian	8.00993	0.70473	74.8401	7.98887	5.08638	0.873628	0.826721	1
622926	Gan Su Sheng Dong Xiang Zu Zi Zhi Xian	7.936	0.688726	72.3173	5.86194	3.08259	0.964659	0.744165	0
623021	Gan Su Sheng Lin Tan Xian	1.66316	0.578725	74.125	5.25383	2.75528	0.938334	0.849972	0
623022	Gan Su Sheng Zhuo Ni Xian	7.37963	0.664299	71.5583	5.1794	2.57739	1.01721	0.732435	1
623023	Gan Su Sheng Zhou Qu Xian	8.54687	0.596218	69.9671	6.19347	2.61657	0.860457	0.832509	1
623024	Gan Su Sheng Die Bu Xian	8.31638	0.568428	76.7808	7.99647	2.40453	0.952293	0.798636	0
623025	Gan Su Sheng Ma Qu Xian	9.78369	0.646177	75.7156	6.90009	3.55676	0.92836	0.804934	1
623026	Gan Su Sheng Lu Qu Xian	4.53401	0.634781	76.2981	5.2076	2.35372	0.996526	0.830864	1
623027	Gan Su Sheng Xia He Xian	4.13681	0.688506	71.8554	5.86249	4.29817	0.849678	0.792083	0
630121	Qing Hai Sheng Da Tong Hui Zu Tu Zu Zi Zhi Xian	10.0829	0.713574	72.873	7.76547	4.67044	0.876949	0.820927	1
630122	Qing Hai Sheng Huang Zhong Xian	9.28009	0.645176	75.9358	5.15376	3.80286	0.855891	0.79826	1
630123	Qing Hai Sheng Huang Yuan Xian	4.44123	0.633365	72.8508	6.09779	4.56066	0.973815	0.720545	1
632121	Qing Hai Sheng Ping An Xian	8.87246	0.609524	74.4475	6.23631	3.61352	1.04479	0.703169	0
632122	Qing Hai Sheng Min He Hui Zu Tu Zu Zi Zhi Xian	2.56135	0.689623	72.675	6.51702	4.60159	0.890792	0.819691	0
632123	Qing Hai Sheng Le Dou Xian	8.61413	0.631333	76.8116	6.26186	2.32131	0.876692	0.688519	1
632126	Qing Hai Sheng Hu Zhu Tu Zu Zi Zhi Xian	9.64627	0.737067	72.3305	7.73764	2.23946	0.945158	0.842257	0
632127	Qing Hai Sheng Hua Long Hui Zu Zi Zhi Xian	2.57991	0.696722	76.8267	7.2664	3.36394	0.9674	0.844191	0
632128	Qing Hai Sheng Xun Hua Sa La Zu Zi Zhi Xian	3.13801	0.678899	73.6594	7.05308	4.51827	0.999328	0.767577	0
632221	Qing Hai Sheng Men Yuan Hui Zu Zi Zhi Xian	4.28496	0.573818	73.7578	7.35155	3.47884	0.962981	0.664012	1
632222	Qing Hai Sheng Qi Lian Xian	3.43664	0.590011	72.9973	6.64749	3.8078	0.927597	0.862312	1
632223	Qing Hai Sheng Hai Yan Xian	7.79132	0.662675	70.7023	6.18577	2.24587	0.865334	0.752282	1
632224	Qing Hai Sheng Gang Cha Xian	3.28211	0.7086	73.2336	7.79074	3.98542	0.862343	0.834671	0
632321	Qing Hai Sheng Tong Ren Xian	1.43934	0.596206	72.946	5.32058	5.11943	1.02571	0.679951	0
632322	Qing Hai Sheng Jian Zha Xian	7.94904	0.705969	73.1516	7.1841	3.61746	1.01726	0.728743	1
632323	Qing Hai Sheng Ze Ku Xian	2.11429	0.612704	70.7228	6.27403	4.05024	0.863191	0.812548	0
632324	Qing Hai Sheng He Nan Meng Gu Zu Zi Zhi Xian	9.37026	0.623001	74.8003	5.34429	2.58847	0.967082	0.828319	0
632521	Qing Hai Sheng Gong He Xian	6.59683	0.58489	70.1268	7.46856	4.11094	0.920078	0.736464	1
632522	Qing Hai Sheng Tong De Xian	7.435	0.668022	71.671	6.52279	4.69159	0.997881	0.744628	1
632523	Qing Hai Sheng Gui De Xian	7.11725	0.570686	69.8678	5.2835	2.32909	0.861799	0.855316	0
632524	Qing Hai Sheng Xing Hai Xian	9.97359	0.731055	70.5809	7.12019	4.3098	0.954899	0.688693	0
632525	Qing Hai Sheng Gui Nan Xian	3.46621	0.571358	75.1533	6.08598	3.09239	0.990453	0.849408	1
632621	Qing Hai Sheng Ma Qin Xian	7.74233	0.606851	75.4385	6.76376	4.8563	0.930979	0.803208	1
632622	Qing Hai Sheng Ban Ma Xian	6.07989	0.569307	70.1669	7.49722	2.87238	0.892739	0.828453	0
632623	Qing Hai Sheng Gan De Xian	10.0385	0.560573	70.4589	6.01878	4.47204	0.982738	0.699503	0
632624	Qing Hai Sheng Da Ri Xian	3.60016	0.594479	70.4589	6.72238	3.51666	0.911032	0.775822	0
632625	Qing Hai Sheng Jiu Zhi Xian	4.29656	0.638718	72.9064	7.00456	2.98939	0.858888	0.798985	1
632626	Qing Hai Sheng Ma Duo Xian	3.2276	0.661027	70.9987	5.88556	3.8393	0.934159	0.801463	1
632721	Qing Hai Sheng Yu Shu Xian	1.62489	0.650407	74.084	5.83905	4.72025	0.900576	0.84311	0
632722	Qing Hai Sheng Za Duo Xian	2.35811	0.649198	75.7383	6.34957	4.58099	0.878456	0.765932	0
632723	Qing Hai Sheng Cheng Duo Xian	6.14338	0.644529	73.0581	7.72345	2.60202	0.851966	0.819315	0
632724	Qing Hai Sheng Zhi Duo Xian	9.80196	0.705981	69.2159	5.3322	4.88752	0.894241	0.748321	1
632725	Qing Hai Sheng Nang Qian Xian	2.13284	0.611618	71.4953	7.47689	4.00877	0.926181	0.819597	0
632726	Qing Hai Sheng Qu Ma Lai Xian	7.9244	0.62775	71.0807	8.1414	5.14067	0.912601	0.763495	1
632821	Qing Hai Sheng Wu Lan Xian	2.33492	0.671098	73.0036	7.3163	3.47335	0.931174	0.710742	1
632822	Qing Hai Sheng Dou Lan Xian	3.57899	0.693108	73.3501	6.39644	4.14418	0.968431	0.665838	1
632823	Qing Hai Sheng Tian Jun4 Xian	1.1784	0.589205	73.5092	5.51183	5.06294	0.998327	0.819087	0
640121	Ning Xia Yong Ning Xian	2.35753	0.659739	70.8077	8.08665	4.19884	0.921817	0.866482	0
640122	Ning Xia He Lan Xian	8.71822	0.735969	69.471	8.13298	3.5563	0.897268	0.704565	0
640221	Ning Xia Ping Luo Xian	8.19867	0.65073	74.143	5.58123	3.36266	0.876754	0.814582	1
640323	Ning Xia Yan Chi Xian	4.05244	0.55533	73.1218	7.27757	2.28432	0.889822	0.826587	0
640324	Ning Xia Tong Xin Xian	2.41001	0.557271	76.262	7.15489	3.06584	0.888943	0.689848	0
640422	Ning Xia Xi Ji Xian	5.41596	0.716992	73.4358	5.85379	4.8747	0.997985	0.715925	0
640423	Ning Xia Long De Xian	6.40693	0.702819	69.6578	6.57727	4.10829	0.987493	0.659024	0
640424	Ning Xia Jing Yuan Xian	3.42446	0.565523	75.1787	7.00712	2.56814	0.861555	0.748892	0
640425	Ning Xia Peng Yang Xian	3.09858	0.571419	71.8014	5.23387	4.7825	1.03417	0.662387	0
640521	Ning Xia Zhong Ning Xian	7.54866	0.707916	75.1401	6.55328	3.62771	0.864217	0.660837	1
640522	Ning Xia Hai Yuan Xian	4.57721	0.727222	71.2177	5.44802	3.31761	1.03342	0.694004	0
650121	Xin Jiang Wu Lu Mu Qi Xian	0.719452	0.609012	71.559	5.14918	3.00111	0.938755	0.682872	0
652122	Xin Jiang Shan Shan Xian	9.76427	0.56628	72.2453	6.55758	4.9007	0.911197	0.699422	0
652123	Xin Jiang Tuo Ke Xun Xian	3.49549	0.721234	70.7553	6.29143	3.22386	1.04672	0.725533	1
652222	Xin Jiang Ba Li Kun Ha Sa Ke Zi Zhi Xian	10.1159	0.57209	76.4214	7.2296	4.07386	1.02683	0.674191	0
652223	Xin Jiang Yi Wu Xian	3.83702	0.584383	75.1265	5.44747	3.90916	0.990826	0.754464	0
652323	Xin Jiang Hu Tu Bi Xian	8.1027	0.616843	74.0234	7.84192	2.2151	0.89277	0.82333	0
652324	Xin Jiang Ma Na Si Xian	3.2392	0.719568	73.9341	7.57962	3.4598	0.984356	0.852456	0
652325	Xin Jiang Qi Tai Xian	1.61387	0.686779	71.4889	6.90906	4.94327	0.87975	0.853571	1
652327	Xin Jiang Ji Mu Sa Er Xian	8.63385	0.631986	73.6938	7.87717	2.22371	0.895907	0.727756	0
652328	Xin Jiang Mu Lei Ha Sa Ke Zi Zhi Xian	1.9009	0.736963	70.2784	7.8498	2.54031	1.00198	0.713663	1
652722	Xin Jiang Jing He Xian	7.09405	0.656791	71.5004	7.56204	4.56561	0.935288	0.797334	0
652723	Xin Jiang Wen Quan Xian	4.85321	0.723401	73.1838	7.25414	4.71576	0.935349	0.851718	0
652822	Xin Jiang Lun Tai Xian	4.84452	0.554133	73.2551	8.03346	4.6351	0.971477	0.793648	0
652823	Xin Jiang Wei Li Xian	5.96566	0.743598	70.1727	6.60171	5.12584	0.945493	0.778836	0
652824	Xin Jiang Ruo Qiang Xian	4.36034	0.710217	70.5355	5.25878	3.33318	0.902322	0.68169	0
652825	Xin Jiang Qie Mo Xian	3.02552	0.565407	72.5641	6.45989	3.89368	0.916983	0.773834	0
652826	Xin Jiang Yan Qi Hui Zu Zi Zhi Xian	4.36063	0.554499	75.7332	6.06437	2.50094	0.952201	0.657291	0
652827	Xin Jiang He Jing Xian	9.97244	0.563722	74.6457	5.95185	4.80393	0.90494	0.851167	1
652828	Xin Jiang He Shuo Xian	2.20793	0.584957	76.0999	7.71255	5.04829	0.883559	0.755149	0
652829	Xin Jiang Bo Hu Xian	3.27573	0.739301	74.813	7.08403	3.7721	0.90112	0.741305	0
652922	Xin Jiang Wen Xiu Xian	9.03887	0.62789	72.4909	5.74265	4.98045	0.896298	0.753847	0
652923	Xin Jiang Ku Che Xian	9.73006	0.589992	76.8765	6.74811	2.46386	0.942869	0.85725	0
652924	Xin Jiang Sha Ya Xian	4.32874	0.671929	74.8474	7.38305	4.44283	0.879793	0.731878	0
652925	Xin Jiang Xin He Xian	6.92705	0.665843	73.3928	6.23613	2.45498	1.02026	0.819785	0
652926	Xin Jiang Bai Cheng Xian	1.46108	0.631638	74.8618	6.76944	3.3611	0.901705	0.731764	1
652927	Xin Jiang Wu Shi Xian	7.58316	0.5915	71.6982	5.29466	2.94581	0.979271	0.665395	1
652928	Xin Jiang A Wa Ti Xian	6.16049	0.740479	71.7812	6.63449	4.38891	0.989733	0.715664	0
652929	Xin Jiang Ke Ping Xian	5.99871	0.706964	72.7834	6.49358	3.65024	0.9022	0.801563	0
653022	Xin Jiang A Ke Tao Xian	8.82172	0.569917	70.9415	6.90458	5.04801	1.01319	0.793184	0
653023	Xin Jiang A He Qi Xian	2.44596	0.585891	70.2179	5.33651	4.94813	0.995141	0.822223	1
653024	Xin Jiang Wu Qia Xian	2.2262	0.747169	71.3981	7.65744	4.55041	1.02437	0.777876	0
653121	Xin Jiang Shu Fu Xian	9.87531	0.664586	70.0448	7.5093	4.58822	0.951951	0.729192	1
653122	Xin Jiang Shu Le Xian	9.8556	0.722205	73.8991	8.01716	4.18373	1.0018	0.810574	0
653123	Xin Jiang Ying Ji Sha Xian	4.19682	0.579018	71.8861	6.28383	4.04264	1.01923	0.719961	0
653124	Xin Jiang Ze Pu Xian	5.88767	0.641709	74.4756	7.66989	4.71338	0.971764	0.762723	0
653125	Xin Jiang Sha Che Xian	6.23529	0.687707	69.4578	5.78201	2.90653	0.882369	0.737149	1
653126	Xin Jiang Ye Cheng Xian	0.988793	0.747059	71.0512	6.64886	3.36779	0.99779	0.829192	1
653127	Xin Jiang Mai Gai Ti Xian	7.41964	0.578456	70.2713	7.89539	4.39083	0.954246	0.746723	1
653128	Xin Jiang Yue Pu Hu Xian	1.05577	0.551478	69.7479	7.74277	3.01191	0.943455	0.684195	1
653129	Xin Jiang Ga Shi Xian	2.60223	0.643894	72.495	7.55819	3.84644	0.999969	0.658493	0
653130	Xin Jiang Ba Chu Xian	1.12651	0.592641	70.9535	5.18581	4.44521	0.858314	0.734658	1
653131	Xin Jiang Ta Shi Ku Er Gan Ta Ji Ke Zi Zhi Xian	6.72701	0.587069	76.7891	7.13969	3.25481	0.99873	0.781294	1
653221	Xin Jiang He Tian Xian	6.66322	0.625791	75.7249	6.09056	3.77063	0.933762	0.869114	1
653222	Xin Jiang Mo Yu Xian	5.12285	0.711517	69.3675	7.33205	4.60214	0.85196	0.833361	1
653223	Xin Jiang Pi Shan Xian	7.25235	0.7451	73.7571	6.23036	4.83066	0.851167	0.714979	0
653224	Xin Jiang Luo Pu Xian	7.64781	0.582937	70.6305	6.45321	3.89716	0.920908	0.704478	1
653225	Xin Jiang Ce Le Xian	2.43407	0.721143	75.8968	5.1739	3.17973	1.02321	0.670498	0
653226	Xin Jiang Yu Tian Xian	4.93526	0.648875	70.402	5.91505	3.16884	0.941001	0.82613	1
		0.149	0.149	20.149	0.149	0.149	0.149
		0.149	0.149	20.149	0.149	0.149	0.149
		0.149	0.149	20.149	0.149	0.149	0.149
		0.149	0.149	20.149	0.149	0.149	0.149
		0.149	0.149	20.149	0.149	0.149	0.149
		0.149	0.149	20.149	0.149	0.149	0.149
		0.149	0.149	20.149	0.149	0.149	0.149
		0.149	0.149	20.149	0.149	0.149	0.149
		0.149	0.149	20.149	0.149	0.149	0.149
		0.149	0.149	20.149	0.149	0.149	0.149
		0.149	0.149	20.149	0.149	0.149	0.149
		0.149	0.149	20.149	0.149	0.149	0.149
		0.149	0.149	20.149	0.149	0.149	0.149
		0.149	0.149	20.149	0.149	0.149	0.149
		0.149	0.149	20.149	0.149	0.149	0.149
		0.149	0.149	20.149	0.149	0.149	0.149
		0.149	0.149	20.149	0.149	0.149	0.149
		0.149	0.149	20.149	0.149	0.149	0.149
		0.149	0.149	20.149	0.149	0.149	0.149
		0.149	0.149	20.149	0.149	0.149	0.149
		0.149	0.149	20.149	0.149	0.149	0.149
		0.149	0.149	20.149	0.149	0.149	0.149
		0.149	0.149	20.149	0.149	0.149	0.149
		0.149	0.149	20.149	0.149	0.149	0.149
		0.149	0.149	20.149	0.149	0.149	0.149
		0.149	0.149	20.149	0.149	0.149	0.149
		0.149	0.149	20.149	0.149	0.149	0.149
		0.149	0.149	20.149	0.149	0.149	0.149
		0.149	0.149	20.149	0.149	0.149	0.149
		0.149	0.149	20.149	0.149	0.149	0.149
		0.149	0.149	20.149	0.149	0.149	0.149
		0.149	0.149	20.149	0.149	0.149	0.149
		0.149	0.149	20.149	0.149	0.149	0.149
		0.149	0.149	20.149	0.149	0.149	0.149
		0.149	0.149	20.149	0.149	0.149	0.149
		0.149	0.149	20.149	0.149	0.149	0.149
		0.149	0.149	20.149	0.149	0.149	0.149
		0.149	0.149	20.149	0.149	0.149	0.149
		0.149	0.149	20.149	0.149	0.149	0.149
		0.149	0.149	20.149	0.149	0.149	0.149
		0.149	0.149	20.149	0.149	0.149	0.149
		0.149	0.149	20.149	0.149	0.149	0.149
		0.149	0.149	20.149	0.149	0.149	0.149
		0.149	0.149	20.149	0.149	0.149	0.149
		0.149	0.149	20.149	0.149	0.149	0.149
		0.149	0.149	20.149	0.149	0.149	0.149
		0.149	0.149	20.149	0.149	0.149	0.149
		0.149	0.149	20.149	0.149	0.149	0.149
		0.149	0.149	20.149	0.149	0.149	0.149
		0.149	0.149	20.149	0.149	0.149	0.149
		0.149	0.149	20.149	0.149	0.149	0.149
		0.149	0.149	20.149	0.149	0.149	0.149
		0.149	0.149	20.149	0.149	0.149	0.149
		0.149	0.149	20.149	0.149	0.149	0.149
		0.149	0.149	20.149	0.149	0.149	0.149
		0.149	0.149	20.149	0.149	0.149	0.149
		0.149	0.149	20.149	0.149	0.149	0.149
		0.149	0.149	20.149	0.149	0.149	0.149
		0.149	0.149	20.149	0.149	0.149	0.149
		0.149	0.149	20.149	0.149	0.149	0.149
		0.149	0.149	20.149	0.149	0.149	0.149
		0.149	0.149	20.149	0.149	0.149	0.149
		0.149	0.149	20.149	0.149	0.149	0.149
		0.149	0.149	20.149	0.149	0.149	0.149
		0.149	0.149	20.149	0.149	0.149	0.149
		0.149	0.149	20.149	0.149	0.149	0.149
		0.149	0.149	20.149	0.149	0.149	0.149
		0.149	0.149	20.149	0.149	0.149	0.149
		0.149	0.149	20.149	0.149	0.149	0.149
		0.149	0.149	20.149	0.149	0.149	0.149
		0.149	0.149	20.149	0.149	0.149	0.149
		0.149	0.149	20.149	0.149	0.149	0.149
		0.149	0.149	20.149	0.149	0.149	0.149
		0.149	0.149	20.149	0.149	0.149	0.149
		0.149	0.149	20.149	0.149	0.149	0.149
		0.149	0.149	20.149	0.149	0.149	0.149
		0.149	0.149	20.149	0.149	0.149	0.149
		0.149	0.149	20.149	0.149	0.149	0.149
		0.149	0.149	20.149	0.149	0.149	0.149
		0.149	0.149	20.149	0.149	0.149	0.149
		0.149	0.149	20.149	0.149	0.149	0.149
		0.149	0.149	20.149	0.149	0.149	0.149
		0.149	0.149	20.149	0.149	0.149	0.149
		0.149	0.149	20.149	0.149	0.149	0.149
		0.149	0.149	20.149	0.149	0.149	0.149
		0.149	0.149	20.149	0.149	0.149	0.149
		0.149	0.149	20.149	0.149	0.149	0.149
		0.149	0.149	20.149	0.149	0.149	0.149
		0.149	0.149	20.149	0.149	0.149	0.149
		0.149	0.149	20.149	0.149	0.149	0.149
		0.149	0.149	20.149	0.149	0.149	0.149
		0.149	0.149	20.149	0.149	0.149	0.149
		0.149	0.149	20.149	0.149	0.149	0.149
		0.149	0.149	20.149	0.149	0.149	0.149
		0.149	0.149	20.149	0.149	0.149	0.149
		0.149	0.149	20.149	0.149	0.149	0.149
		0.149	0.149	20.149	0.149	0.149	0.149
		0.149	0.149	20.149	0.149	0.149	0.149
		0.149	0.149	20.149	0.149	0.149	0.149
		0.149	0.149	20.149	0.149	0.149	0.149
		0.149	0.149	20.149	0.149	0.149	0.149
		0.149	0.149	20.149	0.149	0.149	0.149
		0.149	0.149	20.149	0.149	0.149	0.149
		0.149	0.149	20.149	0.149	0.149	0.149
		0.149	0.149	20.149	0.149	0.149	0.149
		0.149	0.149	20.149	0.149	0.149	0.149
		0.149	0.149	20.149	0.149	0.149	0.149
		0.149	0.149	20.149	0.149	0.149	0.149
		0.149	0.149	20.149	0.149	0.149	0.149
		0.149	0.149	20.149	0.149	0.149	0.149
		0.149	0.149	20.149	0.149	0.149	0.149
		0.149	0.149	20.149	0.149	0.149	0.149
		0.149	0.149	20.149	0.149	0.149	0.149
		0.149	0.149	20.149	0.149	0.149	0.149
		0.149	0.149	20.149	0.149	0.149	0.149
		0.149	0.149	20.149	0.149	0.149	0.149
		0.149	0.149	20.149	0.149	0.149	0.149
		0.149	0.149	20.149	0.149	0.149	0.149
		0.149	0.149	20.149	0.149	0.149	0.149
		0.149	0.149	20.149	0.149	0.149	0.149
		0.149	0.149	20.149	0.149	0.149	0.149
		0.149	0.149	20.149	0.149	0.149	0.149
		0.149	0.149	20.149	0.149	0.149	0.149
		0.149	0.149	20.149	0.149	0.149	0.149
		0.149	0.149	20.149	0.149	0.149	0.149
		0.149	0.149	20.149	0.149	0.149	0.149
		0.149	0.149	20.149	0.149	0.149	0.149
		0.149	0.149	20.149	0.149	0.149	0.149
		0.149	0.149	20.149	0.149	0.149	0.149
		0.149	0.149	20.149	0.149	0.149	0.149
		0.149	0.149	20.149	0.149	0.149	0.149
		0.149	0.149	20.149	0.149	0.149	0.149
		0.149	0.149	20.149	0.149	0.149	0.149
		0.149	0.149	20.149	0.149	0.149	0.149
		0.149	0.149	20.149	0.149	0.149	0.149
		0.149	0.149	20.149	0.149	0.149	0.149
		0.149	0.149	20.149	0.149	0.149	0.149
		0.149	0.149	20.149	0.149	0.149	0.149
		0.149	0.149	20.149	0.149	0.149	0.149
		0.149	0.149	20.149	0.149	0.149	0.149
		0.149	0.149	20.149	0.149	0.149	0.149
		0.149	0.149	20.149	0.149	0.149	0.149
		0.149	0.149	20.149	0.149	0.149	0.149
		0.149	0.149	20.149	0.149	0.149	0.149
		0.149	0.149	20.149	0.149	0.149	0.149
		0.149	0.149	20.149	0.149	0.149	0.149
		0.149	0.149	20.149	0.149	0.149	0.149
		0.149	0.149	20.149	0.149	0.149	0.149
		0.149	0.149	20.149	0.149	0.149	0.149
		0.149	0.149	20.149	0.149	0.149	0.149
		0.149	0.149	20.149	0.149	0.149	0.149
		0.149	0.149	20.149	0.149	0.149	0.149
		0.149	0.149	20.149	0.149	0.149	0.149
		0.149	0.149	20.149	0.149	0.149	0.149
		0.149	0.149	20.149	0.149	0.149	0.149
		0.149	0.149	20.149	0.149	0.149	0.149
		0.149	0.149	20.149	0.149	0.149	0.149
		0.149	0.149	20.149	0.149	0.149	0.149
		0.149	0.149	20.149	0.149	0.149	0.149
		0.149	0.149	20.149	0.149	0.149	0.149
		0.149	0.149	20.149	0.149	0.149	0.149
		0.149	0.149	20.149	0.149	0.149	0.149
		0.149	0.149	20.149	0.149	0.149	0.149
		0.149	0.149	20.149	0.149	0.149	0.149
		0.149	0.149	20.149	0.149	0.149	0.149
		0.149	0.149	20.149	0.149	0.149	0.149
		0.149	0.149	20.149	0.149	0.149	0.149
		0.149	0.149	20.149	0.149	0.149	0.149
		0.149	0.149	20.149	0.149	0.149	0.149
		0.149	0.149	20.149	0.149	0.149	0.149
		0.149	0.149	20.149	0.149	0.149	0.149
		0.149	0.149	20.149	0.149	0.149	0.149
		0.149	0.149	20.149	0.149	0.149	0.149
		0.149	0.149	20.149	0.149	0.149	0.149
		0.149	0.149	20.149	0.149	0.149	0.149
		0.149	0.149	20.149	0.149	0.149	0.149
		0.149	0.149	20.149	0.149	0.149	0.149
		0.149	0.149	20.149	0.149	0.149	0.149
		0.149	0.149	20.149	0.149	0.149	0.149
		0.149	0.149	20.149	0.149	0.149	0.149
		0.149	0.149	20.149	0.149	0.149	0.149
		0.149	0.149	20.149	0.149	0.149	0.149
		0.149	0.149	20.149	0.149	0.149	0.149
		0.149	0.149	20.149	0.149	0.149	0.149
		0.149	0.149	20.149	0.149	0.149	0.149
		0.149	0.149	20.149	0.149	0.149	0.149
		0.149	0.149	20.149	0.149	0.149	0.149
		0.149	0.149	20.149	0.149	0.149	0.149
		0.149	0.149	20.149	0.149	0.149	0.149
		0.149	0.149	20.149	0.149	0.149	0.149
		0.149	0.149	20.149	0.149	0.149	0.149
		0.149	0.149	20.149	0.149	0.149	0.149
		0.149	0.149	20.149	0.149	0.149	0.149
		0.149	0.149	20.149	0.149	0.149	0.149
		0.149	0.149	20.149	0.149	0.149	0.149
		0.149	0.149	20.149	0.149	0.149	0.149
		0.149	0.149	20.149	0.149	0.149	0.149
		0.149	0.149	20.149	0.149	0.149	0.149
		0.149	0.149	20.149	0.149	0.149	0.149
		0.149	0.149	20.149	0.149	0.149	0.149
		0.149	0.149	20.149	0.149	0.149	0.149
		0.149	0.149	20.149	0.149	0.149	0.149
		0.149	0.149	20.149	0.149	0.149	0.149
		0.149	0.149	20.149	0.149	0.149	0.149
		0.149	0.149	20.149	0.149	0.149	0.149
		0.149	0.149	20.149	0.149	0.149	0.149
		0.149	0.149	20.149	0.149	0.149	0.149
		0.149	0.149	20.149	0.149	0.149	0.149
		0.149	0.149	20.149	0.149	0.149	0.149
		0.149	0.149	20.149	0.149	0.149	0.149
		0.149	0.149	20.149	0.149	0.149	0.149
		0.149	0.149	20.149	0.149	0.149	0.149
		0.149	0.149	20.149	0.149	0.149	0.149
		0.149	0.149	20.149	0.149	0.149	0.149
		0.149	0.149	20.149	0.149	0.149	0.149
		0.149	0.149	20.149	0.149	0.149	0.149
		0.149	0.149	20.149	0.149	0.149	0.149
		0.149	0.149	20.149	0.149	0.149	0.149
		0.149	0.149	20.149	0.149	0.149	0.149
		0.149	0.149	20.149	0.149	0.149	0.149
		0.149	0.149	20.149	0.149	0.149	0.149
		0.149	0.149	20.149	0.149	0.149	0.149
		0.149	0.149	20.149	0.149	0.149	0.149
		0.149	0.149	20.149	0.149	0.149	0.149
		0.149	0.149	20.149	0.149	0.149	0.149
		0.149	0.149	20.149	0.149	0.149	0.149
		0.149	0.149	20.149	0.149	0.149	0.149
		0.149	0.149	20.149	0.149	0.149	0.149
		0.149	0.149	20.149	0.149	0.149	0.149
		0.149	0.149	20.149	0.149	0.149	0.149
		0.149	0.149	20.149	0.149	0.149	0.149
		0.149	0.149	20.149	0.149	0.149	0.149
		0.149	0.149	20.149	0.149	0.149	0.149
		0.149	0.149	20.149	0.149	0.149	0.149
		0.149	0.149	20.149	0.149	0.149	0.149
		0.149	0.149	20.149	0.149	0.149	0.149
		0.149	0.149	20.149	0.149	0.149	0.149
		0.149	0.149	20.149	0.149	0.149	0.149
		0.149	0.149	20.149	0.149	0.149	0.149
		0.149	0.149	20.149	0.149	0.149	0.149
		0.149	0.149	20.149	0.149	0.149	0.149
		0.149	0.149	20.149	0.149	0.149	0.149
		0.149	0.149	20.149	0.149	0.149	0.149
		0.149	0.149	20.149	0.149	0.149	0.149
		0.149	0.149	20.149	0.149	0.149	0.149
		0.149	0.149	20.149	0.149	0.149	0.149
		0.149	0.149	20.149	0.149	0.149	0.149
		0.149	0.149	20.149	0.149	0.149	0.149
		0.149	0.149	20.149	0.149	0.149	0.149
		0.149	0.149	20.149	0.149	0.149	0.149
		0.149	0.149	20.149	0.149	0.149	0.149
		0.149	0.149	20.149	0.149	0.149	0.149
		0.149	0.149	20.149	0.149	0.149	0.149
		0.149	0.149	20.149	0.149	0.149	0.149
		0.149	0.149	20.149	0.149	0.149	0.149
		0.149	0.149	20.149	0.149	0.149	0.149
		0.149	0.149	20.149	0.149	0.149	0.149
		0.149	0.149	20.149	0.149	0.149	0.149
		0.149	0.149	20.149	0.149	0.149	0.149
		0.149	0.149	20.149	0.149	0.149	0.149
		0.149	0.149	20.149	0.149	0.149	0.149
		0.149	0.149	20.149	0.149	0.149	0.149
		0.149	0.149	20.149	0.149	0.149	0.149
		0.149	0.149	20.149	0.149	0.149	0.149
		0.149	0.149	20.149	0.149	0.149	0.149
		0.149	0.149	20.149	0.149	0.149	0.149
		0.149	0.149	20.149	0.149	0.149	0.149
		0.149	0.149	20.149	0.149	0.149	0.149
		0.149	0.149	20.149	0.149	0.149	0.149
		0.149	0.149	20.149	0.149	0.149	0.149
		0.149	0.149	20.149	0.149	0.149	0.149
		0.149	0.149	20.149	0.149	0.149	0.149
		0.149	0.149	20.149	0.149	0.149	0.149
		0.149	0.149	20.149	0.149	0.149	0.149
		0.149	0.149	20.149	0.149	0.149	0.149
		0.149	0.149	20.149	0.149	0.149	0.149
		0.149	0.149	20.149	0.149	0.149	0.149
		0.149	0.149	20.149	0.149	0.149	0.149
		0.149	0.149	20.149	0.149	0.149	0.149
		0.149	0.149	20.149	0.149	0.149	0.149
		0.149	0.149	20.149	0.149	0.149	0.149
		0.149	0.149	20.149	0.149	0.149	0.149
		0.149	0.149	20.149	0.149	0.149	0.149
		0.149	0.149	20.149	0.149	0.149	0.149
		0.149	0.149	20.149	0.149	0.149	0.149
		0.149	0.149	20.149	0.149	0.149	0.149
		0.149	0.149	20.149	0.149	0.149	0.149
		0.149	0.149	20.149	0.149	0.149	0.149
		0.149	0.149	20.149	0.149	0.149	0.149
		0.149	0.149	20.149	0.149	0.149	0.149
		0.149	0.149	20.149	0.149	0.149	0.149
		0.149	0.149	20.149	0.149	0.149	0.149
		0.149	0.149	20.149	0.149	0.149	0.149
		0.149	0.149	20.149	0.149	0.149	0.149
		0.149	0.149	20.149	0.149	0.149	0.149
		0.149	0.149	20.149	0.149	0.149	0.149
		0.149	0.149	20.149	0.149	0.149	0.149
		0.149	0.149	20.149	0.149	0.149	0.149
		0.149	0.149	20.149	0.149	0.149	0.149
		0.149	0.149	20.149	0.149	0.149	0.149
		0.149	0.149	20.149	0.149	0.149	0.149
		0.149	0.149	20.149	0.149	0.149	0.149
		0.149	0.149	20.149	0.149	0.149	0.149
		0.149	0.149	20.149	0.149	0.149	0.149
		0.149	0.149	20.149	0.149	0.149	0.149
		0.149	0.149	20.149	0.149	0.149	0.149
		0.149	0.149	20.149	0.149	0.149	0.149
		0.149	0.149	20.149	0.149	0.149	0.149
		0.149	0.149	20.149	0.149	0.149	0.149
		0.149	0.149	20.149	0.149	0.149	0.149
		0.149	0.149	20.149	0.149	0.149	0.149
		0.149	0.149	20.149	0.149	0.149	0.149
		0.149	0.149	20.149	0.149	0.149	0.149
		0.149	0.149	20.149	0.149	0.149	0.149
		0.149	0.149	20.149	0.149	0.149	0.149
		0.149	0.149	20.149	0.149	0.149	0.149
		0.149	0.149	20.149	0.149	0.149	0.149
		0.149	0.149	20.149	0.149	0.149	0.149
		0.149	0.149	20.149	0.149	0.149	0.149
		0.149	0.149	20.149	0.149	0.149	0.149
		0.149	0.149	20.149	0.149	0.149	0.149
		0.149	0.149	20.149	0.149	0.149	0.149
		0.149	0.149	20.149	0.149	0.149	0.149
		0.149	0.149	20.149	0.149	0.149	0.149
		0.149	0.149	20.149	0.149	0.149	0.149
		0.149	0.149	20.149	0.149	0.149	0.149
		0.149	0.149	20.149	0.149	0.149	0.149
		0.149	0.149	20.149	0.149	0.149	0.149
		0.149	0.149	20.149	0.149	0.149	0.149
		0.149	0.149	20.149	0.149	0.149	0.149
		0.149	0.149	20.149	0.149	0.149	0.149
		0.149	0.149	20.149	0.149	0.149	0.149
		0.149	0.149	20.149	0.149	0.149	0.149
		0.149	0.149	20.149	0.149	0.149	0.149
		0.149	0.149	20.149	0.149	0.149	0.149
		0.149	0.149	20.149	0.149	0.149	0.149
		0.149	0.149	20.149	0.149	0.149	0.149
		0.149	0.149	20.149	0.149	0.149	0.149
		0.149	0.149	20.149	0.149	0.149	0.149
		0.149	0.149	20.149	0.149	0.149	0.149
		0.149	0.149	20.149	0.149	0.149	0.149
		0.149	0.149	20.149	0.149	0.149	0.149
		0.149	0.149	20.149	0.149	0.149	0.149
		0.149	0.149	20.149	0.149	0.149	0.149
		0.149	0.149	20.149	0.149	0.149	0.149
		0.149	0.149	20.149	0.149	0.149	0.149
		0.149	0.149	20.149	0.149	0.149	0.149
		0.149	0.149	20.149	0.149	0.149	0.149
		0.149	0.149	20.149	0.149	0.149	0.149
		0.149	0.149	20.149	0.149	0.149	0.149
		0.149	0.149	20.149	0.149	0.149	0.149
		0.149	0.149	20.149	0.149	0.149	0.149
		0.149	0.149	20.149	0.149	0.149	0.149
		0.149	0.149	20.149	0.149	0.149	0.149
		0.149	0.149	20.149	0.149	0.149	0.149
		0.149	0.149	20.149	0.149	0.149	0.149
		0.149	0.149	20.149	0.149	0.149	0.149
		0.149	0.149	20.149	0.149	0.149	0.149
		0.149	0.149	20.149	0.149	0.149	0.149
		0.149	0.149	20.149	0.149	0.149	0.149
		0.149	0.149	20.149	0.149	0.149	0.149
		0.149	0.149	20.149	0.149	0.149	0.149
		0.149	0.149	20.149	0.149	0.149	0.149
		0.149	0.149	20.149	0.149	0.149	0.149
		0.149	0.149	20.149	0.149	0.149	0.149
		0.149	0.149	20.149	0.149	0.149	0.149
		0.149	0.149	20.149	0.149	0.149	0.149
		0.149	0.149	20.149	0.149	0.149	0.149
		0.149	0.149	20.149	0.149	0.149	0.149
		0.149	0.149	20.149	0.149	0.149	0.149
		0.149	0.149	20.149	0.149	0.149	0.149
		0.149	0.149	20.149	0.149	0.149	0.149
		0.149	0.149	20.149	0.149	0.149	0.149
		0.149	0.149	20.149	0.149	0.149	0.149
		0.149	0.149	20.149	0.149	0.149	0.149
		0.149	0.149	20.149	0.149	0.149	0.149
		0.149	0.149	20.149	0.149	0.149	0.149
		0.149	0.149	20.149	0.149	0.149	0.149
		0.149	0.149	20.149	0.149	0.149	0.149
		0.149	0.149	20.149	0.149	0.149	0.149
		0.149	0.149	20.149	0.149	0.149	0.149
		0.149	0.149	20.149	0.149	0.149	0.149
		0.149	0.149	20.149	0.149	0.149	0.149
		0.149	0.149	20.149	0.149	0.149	0.149
		0.149	0.149	20.149	0.149	0.149	0.149
		0.149	0.149	20.149	0.149	0.149	0.149
		0.149	0.149	20.149	0.149	0.149	0.149
		0.149	0.149	20.149	0.149	0.149	0.149
		0.149	0.149	20.149	0.149	0.149	0.149
		0.149	0.149	20.149	0.149	0.149	0.149
		0.149	0.149	20.149	0.149	0.149	0.149
		0.149	0.149	20.149	0.149	0.149	0.149
		0.149	0.149	20.149	0.149	0.149	0.149
		0.149	0.149	20.149	0.149	0.149	0.149
		0.149	0.149	20.149	0.149	0.149	0.149
		0.149	0.149	20.149	0.149	0.149	0.149
		0.149	0.149	20.149	0.149	0.149	0.149
		0.149	0.149	20.149	0.149	0.149	0.149
		0.149	0.149	20.149	0.149	0.149	0.149
		0.149	0.149	20.149	0.149	0.149	0.149
		0.149	0.149	20.149	0.149	0.149	0.149
		0.149	0.149	20.149	0.149	0.149	0.149
		0.149	0.149	20.149	0.149	0.149	0.149
		0.149	0.149	20.149	0.149	0.149	0.149
		0.149	0.149	20.149	0.149	0.149	0.149
		0.149	0.149	20.149	0.149	0.149	0.149
		0.149	0.149	20.149	0.149	0.149	0.149
		0.149	0.149	20.149	0.149	0.149	0.149
		0.149	0.149	20.149	0.149	0.149	0.149
		0.149	0.149	20.149	0.149	0.149	0.149
		0.149	0.149	20.149	0.149	0.149	0.149
		0.149	0.149	20.149	0.149	0.149	0.149
		0.149	0.149	20.149	0.149	0.149	0.149
		0.149	0.149	20.149	0.149	0.149	0.149
		0.149	0.149	20.149	0.149	0.149	0.149
		0.149	0.149	20.149	0.149	0.149	0.149
		0.149	0.149	20.149	0.149	0.149	0.149
		0.149	0.149	20.149	0.149	0.149	0.149
		0.149	0.149	20.149	0.149	0.149	0.149
		0.149	0.149	20.149	0.149	0.149	0.149
		0.149	0.149	20.149	0.149	0.149	0.149
		0.149	0.149	20.149	0.149	0.149	0.149
		0.149	0.149	20.149	0.149	0.149	0.149
		0.149	0.149	20.149	0.149	0.149	0.149
		0.149	0.149	20.149	0.149	0.149	0.149
		0.149	0.149	20.149	0.149	0.149	0.149
		0.149	0.149	20.149	0.149	0.149	0.149
		0.149	0.149	20.149	0.149	0.149	0.149
		0.149	0.149	20.149	0.149	0.149	0.149
		0.149	0.149	20.149	0.149	0.149	0.149
		0.149	0.149	20.149	0.149	0.149	0.149
		0.149	0.149	20.149	0.149	0.149	0.149
		0.149	0.149	20.149	0.149	0.149	0.149
		0.149	0.149	20.149	0.149	0.149	0.149
		0.149	0.149	20.149	0.149	0.149	0.149
		0.149	0.149	20.149	0.149	0.149	0.149
		0.149	0.149	20.149	0.149	0.149	0.149
		0.149	0.149	20.149	0.149	0.149	0.149
		0.149	0.149	20.149	0.149	0.149	0.149
		0.149	0.149	20.149	0.149	0.149	0.149
		0.149	0.149	20.149	0.149	0.149	0.149
		0.149	0.149	20.149	0.149	0.149	0.149
		0.149	0.149	20.149	0.149	0.149	0.149
		0.149	0.149	20.149	0.149	0.149	0.149
		0.149	0.149	20.149	0.149	0.149	0.149
		0.149	0.149	20.149	0.149	0.149	0.149
		0.149	0.149	20.149	0.149	0.149	0.149
		0.149	0.149	20.149	0.149	0.149	0.149
		0.149	0.149	20.149	0.149	0.149	0.149
		0.149	0.149	20.149	0.149	0.149	0.149
		0.149	0.149	20.149	0.149	0.149	0.149
		0.149	0.149	20.149	0.149	0.149	0.149
		0.149	0.149	20.149	0.149	0.149	0.149
		0.149	0.149	20.149	0.149	0.149	0.149
		0.149	0.149	20.149	0.149	0.149	0.149
		0.149	0.149	20.149	0.149	0.149	0.149
		0.149	0.149	20.149	0.149	0.149	0.149
		0.149	0.149	20.149	0.149	0.149	0.149
		0.149	0.149	20.149	0.149	0.149	0.149
		0.149	0.149	20.149	0.149	0.149	0.149
		0.149	0.149	20.149	0.149	0.149	0.149
		0.149	0.149	20.149	0.149	0.149	0.149
		0.149	0.149	20.149	0.149	0.149	0.149
		0.149	0.149	20.149	0.149	0.149	0.149
		0.149	0.149	20.149	0.149	0.149	0.149
		0.149	0.149	20.149	0.149	0.149	0.149
		0.149	0.149	20.149	0.149	0.149	0.149
		0.149	0.149	20.149	0.149	0.149	0.149
		0.149	0.149	20.149	0.149	0.149	0.149
		0.149	0.149	20.149	0.149	0.149	0.149
		0.149	0.149	20.149	0.149	0.149	0.149
		0.149	0.149	20.149	0.149	0.149	0.149
		0.149	0.149	20.149	0.149	0.149	0.149
		0.149	0.149	20.149	0.149	0.149	0.149
		0.149	0.149	20.149	0.149	0.149	0.149
		0.149	0.149	20.149	0.149	0.149	0.149
		0.149	0.149	20.149	0.149	0.149	0.149
		0.149	0.149	20.149	0.149	0.149	0.149
		0.149	0.149	20.149	0.149	0.149	0.149
		0.149	0.149	20.149	0.149	0.149	0.149
		0.149	0.149	20.149	0.149	0.149	0.149
		0.149	0.149	20.149	0.149	0.149	0.149
		0.149	0.149	20.149	0.149	0.149	0.149
		0.149	0.149	20.149	0.149	0.149	0.149
		0.149	0.149	20.149	0.149	0.149	0.149
		0.149	0.149	20.149	0.149	0.149	0.149
		0.149	0.149	20.149	0.149	0.149	0.149
		0.149	0.149	20.149	0.149	0.149	0.149
		0.149	0.149	20.149	0.149	0.149	0.149
		0.149	0.149	20.149	0.149	0.149	0.149
		0.149	0.149	20.149	0.149	0.149	0.149
		0.149	0.149	20.149	0.149	0.149	0.149
		0.149	0.149	20.149	0.149	0.149	0.149
		0.149	0.149	20.149	0.149	0.149	0.149
		0.149	0.149	20.149	0.149	0.149	0.149
		0.149	0.149	20.149	0.149	0.149	0.149
		0.149	0.149	20.149	0.149	0.149	0.149
		0.149	0.149	20.149	0.149	0.149	0.149
		0.149	0.149	20.149	0.149	0.149	0.149
		0.149	0.149	20.149	0.149	0.149	0.149
		0.149	0.149	20.149	0.149	0.149	0.149
		0.149	0.149	20.149	0.149	0.149	0.149
		0.149	0.149	20.149	0.149	0.149	0.149
		0.149	0.149	20.149	0.149	0.149	0.149
		0.149	0.149	20.149	0.149	0.149	0.149
		0.149	0.149	20.149	0.149	0.149	0.149
		0.149	0.149	20.149	0.149	0.149	0.149
		0.149	0.149	20.149	0.149	0.149	0.149
		0.149	0.149	20.149	0.149	0.149	0.149
		0.149	0.149	20.149	0.149	0.149	0.149
		0.149	0.149	20.149	0.149	0.149	0.149
		0.149	0.149	20.149	0.149	0.149	0.149
		0.149	0.149	20.149	0.149	0.149	0.149
		0.149	0.149	20.149	0.149	0.149	0.149
		0.149	0.149	20.149	0.149	0.149	0.149
		0.149	0.149	20.149	0.149	0.149	0.149
		0.149	0.149	20.149	0.149	0.149	0.149
		0.149	0.149	20.149	0.149	0.149	0.149
		0.149	0.149	20.149	0.149	0.149	0.149
		0.149	0.149	20.149	0.149	0.149	0.149
		0.149	0.149	20.149	0.149	0.149	0.149
		0.149	0.149	20.149	0.149	0.149	0.149
		0.149	0.149	20.149	0.149	0.149	0.149
		0.149	0.149	20.149	0.149	0.149	0.149
		0.149	0.149	20.149	0.149	0.149	0.149
		0.149	0.149	20.149	0.149	0.149	0.149
		0.149	0.149	20.149	0.149	0.149	0.149
		0.149	0.149	20.149	0.149	0.149	0.149
		0.149	0.149	20.149	0.149	0.149	0.149
		0.149	0.149	20.149	0.149	0.149	0.149
		0.149	0.149	20.149	0.149	0.149	0.149
		0.149	0.149	20.149	0.149	0.149	0.149
		0.149	0.149	20.149	0.149	0.149	0.149
		0.149	0.149	20.149	0.149	0.149	0.149
		0.149	0.149	20.149	0.149	0.149	0.149
		0.149	0.149	20.149	0.149	0.149	0.149
		0.149	0.149	20.149	0.149	0.149	0.149
		0.149	0.149	20.149	0.149	0.149	0.149
		0.149	0.149	20.149	0.149	0.149	0.149
		0.149	0.149	20.149	0.149	0.149	0.149
		0.149	0.149	20.149	0.149	0.149	0.149
		0.149	0.149	20.149	0.149	0.149	0.149
		0.149	0.149	20.149	0.149	0.149	0.149
		0.149	0.149	20.149	0.149	0.149	0.149
		0.149	0.149	20.149	0.149	0.149	0.149
		0.149	0.149	20.149	0.149	0.149	0.149
		0.149	0.149	20.149	0.149	0.149	0.149
		0.149	0.149	20.149	0.149	0.149	0.149
		0.149	0.149	20.149	0.149	0.149	0.149
		0.149	0.149	20.149	0.149	0.149	0.149
		0.149	0.149	20.149	0.149	0.149	0.149
		0.149	0.149	20.149	0.149	0.149	0.149
		0.149	0.149	20.149	0.149	0.149	0.149
		0.149	0.149	20.149	0.149	0.149	0.149
		0.149	0.149	20.149	0.149	0.149	0.149
		0.149	0.149	20.149	0.149	0.149	0.149
		0.149	0.149	20.149	0.149	0.149	0.149
		0.149	0.149	20.149	0.149	0.149	0.149
		0.149	0.149	20.149	0.149	0.149	0.149
		0.149	0.149	20.149	0.149	0.149	0.149
		0.149	0.149	20.149	0.149	0.149	0.149
		0.149	0.149	20.149	0.149	0.149	0.149
		0.149	0.149	20.149	0.149	0.149	0.149
		0.149	0.149	20.149	0.149	0.149	0.149
		0.149	0.149	20.149	0.149	0.149	0.149
		0.149	0.149	20.149	0.149	0.149	0.149
		0.149	0.149	20.149	0.149	0.149	0.149
		0.149	0.149	20.149	0.149	0.149	0.149
		0.149	0.149	20.149	0.149	0.149	0.149
		0.149	0.149	20.149	0.149	0.149	0.149
		0.149	0.149	20.149	0.149	0.149	0.149
		0.149	0.149	20.149	0.149	0.149	0.149
		0.149	0.149	20.149	0.149	0.149	0.149
		0.149	0.149	20.149	0.149	0.149	0.149
		0.149	0.149	20.149	0.149	0.149	0.149
		0.149	0.149	20.149	0.149	0.149	0.149
		0.149	0.149	20.149	0.149	0.149	0.149
		0.149	0.149	20.149	0.149	0.149	0.149
		0.149	0.149	20.149	0.149	0.149	0.149
		0.149	0.149	20.149	0.149	0.149	0.149
		0.149	0.149	20.149	0.149	0.149	0.149
		0.149	0.149	20.149	0.149	0.149	0.149
		0.149	0.149	20.149	0.149	0.149	0.149
		0.149	0.149	20.149	0.149	0.149	0.149
		0.149	0.149	20.149	0.149	0.149	0.149
		0.149	0.149	20.149	0.149	0.149	0.149
		0.149	0.149	20.149	0.149	0.149	0.149
		0.149	0.149	20.149	0.149	0.149	0.149
		0.149	0.149	20.149	0.149	0.149	0.149
		0.149	0.149	20.149	0.149	0.149	0.149
		0.149	0.149	20.149	0.149	0.149	0.149
		0.149	0.149	20.149	0.149	0.149	0.149
		0.149	0.149	20.149	0.149	0.149	0.149
		0.149	0.149	20.149	0.149	0.149	0.149
		0.149	0.149	20.149	0.149	0.149	0.149
		0.149	0.149	20.149	0.149	0.149	0.149
		0.149	0.149	20.149	0.149	0.149	0.149
		0.149	0.149	20.149	0.149	0.149	0.149
		0.149	0.149	20.149	0.149	0.149	0.149
		0.149	0.149	20.149	0.149	0.149	0.149
		0.149	0.149	20.149	0.149	0.149	0.149
		0.149	0.149	20.149	0.149	0.149	0.149
		0.149	0.149	20.149	0.149	0.149	0.149
		0.149	0.149	20.149	0.149	0.149	0.149
		0.149	0.149	20.149	0.149	0.149	0.149
		0.149	0.149	20.149	0.149	0.149	0.149
		0.149	0.149	20.149	0.149	0.149	0.149
		0.149	0.149	20.149	0.149	0.149	0.149
		0.149	0.149	20.149	0.149	0.149	0.149
		0.149	0.149	20.149	0.149	0.149	0.149
		0.149	0.149	20.149	0.149	0.149	0.149
		0.149	0.149	20.149	0.149	0.149	0.149
		0.149	0.149	20.149	0.149	0.149	0.149
		0.149	0.149	20.149	0.149	0.149	0.149
		0.149	0.149	20.149	0.149	0.149	0.149
		0.149	0.149	20.149	0.149	0.149	0.149
		0.149	0.149	20.149	0.149	0.149	0.149
		0.149	0.149	20.149	0.149	0.149	0.149
		0.149	0.149	20.149	0.149	0.149	0.149
		0.149	0.149	20.149	0.149	0.149	0.149
		0.149	0.149	20.149	0.149	0.149	0.149
		0.149	0.149	20.149	0.149	0.149	0.149
		0.149	0.149	20.149	0.149	0.149	0.149
		0.149	0.149	20.149	0.149	0.149	0.149
		0.149	0.149	20.149	0.149	0.149	0.149
		0.149	0.149	20.149	0.149	0.149	0.149
		0.149	0.149	20.149	0.149	0.149	0.149
		0.149	0.149	20.149	0.149	0.149	0.149
		0.149	0.149	20.149	0.149	0.149	0.149
		0.149	0.149	20.149	0.149	0.149	0.149
		0.149	0.149	20.149	0.149	0.149	0.149
		0.149	0.149	20.149	0.149	0.149	0.149
		0.149	0.149	20.149	0.149	0.149	0.149
		0.149	0.149	20.149	0.149	0.149	0.149
		0.149	0.149	20.149	0.149	0.149	0.149
		0.149	0.149	20.149	0.149	0.149	0.149
		0.149	0.149	20.149	0.149	0.149	0.149
		0.149	0.149	20.149	0.149	0.149	0.149
		0.149	0.149	20.149	0.149	0.149	0.149
		0.149	0.149	20.149	0.149	0.149	0.149
		0.149	0.149	20.149	0.149	0.149	0.149
		0.149	0.149	20.149	0.149	0.149	0.149
		0.149	0.149	20.149	0.149	0.149	0.149
		0.149	0.149	20.149	0.149	0.149	0.149
		0.149	0.149	20.149	0.149	0.149	0.149
		0.149	0.149	20.149	0.149	0.149	0.149
		0.149	0.149	20.149	0.149	0.149	0.149
		0.149	0.149	20.149	0.149	0.149	0.149
		0.149	0.149	20.149	0.149	0.149	0.149
		0.149	0.149	20.149	0.149	0.149	0.149
		0.149	0.149	20.149	0.149	0.149	0.149
		0.149	0.149	20.149	0.149	0.149	0.149
		0.149	0.149	20.149	0.149	0.149	0.149
		0.149	0.149	20.149	0.149	0.149	0.149
		0.149	0.149	20.149	0.149	0.149	0.149
		0.149	0.149	20.149	0.149	0.149	0.149
		0.149	0.149	20.149	0.149	0.149	0.149
		0.149	0.149	20.149	0.149	0.149	0.149
		0.149	0.149	20.149	0.149	0.149	0.149
		0.149	0.149	20.149	0.149	0.149	0.149
		0.149	0.149	20.149	0.149	0.149	0.149
		0.149	0.149	20.149	0.149	0.149	0.149
		0.149	0.149	20.149	0.149	0.149	0.149
		0.149	0.149	20.149	0.149	0.149	0.149
		0.149	0.149	20.149	0.149	0.149	0.149
		0.149	0.149	20.149	0.149	0.149	0.149
		0.149	0.149	20.149	0.149	0.149	0.149
		0.149	0.149	20.149	0.149	0.149	0.149
		0.149	0.149	20.149	0.149	0.149	0.149
		0.149	0.149	20.149	0.149	0.149	0.149
		0.149	0.149	20.149	0.149	0.149	0.149
		0.149	0.149	20.149	0.149	0.149	0.149
		0.149	0.149	20.149	0.149	0.149	0.149
		0.149	0.149	20.149	0.149	0.149	0.149
		0.149	0.149	20.149	0.149	0.149	0.149
		0.149	0.149	20.149	0.149	0.149	0.149
		0.149	0.149	20.149	0.149	0.149	0.149
		0.149	0.149	20.149	0.149	0.149	0.149
		0.149	0.149	20.149	0.149	0.149	0.149
		0.149	0.149	20.149	0.149	0.149	0.149
		0.149	0.149	20.149	0.149	0.149	0.149
		0.149	0.149	20.149	0.149	0.149	0.149
		0.149	0.149	20.149	0.149	0.149	0.149
		0.149	0.149	20.149	0.149	0.149	0.149
		0.149	0.149	20.149	0.149	0.149	0.149
		0.149	0.149	20.149	0.149	0.149	0.149
		0.149	0.149	20.149	0.149	0.149	0.149
		0.149	0.149	20.149	0.149	0.149	0.149
		0.149	0.149	20.149	0.149	0.149	0.149
		0.149	0.149	20.149	0.149	0.149	0.149
		0.149	0.149	20.149	0.149	0.149	0.149
		0.149	0.149	20.149	0.149	0.149	0.149
		0.149	0.149	20.149	0.149	0.149	0.149
		0.149	0.149	20.149	0.149	0.149	0.149
		0.149	0.149	20.149	0.149	0.149	0.149
		0.149	0.149	20.149	0.149	0.149	0.149
		0.149	0.149	20.149	0.149	0.149	0.149
		0.149	0.149	20.149	0.149	0.149	0.149
		0.149	0.149	20.149	0.149	0.149	0.149
		0.149	0.149	20.149	0.149	0.149	0.149
		0.149	0.149	20.149	0.149	0.149	0.149
		0.149	0.149	20.149	0.149	0.149	0.149
		0.149	0.149	20.149	0.149	0.149	0.149
		0.149	0.149	20.149	0.149	0.149	0.149
		0.149	0.149	20.149	0.149	0.149	0.149
		0.149	0.149	20.149	0.149	0.149	0.149
		0.149	0.149	20.149	0.149	0.149	0.149
		0.149	0.149	20.149	0.149	0.149	0.149
		0.149	0.149	20.149	0.149	0.149	0.149
		0.149	0.149	20.149	0.149	0.149	0.149
		0.149	0.149	20.149	0.149	0.149	0.149
		0.149	0.149	20.149	0.149	0.149	0.149
		0.149	0.149	20.149	0.149	0.149	0.149
		0.149	0.149	20.149	0.149	0.149	0.149
		0.149	0.149	20.149	0.149	0.149	0.149
		0.149	0.149	20.149	0.149	0.149	0.149
		0.149	0.149	20.149	0.149	0.149	0.149
		0.149	0.149	20.149	0.149	0.149	0.149
		0.149	0.149	20.149	0.149	0.149	0.149
		0.149	0.149	20.149	0.149	0.149	0.149
		0.149	0.149	20.149	0.149	0.149	0.149
		0.149	0.149	20.149	0.149	0.149	0.149
		0.149	0.149	20.149	0.149	0.149	0.149
		0.149	0.149	20.149	0.149	0.149	0.149
		0.149	0.149	20.149	0.149	0.149	0.149
		0.149	0.149	20.149	0.149	0.149	0.149
		0.149	0.149	20.149	0.149	0.149	0.149
		0.149	0.149	20.149	0.149	0.149	0.149
		0.149	0.149	20.149	0.149	0.149	0.149
		0.149	0.149	20.149	0.149	0.149	0.149
		0.149	0.149	20.149	0.149	0.149	0.149
		0.149	0.149	20.149	0.149	0.149	0.149
		0.149	0.149	20.149	0.149	0.149	0.149
		0.149	0.149	20.149	0.149	0.149	0.149
		0.149	0.149	20.149	0.149	0.149	0.149
		0.149	0.149	20.149	0.149	0.149	0.149
		0.149	0.149	20.149	0.149	0.149	0.149
		0.149	0.149	20.149	0.149	0.149	0.149
		0.149	0.149	20.149	0.149	0.149	0.149
		0.149	0.149	20.149	0.149	0.149	0.149
		0.149	0.149	20.149	0.149	0.149	0.149
		0.149	0.149	20.149	0.149	0.149	0.149
		0.149	0.149	20.149	0.149	0.149	0.149
		0.149	0.149	20.149	0.149	0.149	0.149
		0.149	0.149	20.149	0.149	0.149	0.149
		0.149	0.149	20.149	0.149	0.149	0.149
		0.149	0.149	20.149	0.149	0.149	0.149
		0.149	0.149	20.149	0.149	0.149	0.149
		0.149	0.149	20.149	0.149	0.149	0.149
		0.149	0.149	20.149	0.149	0.149	0.149
		0.149	0.149	20.149	0.149	0.149	0.149
		0.149	0.149	20.149	0.149	0.149	0.149
		0.149	0.149	20.149	0.149	0.149	0.149
		0.149	0.149	20.149	0.149	0.149	0.149
		0.149	0.149	20.149	0.149	0.149	0.149
		0.149	0.149	20.149	0.149	0.149	0.149
		0.149	0.149	20.149	0.149	0.149	0.149
		0.149	0.149	20.149	0.149	0.149	0.149
		0.149	0.149	20.149	0.149	0.149	0.149
		0.149	0.149	20.149	0.149	0.149	0.149
		0.149	0.149	20.149	0.149	0.149	0.149
		0.149	0.149	20.149	0.149	0.149	0.149
		0.149	0.149	20.149	0.149	0.149	0.149
		0.149	0.149	20.149	0.149	0.149	0.149
		0.149	0.149	20.149	0.149	0.149	0.149
		0.149	0.149	20.149	0.149	0.149	0.149
		0.149	0.149	20.149	0.149	0.149	0.149
		0.149	0.149	20.149	0.149	0.149	0.149
		0.149	0.149	20.149	0.149	0.149	0.149
		0.149	0.149	20.149	0.149	0.149	0.149
		0.149	0.149	20.149	0.149	0.149	0.149
		0.149	0.149	20.149	0.149	0.149	0.149
		0.149	0.149	20.149	0.149	0.149	0.149
		0.149	0.149	20.149	0.149	0.149	0.149
		0.149	0.149	20.149	0.149	0.149	0.149
		0.149	0.149	20.149	0.149	0.149	0.149
		0.149	0.149	20.149	0.149	0.149	0.149
		0.149	0.149	20.149	0.149	0.149	0.149
		0.149	0.149	20.149	0.149	0.149	0.149
		0.149	0.149	20.149	0.149	0.149	0.149
		0.149	0.149	20.149	0.149	0.149	0.149
		0.149	0.149	20.149	0.149	0.149	0.149
		0.149	0.149	20.149	0.149	0.149	0.149
		0.149	0.149	20.149	0.149	0.149	0.149
		0.149	0.149	20.149	0.149	0.149	0.149
		0.149	0.149	20.149	0.149	0.149	0.149
		0.149	0.149	20.149	0.149	0.149	0.149
		0.149	0.149	20.149	0.149	0.149	0.149
		0.149	0.149	20.149	0.149	0.149	0.149
		0.149	0.149	20.149	0.149	0.149	0.149
		0.149	0.149	20.149	0.149	0.149	0.149
		0.149	0.149	20.149	0.149	0.149	0.149
		0.149	0.149	20.149	0.149	0.149	0.149
		0.149	0.149	20.149	0.149	0.149	0.149
		0.149	0.149	20.149	0.149	0.149	0.149
		0.149	0.149	20.149	0.149	0.149	0.149
		0.149	0.149	20.149	0.149	0.149	0.149
		0.149	0.149	20.149	0.149	0.149	0.149
		0.149	0.149	20.149	0.149	0.149	0.149
		0.149	0.149	20.149	0.149	0.149	0.149
		0.149	0.149	20.149	0.149	0.149	0.149
		0.149	0.149	20.149	0.149	0.149	0.149
		0.149	0.149	20.149	0.149	0.149	0.149
		0.149	0.149	20.149	0.149	0.149	0.149
		0.149	0.149	20.149	0.149	0.149	0.149
		0.149	0.149	20.149	0.149	0.149	0.149
		0.149	0.149	20.149	0.149	0.149	0.149
		0.149	0.149	20.149	0.149	0.149	0.149
		0.149	0.149	20.149	0.149	0.149	0.149
		0.149	0.149	20.149	0.149	0.149	0.149
		0.149	0.149	20.149	0.149	0.149	0.149
		0.149	0.149	20.149	0.149	0.149	0.149
		0.149	0.149	20.149	0.149	0.149	0.149
		0.149	0.149	20.149	0.149	0.149	0.149
		0.149	0.149	20.149	0.149	0.149	0.149
		0.149	0.149	20.149	0.149	0.149	0.149
		0.149	0.149	20.149	0.149	0.149	0.149
		0.149	0.149	20.149	0.149	0.149	0.149
		0.149	0.149	20.149	0.149	0.149	0.149
		0.149	0.149	20.149	0.149	0.149	0.149
		0.149	0.149	20.149	0.149	0.149	0.149
		0.149	0.149	20.149	0.149	0.149	0.149
		0.149	0.149	20.149	0.149	0.149	0.149
		0.149	0.149	20.149	0.149	0.149	0.149
		0.149	0.149	20.149	0.149	0.149	0.149
		0.149	0.149	20.149	0.149	0.149	0.149
		0.149	0.149	20.149	0.149	0.149	0.149
		0.149	0.149	20.149	0.149	0.149	0.149
		0.149	0.149	20.149	0.149	0.149	0.149
		0.149	0.149	20.149	0.149	0.149	0.149
		0.149	0.149	20.149	0.149	0.149	0.149
		0.149	0.149	20.149	0.149	0.149	0.149
		0.149	0.149	20.149	0.149	0.149	0.149
		0.149	0.149	20.149	0.149	0.149	0.149
		0.149	0.149	20.149	0.149	0.149	0.149
		0.149	0.149	20.149	0.149	0.149	0.149
		0.149	0.149	20.149	0.149	0.149	0.149
		0.149	0.149	20.149	0.149	0.149	0.149
		0.149	0.149	20.149	0.149	0.149	0.149
		0.149	0.149	20.149	0.149	0.149	0.149
		0.149	0.149	20.149	0.149	0.149	0.149
		0.149	0.149	20.149	0.149	0.149	0.149
		0.149	0.149	20.149	0.149	0.149	0.149
		0.149	0.149	20.149	0.149	0.149	0.149
		0.149	0.149	20.149	0.149	0.149	0.149
		0.149	0.149	20.149	0.149	0.149	0.149
		0.149	0.149	20.149	0.149	0.149	0.149
		0.149	0.149	20.149	0.149	0.149	0.149
		0.149	0.149	20.149	0.149	0.149	0.149
		0.149	0.149	20.149	0.149	0.149	0.149
		0.149	0.149	20.149	0.149	0.149	0.149
		0.149	0.149	20.149	0.149	0.149	0.149
		0.149	0.149	20.149	0.149	0.149	0.149
		0.149	0.149	20.149	0.149	0.149	0.149
		0.149	0.149	20.149	0.149	0.149	0.149
		0.149	0.149	20.149	0.149	0.149	0.149
		0.149	0.149	20.149	0.149	0.149	0.149
		0.149	0.149	20.149	0.149	0.149	0.149
		0.149	0.149	20.149	0.149	0.149	0.149
		0.149	0.149	20.149	0.149	0.149	0.149
		0.149	0.149	20.149	0.149	0.149	0.149
		0.149	0.149	20.149	0.149	0.149	0.149
		0.149	0.149	20.149	0.149	0.149	0.149
		0.149	0.149	20.149	0.149	0.149	0.149
		0.149	0.149	20.149	0.149	0.149	0.149
		0.149	0.149	20.149	0.149	0.149	0.149
		0.149	0.149	20.149	0.149	0.149	0.149
		0.149	0.149	20.149	0.149	0.149	0.149
		0.149	0.149	20.149	0.149	0.149	0.149
		0.149	0.149	20.149	0.149	0.149	0.149
		0.149	0.149	20.149	0.149	0.149	0.149
		0.149	0.149	20.149	0.149	0.149	0.149
		0.149	0.149	20.149	0.149	0.149	0.149
		0.149	0.149	20.149	0.149	0.149	0.149
		0.149	0.149	20.149	0.149	0.149	0.149
		0.149	0.149	20.149	0.149	0.149	0.149
		0.149	0.149	20.149	0.149	0.149	0.149
		0.149	0.149	20.149	0.149	0.149	0.149
		0.149	0.149	20.149	0.149	0.149	0.149
		0.149	0.149	20.149	0.149	0.149	0.149
		0.149	0.149	20.149	0.149	0.149	0.149
		0.149	0.149	20.149	0.149	0.149	0.149
		0.149	0.149	20.149	0.149	0.149	0.149
		0.149	0.149	20.149	0.149	0.149	0.149
		0.149	0.149	20.149	0.149	0.149	0.149
		0.149	0.149	20.149	0.149	0.149	0.149
		0.149	0.149	20.149	0.149	0.149	0.149
		0.149	0.149	20.149	0.149	0.149	0.149
		0.149	0.149	20.149	0.149	0.149	0.149
		0.149	0.149	20.149	0.149	0.149	0.149
		0.149	0.149	20.149	0.149	0.149	0.149
		0.149	0.149	20.149	0.149	0.149	0.149
		0.149	0.149	20.149	0.149	0.149	0.149
		0.149	0.149	20.149	0.149	0.149	0.149
		0.149	0.149	20.149	0.149	0.149	0.149
		0.149	0.149	20.149	0.149	0.149	0.149
		0.149	0.149	20.149	0.149	0.149	0.149
		0.149	0.149	20.149	0.149	0.149	0.149
		0.149	0.149	20.149	0.149	0.149	0.149
		0.149	0.149	20.149	0.149	0.149	0.149
		0.149	0.149	20.149	0.149	0.149	0.149
		0.149	0.149	20.149	0.149	0.149	0.149
		0.149	0.149	20.149	0.149	0.149	0.149
		0.149	0.149	20.149	0.149	0.149	0.149
		0.149	0.149	20.149	0.149	0.149	0.149
		0.149	0.149	20.149	0.149	0.149	0.149
		0.149	0.149	20.149	0.149	0.149	0.149
		0.149	0.149	20.149	0.149	0.149	0.149
		0.149	0.149	20.149	0.149	0.149	0.149
		0.149	0.149	20.149	0.149	0.149	0.149
		0.149	0.149	20.149	0.149	0.149	0.149
		0.149	0.149	20.149	0.149	0.149	0.149
		0.149	0.149	20.149	0.149	0.149	0.149
		0.149	0.149	20.149	0.149	0.149	0.149
		0.149	0.149	20.149	0.149	0.149	0.149
		0.149	0.149	20.149	0.149	0.149	0.149
		0.149	0.149	20.149	0.149	0.149	0.149
		0.149	0.149	20.149	0.149	0.149	0.149
		0.149	0.149	20.149	0.149	0.149	0.149
		0.149	0.149	20.149	0.149	0.149	0.149
		0.149	0.149	20.149	0.149	0.149	0.149
		0.149	0.149	20.149	0.149	0.149	0.149
		0.149	0.149	20.149	0.149	0.149	0.149
		0.149	0.149	20.149	0.149	0.149	0.149
		0.149	0.149	20.149	0.149	0.149	0.149
		0.149	0.149	20.149	0.149	0.149	0.149
		0.149	0.149	20.149	0.149	0.149	0.149
		0.149	0.149	20.149	0.149	0.149	0.149
		0.149	0.149	20.149	0.149	0.149	0.149
		0.149	0.149	20.149	0.149	0.149	0.149
		0.149	0.149	20.149	0.149	0.149	0.149
		0.149	0.149	20.149	0.149	0.149	0.149
		0.149	0.149	20.149	0.149	0.149	0.149
		0.149	0.149	20.149	0.149	0.149	0.149
		0.149	0.149	20.149	0.149	0.149	0.149
		0.149	0.149	20.149	0.149	0.149	0.149
		0.149	0.149	20.149	0.149	0.149	0.149
		0.149	0.149	20.149	0.149	0.149	0.149
		0.149	0.149	20.149	0.149	0.149	0.149
		0.149	0.149	20.149	0.149	0.149	0.149
		0.149	0.149	20.149	0.149	0.149	0.149
		0.149	0.149	20.149	0.149	0.149	0.149
		0.149	0.149	20.149	0.149	0.149	0.149
		0.149	0.149	20.149	0.149	0.149	0.149
		0.149	0.149	20.149	0.149	0.149	0.149
		0.149	0.149	20.149	0.149	0.149	0.149
		0.149	0.149	20.149	0.149	0.149	0.149
		0.149	0.149	20.149	0.149	0.149	0.149
		0.149	0.149	20.149	0.149	0.149	0.149
		0.149	0.149	20.149	0.149	0.149	0.149
[truncated: 63,536 more rows]

## Sheet: 2017
Code	City	Income level	Gender	Age	Education level	State of health	Marital status	Non-agricultural labor	B&V
340121	An Hui Sheng Zhang Feng Xian	8.33239	0.954618	71.0717	6.6556	3.99325	1.38994	1.25126	1
340122	An Hui Sheng Fei Dong Xian	1.59538	1.057	74.4302	6.83212	4.46797	1.37106	1.35502	0
340123	An Hui Sheng Fei Xi Xian	4.94287	1.00436	73.24	5.70699	5.02472	1.39999	1.38063	1
340221	An Hui Sheng Wu Hu Xian	3.10474	0.999035	76.4806	8.16031	4.51842	1.4052	1.35304	1
340222	An Hui Sheng Fan Chang Xian	1.90706	1.00382	72.7754	7.19266	3.72738	1.38694	1.29824	0
340223	An Hui Sheng Nan Ling Xian	5.18496	1.02571	70.7592	5.54256	4.98352	1.32957	1.29475	1
340321	An Hui Sheng Huai Yuan Xian	5.40414	0.9434	73.4488	5.78069	3.20505	1.29824	1.24078	0
340322	An Hui Sheng Wu He Xian	9.02068	1.06398	71.7175	6.81417	5.15345	1.32239	1.21041	1
340323	An Hui Sheng Gu Zhen Xian	10.3004	1.11013	73.114	7.13544	3.22135	1.39997	1.38493	1
340421	An Hui Sheng Feng Tai Xian	4.46913	0.961619	70.6721	7.41276	5.52122	1.39555	1.32137	1
340521	An Hui Sheng Dang Tu Xian	5.50185	1.09658	73.688	5.83801	3.88256	1.38867	1.1916	0
340621	An Hui Sheng Sui Xi Xian	9.8487	0.945554	70.7695	8.348	4.20008	1.37546	1.2337	0
340721	An Hui Sheng Tong Ling Xian	10.0398	0.970579	69.5409	7.28971	2.98999	1.2993	1.34459	1
340822	An Hui Sheng Huai Ning Xian	10.3285	1.07916	73.9703	8.06445	3.04977	1.42698	1.28379	1
340823	An Hui Sheng Cong Yang Xian	3.9577	1.00389	70.0729	8.39772	4.11127	1.39078	1.33027	1
340824	An Hui Sheng Qian Shan Xian	5.58708	0.973882	70.7304	5.55299	3.11496	1.42556	1.2096	0
340825	An Hui Sheng Tai Hu Xian	7.88765	1.04455	70.4504	5.73931	4.30756	1.34262	1.2522	0
340826	An Hui Sheng Xiu Song Xian	5.94949	0.951103	76.4435	7.36991	5.31458	1.42752	1.22185	0
340827	An Hui Sheng Wang Jiang Xian	7.5377	0.99439	72.3159	5.96911	4.45213	1.26365	1.29281	1
340828	An Hui Sheng Yue Xi Xian	7.20806	1.11975	71.2187	7.02118	5.32612	1.38535	1.31323	1
341021	An Hui Sheng Xi Xian	5.37022	1.04594	74.7257	7.84783	4.05771	1.32207	1.24293	1
341022	An Hui Sheng Xiu Ning Xian	2.17611	1.05693	76.2269	8.32429	4.66198	1.33019	1.27847	1
341023	An Hui Sheng Yi Xian	8.68958	1.06605	73.6551	5.811	5.37272	1.37984	1.3154	0
341024	An Hui Sheng Qi Men Xian	5.18003	0.979888	69.5851	6.74578	3.40831	1.3225	1.37159	0
341122	An Hui Sheng Lai An Xian	8.89717	1.11236	75.1146	6.82736	5.08148	1.37898	1.21934	0
341124	An Hui Sheng Quan Jiao Xian	3.59239	1.10033	72.6734	8.21277	4.37092	1.37834	1.28545	0
341125	An Hui Sheng Ding Yuan Xian	2.98181	1.05832	75.2398	5.80349	5.12983	1.30736	1.19411	0
341126	An Hui Sheng Feng Yang Xian	8.59072	1.08456	76.7616	7.3788	3.81207	1.33843	1.37174	1
341221	An Hui Sheng Lin Quan Xian	8.57564	1.00748	71.685	7.34483	3.86737	1.29227	1.22413	0
341222	An Hui Sheng Tai He Xian	2.00969	1.02708	74.9908	7.66665	4.95807	1.2852	1.21271	1
341225	An Hui Sheng Fu Nan Xian	9.82493	1.12338	73.2161	6.65541	3.72719	1.25628	1.27498	1
341226	An Hui Sheng Ying Shang Xian	7.91925	1.10854	77.0004	6.48466	3.36271	1.25388	1.37831	0
341321	An Hui Sheng Dang Shan Xian	5.58534	1.01287	69.6059	7.13425	2.92627	1.34716	1.38546	1
341322	An Hui Sheng Xiao Xian	4.78428	0.97462	69.8947	7.70208	3.42698	1.25309	1.36004	0
341323	An Hui Sheng Ling Bi Xian	7.71224	1.00254	72.7681	6.16394	4.04453	1.34587	1.35616	1
341324	An Hui Sheng Si Xian	4.25198	1.06702	74.754	6.63628	4.25144	1.23221	1.33438	0
360121	Jiang Xi Sheng Nan Chang Xian	1.72034	1.0655	71.5078	6.08365	3.69671	1.38999	1.33141	1
360122	Jiang Xi Sheng Xin Jian Xian	5.63086	1.08444	69.5292	8.33436	2.9291	1.23375	1.28084	0
360123	Jiang Xi Sheng An Yi Xian	3.9635	1.11402	77.36	6.74551	2.72896	1.3488	1.19408	0
360124	Jiang Xi Sheng Jin Xian Xian	5.48793	1.07739	71.9456	6.6968	2.73354	1.37194	1.33046	1
360222	Jiang Xi Sheng Fu Liang Xian	2.45501	0.997271	70.6713	5.76504	3.32197	1.3757	1.28089	0
360321	Jiang Xi Sheng Lian Hua Xian	9.85798	1.00867	76.8996	5.86245	4.80535	1.31083	1.37732	0
360322	Jiang Xi Sheng Shang Li Xian	7.70615	0.95814	77.4328	5.95749	3.94446	1.26849	1.35564	1
360323	Jiang Xi Sheng Lu Xi Xian	8.83512	0.968394	70.8808	8.13083	5.25599	1.39961	1.27565	1
360421	Jiang Xi Sheng Jiu Jiang Xian	4.14789	1.03261	71.2944	5.87683	5.14484	1.41419	1.18744	0
360423	Jiang Xi Sheng Wu Ning Xian	2.69652	1.04203	74.0723	8.41768	4.47777	1.38598	1.31628	1
360424	Jiang Xi Sheng Xiu Shui Xian	2.57736	1.04656	74.8043	7.22828	3.57265	1.40593	1.28798	0
360425	Jiang Xi Sheng Yong Xiu Xian	3.13895	1.11772	74.0486	5.6874	4.22983	1.29434	1.21554	1
360426	Jiang Xi Sheng De An Xian	7.23966	1.00068	70.0859	5.56664	3.26273	1.4217	1.24309	0
360427	Jiang Xi Sheng Xing Zi Xian	1.14368	1.11043	70.3935	6.86856	5.15949	1.24966	1.18522	1
360428	Jiang Xi Sheng Dou Chang Xian	1.38345	1.0614	71.0207	8.51555	3.95819	1.27223	1.26806	0
360429	Jiang Xi Sheng Hu Kou Xian	10.3445	0.999371	72.0635	8.30213	3.1698	1.37527	1.23117	0
360430	Jiang Xi Sheng Peng Ze Xian	7.05498	1.01818	73.4393	7.1044	4.98709	1.3835	1.21901	0
360521	Jiang Xi Sheng Fen Yi Xian	1.99026	0.947465	75.9674	7.67855	4.85159	1.41803	1.29771	0
360622	Jiang Xi Sheng Yu Jiang Xian	3.69793	1.05082	71.9128	6.11048	3.79275	1.40308	1.36368	0
360721	Jiang Xi Sheng Gan Xian	9.63706	1.02213	70.9995	5.55702	5.41621	1.2831	1.28339	1
360722	Jiang Xi Sheng Xin Feng Xian	4.07077	1.09915	76.4337	5.87326	3.5504	1.33423	1.28992	1
360723	Jiang Xi Sheng Da Yu Xian	4.46101	1.09004	69.6545	7.80709	3.59563	1.41696	1.28784	1
360724	Jiang Xi Sheng Shang You Xian	5.13596	0.967088	76.6051	7.3083	5.23191	1.23142	1.20792	0
360725	Jiang Xi Sheng Chong Yi Xian	1.05699	0.940171	70.3635	6.54775	5.16022	1.38707	1.25703	0
360726	Jiang Xi Sheng An Yuan Xian	4.25487	1.04794	69.912	6.14783	3.90609	1.26198	1.37906	0
360727	Jiang Xi Sheng Long Nan Xian	5.63086	1.02437	74.836	6.25019	4.45186	1.29476	1.22275	0
360728	Jiang Xi Sheng Ding Nan Xian	2.78727	0.953587	71.226	8.16114	3.83761	1.27459	1.19888	0
360729	Jiang Xi Sheng Quan Nan Xian	4.64048	1.01727	74.9588	6.49547	2.99063	1.24855	1.34926	1
360730	Jiang Xi Sheng Ning Dou Xian	3.83854	1.0917	73.8902	7.6281	4.96246	1.24254	1.23058	1
360731	Jiang Xi Sheng Yu Dou Xian	4.54625	1.1137	76.1884	7.31352	4.16886	1.2445	1.19286	1
360732	Jiang Xi Sheng Xing Guo Xian	3.0424	1.08675	75.576	8.03507	3.4409	1.39216	1.2265	1
360733	Jiang Xi Sheng Hui Chang Xian	4.87416	1.02574	75.891	7.95376	3.68132	1.27249	1.29652	1
360734	Jiang Xi Sheng Xun Wu Xian	5.13074	1.00847	71.5393	8.1984	5.09714	1.40991	1.32635	0
360735	Jiang Xi Sheng Shi Cheng Xian	8.21874	1.03878	74.731	8.21085	4.01733	1.31741	1.22911	1
360821	Jiang Xi Sheng Ji An Xian	4.79878	0.979448	70.9922	8.18824	3.51854	1.37072	1.27848	1
360822	Jiang Xi Sheng Ji Shui Xian	7.02048	1.06141	75.9628	5.9487	3.4366	1.37814	1.22434	1
360823	Jiang Xi Sheng Xia Jiang Xian	10.2343	1.00735	74.0027	6.87908	3.29432	1.26938	1.35391	1
360824	Jiang Xi Sheng Xin Gan Xian	8.91659	0.982604	70.3835	7.08362	3.75347	1.30859	1.30646	0
360825	Jiang Xi Sheng Yong Feng Xian	2.27497	0.951927	73.6727	6.08869	4.17646	1.39188	1.34706	0
360826	Jiang Xi Sheng Tai He Xian	6.10547	1.05587	70.7102	6.89978	5.31522	1.41998	1.2945	1
360827	Jiang Xi Sheng Sui Chuan Xian	1.27154	1.11676	70.2846	7.44105	2.74828	1.35953	1.18254	0
360828	Jiang Xi Sheng Wan An Xian	1.92039	1.0905	77.2922	6.03302	3.18235	1.39618	1.30328	0
360829	Jiang Xi Sheng An Fu Xian	8.92703	0.976537	69.6987	7.6921	3.3346	1.23971	1.24854	1
360830	Jiang Xi Sheng Yong Xin Xian	6.61458	0.96718	76.33	5.66268	4.05048	1.39043	1.39382	0
360921	Jiang Xi Sheng Feng Xin Xian	5.98312	0.93718	76.4723	6.65029	4.27836	1.36923	1.27429	1
360922	Jiang Xi Sheng Wan Zai Xian	3.67357	1.03684	73.1692	6.26044	4.28989	1.41528	1.33574	0
360923	Jiang Xi Sheng Shang Gao Xian	4.18993	1.10255	76.014	6.39585	4.2074	1.4039	1.29756	0
360924	Jiang Xi Sheng Yi Feng Xian	7.69687	0.930411	75.7457	5.53999	2.98559	1.33539	1.3391	0
360925	Jiang Xi Sheng Jing An Xian	10.3013	1.1147	70.5312	6.61284	5.39671	1.31592	1.32682	1
360926	Jiang Xi Sheng Tong Gu Xian	6.48991	1.02963	75.902	5.90805	5.41108	1.34796	1.23673	1
361021	Jiang Xi Sheng Nan Cheng Xian	4.04091	0.967344	75.6041	7.89169	4.67131	1.33481	1.36777	0
361022	Jiang Xi Sheng Li Chuan Xian	6.42236	0.949168	70.0671	5.60115	4.34364	1.41396	1.3024	0
361023	Jiang Xi Sheng Nan Feng Xian	6.76592	0.99132	74.9337	8.18769	4.37596	1.29164	1.33498	1
361024	Jiang Xi Sheng Chong Ren Xian	10.245	1.0843	72.6712	6.69579	4.40525	1.31045	1.35866	0
361025	Jiang Xi Sheng Le An Xian	5.10668	1.10012	75.1302	7.6314	4.61684	1.4069	1.26097	1
361026	Jiang Xi Sheng Yi Huang Xian	9.89045	1.00937	74.6883	7.15824	2.5486	1.23343	1.39113	1
361027	Jiang Xi Sheng Jin Xi Xian	6.88914	0.988665	77.3617	6.93649	4.1576	1.38269	1.22798	0
361028	Jiang Xi Sheng Zi Xi Xian	10.2271	1.09783	74.8426	6.9451	5.30534	1.41895	1.2695	1
361029	Jiang Xi Sheng Dong Xiang Xian	3.30856	1.02446	73.2676	6.12778	2.87481	1.24632	1.23652	1
361030	Jiang Xi Sheng Guang Chang Xian	4.23458	0.996593	71.2761	5.73821	2.82025	1.29115	1.18739	1
361121	Jiang Xi Sheng Shang Rao Xian	2.32397	0.980998	75.7386	5.58028	3.44594	1.26948	1.28899	0
361122	Jiang Xi Sheng Guang Feng Xian	5.55896	0.954545	71.8669	8.08707	3.40995	1.41505	1.38143	0
361123	Jiang Xi Sheng Yu Shan Xian	7.77515	1.06601	75.9938	7.80837	4.81405	1.37952	1.2229	0
361124	Jiang Xi Sheng Qian Shan Xian	4.32417	1.0981	74.9019	8.39854	4.7571	1.254	1.2608	0
361125	Jiang Xi Sheng Heng Feng Xian	6.95408	1.01402	73.8406	7.42915	2.83151	1.31276	1.27408	0
361126	Jiang Xi Sheng Yi Yang Xian	2.37471	0.994817	77.4518	6.24525	3.28883	1.23234	1.22145	0
361127	Jiang Xi Sheng Yu Gan Xian	4.00699	1.07139	75.0824	7.63982	3.20157	1.25857	1.30326	0
361128	Jiang Xi Sheng Po Yang Xian	8.7035	1.07098	71.5598	6.72664	3.12943	1.30724	1.29925	1
361129	Jiang Xi Sheng Wan Nian Xian	3.25579	1.02558	73.7347	7.75664	4.28761	1.23222	1.31742	0
361130	Jiang Xi Sheng Wu Yuan Xian	9.66257	1.07781	73.2434	7.9891	2.66808	1.38518	1.36346	1
370124	Shan Dong Sheng Ping Yin Xian	5.53026	0.944797	70.05	7.2432	4.42109	1.41984	1.33692	0
370125	Shan Dong Sheng Ji Yang Xian	2.57099	1.05745	73.3296	8.37062	2.60024	1.30361	1.27203	0
370126	Shan Dong Sheng Shang He Xian	1.0509	1.12462	75.2953	7.58562	4.88345	1.38422	1.21949	0
370321	Shan Dong Sheng Huan Tai Xian	1.95315	0.969749	75.2794	5.85092	2.66552	1.36096	1.19092	0
370322	Shan Dong Sheng Gao Qing Xian	5.5204	1.00834	73.8055	7.71828	2.64199	1.23202	1.20858	1
370323	Shan Dong Sheng Yi Yuan Xian	4.34562	0.928775	70.4279	6.44072	2.59218	1.34415	1.36957	1
370521	Shan Dong Sheng Ken Li Xian	3.49904	1.08458	73.0486	6.85528	5.05823	1.34424	1.20534	0
370522	Shan Dong Sheng Li Jin Xian	8.27267	1.08878	72.4524	6.70055	4.34419	1.29727	1.26979	1
370523	Shan Dong Sheng Guang Rao Xian	5.63318	1.0925	70.2509	5.89505	4.03427	1.38993	1.32725	0
370634	Shan Dong Sheng Zhang Dao Xian	4.11049	1.03889	71.3999	7.6303	3.01938	1.32184	1.19427	1
370724	Shan Dong Sheng Lin Qu Xian	2.94847	1.00742	76.5968	7.43739	5.29884	1.40103	1.18957	0
370725	Shan Dong Sheng Chang Le Xian	7.03004	0.937638	70.2434	6.57027	4.05322	1.32491	1.18085	0
370826	Shan Dong Sheng Wei Shan Xian	9.52544	0.962944	72.0896	7.2324	3.62035	1.41024	1.34665	1
370827	Shan Dong Sheng Yu Tai Xian	7.98883	0.969053	74.7039	7.39445	5.10446	1.25943	1.20671	1
370828	Shan Dong Sheng Jin Xiang Xian	10.5002	1.01472	72.8667	6.97137	2.56645	1.26805	1.19515	0
370829	Shan Dong Sheng Jia Xiang Xian	4.76659	1.0556	76.9672	8.026	4.524	1.25827	1.37097	0
370830	Shan Dong Sheng Wen Shang Xian	6.30059	0.989855	71.0832	7.08106	4.86138	1.28539	1.34901	0
370831	Shan Dong Sheng Si Shui Xian	8.24338	0.944742	74.933	6.03531	3.99692	1.37268	1.18177	0
370832	Shan Dong Sheng Liang Shan Xian	4.39172	1.1219	76.4415	7.98608	5.31413	1.41887	1.28272	1
370921	Shan Dong Sheng Ning Yang Xian	6.93089	1.02073	73.7859	6.67583	3.19196	1.41424	1.19252	0
370923	Shan Dong Sheng Dong Ping Xian	2.36427	1.06612	77.0143	7.53188	2.56819	1.35198	1.2642	0
371121	Shan Dong Sheng Wu Lian Xian	7.6502	1.10614	74.931	8.03415	4.41395	1.29014	1.31879	0
371122	Shan Dong Sheng Ju Xian	10.0714	0.95192	74.2156	8.27769	3.44026	1.35264	1.21741	1
371321	Shan Dong Sheng Yi Nan Xian	2.11029	0.93375	69.7375	6.91223	4.71059	1.24078	1.25051	0
371322	Shan Dong Sheng Tan Cheng Xian	3.42221	1.08062	69.601	6.56569	4.23304	1.32987	1.22595	0
371323	Shan Dong Sheng Yi Shui Xian	3.43989	1.11327	71.0461	8.47536	5.02133	1.36098	1.20039	1
371324	Shan Dong Sheng Cang Shan Xian	7.05382	1.0447	74.6319	6.01187	5.02188	1.39586	1.31001	1
371325	Shan Dong Sheng Fei Xian	9.88465	1.11493	75.0299	8.47929	4.12821	1.33662	1.34666	0
371326	Shan Dong Sheng Ping Yi Xian	5.10639	0.952793	75.6166	5.72494	4.3744	1.38819	1.27707	0
371327	Shan Dong Sheng Ju Nan Xian	2.35615	1.06726	70.7778	7.90652	3.7727	1.28176	1.36423	1
371328	Shan Dong Sheng Meng Yin Xian	8.43705	1.0184	75.7443	6.52028	4.16968	1.34672	1.35925	0
371329	Shan Dong Sheng Lin Shu Xian	9.72375	1.04492	69.8486	5.96042	2.69546	1.34316	1.25982	0
371421	Shan Dong Sheng Ling Xian	7.96419	0.934842	75.4581	6.02615	4.98956	1.39459	1.36568	0
371422	Shan Dong Sheng Ning Jin Xian	10.1276	1.02883	70.0615	8.47746	2.92737	1.37382	1.36193	1
371423	Shan Dong Sheng Qing Yun Xian	8.1738	0.939078	74.359	7.25739	3.85153	1.36835	1.33231	1
371424	Shan Dong Sheng Lin Yi Xian	10.1079	1.0812	73.9351	5.78024	2.77254	1.28995	1.37219	0
371425	Shan Dong Sheng Qi He Xian	1.29386	0.987706	71.4231	8.33033	2.70846	1.40399	1.36409	1
371426	Shan Dong Sheng Ping Yuan Xian	9.8977	1.11524	73.4463	5.70186	2.96417	1.34209	1.26984	0
371427	Shan Dong Sheng Xia Jin Xian	8.9653	0.954624	74.505	7.89022	3.02487	1.23702	1.37018	0
371428	Shan Dong Sheng Wu Cheng Xian	8.78207	0.98095	74.1746	6.81271	4.80471	1.2748	1.3606	1
371521	Shan Dong Sheng Yang Gu Xian	7.56148	0.937149	69.9365	5.89184	2.74233	1.3429	1.39241	0
371522	Shan Dong Sheng Shen Xian	5.9147	1.05709	76.4118	6.68691	3.11075	1.24696	1.18582	0
371523	Shan Dong Sheng Chi Ping Xian	6.38438	0.949497	73.4817	6.98593	2.92489	1.35176	1.23487	1
371524	Shan Dong Sheng Dong A Xian	8.32659	0.961985	75.4549	6.19114	3.83431	1.26007	1.22231	1
371525	Shan Dong Sheng Guan Xian	8.38081	1.01619	69.9811	6.30421	4.22077	1.34581	1.29863	1
371526	Shan Dong Sheng Gao Tang Xian	4.52306	0.996099	77.0761	8.17203	3.70623	1.32018	1.27634	1
371621	Shan Dong Sheng Hui Min Xian	9.08736	1.0764	71.7346	8.26917	4.84939	1.41156	1.18545	0
371622	Shan Dong Sheng Yang Xin Xian	8.95776	0.93273	72.0364	6.41362	5.52013	1.26614	1.31473	0
371623	Shan Dong Sheng Wu Di Xian	5.29687	1.10004	73.9815	7.55953	5.01135	1.29977	1.33718	1
371624	Shan Dong Sheng Zhan Hua Xian	8.75452	1.00513	76.5451	7.22269	4.11777	1.35623	1.30856	1
371625	Shan Dong Sheng Bo Xing Xian	8.72408	1.12112	76.81	6.91534	3.28635	1.3663	1.31945	0
371626	Shan Dong Sheng Zou Ping Xian	9.73534	1.02262	76.6915	7.33567	5.12928	1.34338	1.27825	0
371721	Shan Dong Sheng Cao Xian	7.85198	1.03995	77.3901	7.44343	3.61577	1.25335	1.35761	0
371722	Shan Dong Sheng Dan Xian	3.06995	1.11177	71.1513	7.92282	3.42762	1.31023	1.3514	1
371723	Shan Dong Sheng Cheng Wu Xian	7.90591	0.956858	75.6359	5.85073	3.72729	1.34793	1.36697	0
371724	Shan Dong Sheng Ju Ye Xian	6.59719	1.04412	76.8568	7.14707	3.47487	1.40395	1.34181	0
371725	Shan Dong Sheng Yun Cheng Xian	2.66811	1.00211	77.2287	6.98254	4.23579	1.24639	1.20561	1
371726	Shan Dong Sheng Juan Cheng Xian	4.54248	1.10662	75.8336	6.90747	3.61055	1.23388	1.2604	1
371727	Shan Dong Sheng Ding Tao Xian	10.3398	1.0443	73.3843	8.52672	3.00857	1.38776	1.27392	0
371728	Shan Dong Sheng Dong Ming Xian	8.89282	1.01769	71.0527	7.92337	3.26365	1.29452	1.2604	0
410122	He Nan Sheng Zhong Mou Xian	9.53703	1.01783	71.8308	6.1623	2.60216	1.41664	1.18791	1
410221	He Nan Sheng Qi Xian	5.03333	1.1177	69.9079	8.08267	4.42082	1.38046	1.29022	1
410222	He Nan Sheng Tong Xu Xian	5.48967	1.03353	77.1586	8.13678	3.52733	1.42658	1.26161	0
410223	He Nan Sheng Wei Shi Xian	5.83671	0.990819	70.8181	7.84811	2.82556	1.3914	1.26395	1
410224	He Nan Sheng Kai Feng Xian	2.74204	1.0514	76.0387	6.63655	3.66192	1.33962	1.34313	0
410225	He Nan Sheng Lan Kao Xian	4.15514	1.03198	72.4783	7.37339	4.70638	1.41012	1.22971	1
410322	He Nan Sheng Meng Jin Xian	3.87362	1.02424	74.7591	6.74734	5.17295	1.42333	1.25935	0
410323	He Nan Sheng Xin An Xian	9.05663	1.08249	77.4096	5.69866	2.6928	1.299	1.36697	1
410324	He Nan Sheng Luan Chuan Xian	3.10648	0.991643	76.1005	7.64495	3.7163	1.25801	1.23041	1
410325	He Nan Sheng Song Xian	5.07073	0.94556	70.7385	6.84521	5.36952	1.32706	1.28352	0
410326	He Nan Sheng Ru Yang Xian	3.35552	0.940354	70.7802	6.3076	4.31992	1.2691	1.25707	1
410327	He Nan Sheng Yi Yang Xian	7.65397	0.984288	70.5175	5.68941	2.99722	1.33325	1.21826	0
410328	He Nan Sheng Luo Ning Xian	4.99564	1.07367	76.5263	6.85858	3.10388	1.35659	1.39768	0
410329	He Nan Sheng Yi Chuan Xian	1.92358	1.12353	72.4151	8.04266	4.69301	1.27936	1.21475	0
410421	He Nan Sheng Bao Feng Xian	9.04126	0.975389	70.2817	8.01025	3.72472	1.31231	1.37468	0
410422	He Nan Sheng Ye Xian	9.45411	1.0494	74.2491	6.26575	4.15467	1.37087	1.2402	0
410423	He Nan Sheng Lu Shan Xian	5.75843	0.936881	75.1402	7.37257	3.02194	1.33923	1.20144	0
410425	He Nan Sheng Jia Xian	1.9462	1.05086	69.599	7.88757	5.2504	1.25308	1.19314	0
410522	He Nan Sheng An Yang Xian	6.1391	0.964708	72.2893	6.96945	2.67055	1.4015	1.21526	0
410523	He Nan Sheng Tang Yin Xian	4.85995	1.00069	73.6231	5.94339	3.8052	1.34602	1.29679	1
410526	He Nan Sheng Hua Xian	1.34663	1.02562	70.5925	6.56249	4.58095	1.26415	1.17997	0
410527	He Nan Sheng Nei Huang Xian	6.54616	1.05561	73.2217	6.98282	5.11829	1.39174	1.30296	1
410621	He Nan Sheng Xun Xian	8.39357	1.04105	75.3751	6.687	4.2042	1.25198	1.25875	0
410622	He Nan Sheng Qi Xian	7.99231	0.989299	70.8344	6.78671	5.47829	1.37538	1.38002	0
410721	He Nan Sheng Xin Xiang Xian	6.59052	0.938559	74.5687	7.02631	2.68419	1.29345	1.3518	1
410724	He Nan Sheng Huo Jia Xian	3.91131	1.0856	77.4162	5.66277	4.61107	1.37235	1.39509	1
410725	He Nan Sheng Yuan Yang Xian	5.45111	1.02944	69.5636	7.27415	2.80779	1.24249	1.24313	0
410726	He Nan Sheng Yan Jin Xian	2.02563	1.03474	70.531	6.61852	4.95065	1.3931	1.21386	0
[truncated: 65,341 more rows]

## Sheet: 2018
Code	City	Income level	Gender	Age	Education level	State of health	Marital status	Non-agricultural labor	B&V
[truncated: 65,535 more rows]

[truncated: 1 more sheets: 2019]
